# Supplementary material for: Mendelian randomization investigation identified the causal relationship between body fat indexes and the risk of bladder cancer
Source: PeerJ. 2023 Jan 20;11:e14739. doi: 10.7717/peerj.14739 (PMC9869775; doi:10.7717/peerj.14739)
Supplement: Supplemental Information 2 [file peerj-11-14739-s002.zip]

Archive with 14 entries (14 files):
- Code_and_RData/Arm-fat-mass-(left)_BCa.RData
- Code_and_RData/Arm-fat-mass-(right)_BCa.RData
- Code_and_RData/Leg-fat-mass-(left)_BCa.RData
- Code_and_RData/Leg-fat-mass-(right)_BCa.RData
- Code_and_RData/Trunk-fat-mass_BCa.RData
- Code_and_RData/Univariate-analysis-code.R
- Code_and_RData/Whole-body-fat-mass_BCa.RData
- RAW_data_csv_files/Arm-fat-mass-(left)_BCa.csv
- RAW_data_csv_files/Arm-fat-mass-(right)_BCa.csv
- RAW_data_csv_files/Leg-fat-mass-(left)_BCa.csv
- RAW_data_csv_files/Leg-fat-mass-(right)_BCa.csv
- RAW_data_csv_files/Trunk-fat-mass_BCa.csv
- RAW_data_csv_files/Whole-body-fat-mass_BCa.csv
- STROBE-MR-checklist-fillable.docx
