# Supplementary material for: Mendelian randomization investigation identified the causal relationship between body fat indexes and the risk of bladder cancer
Source: PeerJ. 2023 Jan 20;11:e14739. doi: 10.7717/peerj.14739 (PMC9869775; doi:10.7717/peerj.14739)
Supplement: Supplemental Information 2 [file peerj-11-14739-s002.zip › RAW_data_csv_files/Arm-fat-mass-(left)_BCa.csv]

	SNP	effect_allele.exposure	other_allele.exposure	effect_allele.outcome	other_allele.outcome	beta.exposure	beta.outcome	eaf.exposure	eaf.outcome	remove	palindromic	ambiguous	id.outcome	chr	pos	se.outcome	samplesize.outcome	pval.outcome	outcome	originalname.outcome	outcome.deprecated	mr_keep.outcome	data_source.outcome	proxy.outcome	target_snp.outcome	proxy_snp.outcome	target_a1.outcome	target_a2.outcome	proxy_a1.outcome	proxy_a2.outcome	chr.exposure	pos.exposure	pval.exposure	samplesize.exposure	se.exposure	id.exposure	exposure	mr_keep.exposure	pval_origin.exposure	data_source.exposure	action	mr_keep	ncase.exposure	ncontrol.exposure	ncase.outcome	ncontrol.outcome	maf.exposure	maf.outcome	SD.exposure
1	rs10100245	A	G	A	G	0.0208385	-0.0206	0.56644	0.5281	FALSE	FALSE	FALSE	finn-b-C3_BLADDER	8	77226919	0.0431	218792	0.6326	Malignant neoplasm of bladder || id:finn-b-C3_BLADDER	Malignant neoplasm of bladder	Malignant neoplasm of bladder || ||	TRUE	igd	NA	NA	NA	NA	NA	NA	NA	8	77226919	3.99945e-18	331164	0.00240094	ukb-a-287	Arm fat mass (left) || id:ukb-a-287	TRUE	reported	igd	2	TRUE	NA	NA	1115	217677	0.43356	0.4719	1.38166535187957
2	rs1011326	G	A	G	A	0.0158392	0.0289	0.250976	0.3964	FALSE	FALSE	FALSE	finn-b-C3_BLADDER	18	63394547	0.0441	218792	0.5117	Malignant neoplasm of bladder || id:finn-b-C3_BLADDER	Malignant neoplasm of bladder	Malignant neoplasm of bladder || ||	TRUE	igd	NA	NA	NA	NA	NA	NA	NA	18	63394547	7.80279e-09	331164	0.00274375	ukb-a-287	Arm fat mass (left) || id:ukb-a-287	TRUE	reported	igd	2	TRUE	NA	NA	1115	217677	0.250976	0.250976	1.57894171000507
3	rs10132436	C	A	C	A	-0.0149267	0.0147	0.276263	0.2172	FALSE	FALSE	FALSE	finn-b-C3_BLADDER	14	104012194	0.0518	218792	0.776201	Malignant neoplasm of bladder || id:finn-b-C3_BLADDER	Malignant neoplasm of bladder	Malignant neoplasm of bladder || ||	TRUE	igd	NA	NA	NA	NA	NA	NA	NA	14	104012194	2.60495e-08	331164	0.00268164	ukb-a-287	Arm fat mass (left) || id:ukb-a-287	TRUE	reported	igd	2	TRUE	NA	NA	1115	217677	0.276263	0.276263	1.54319936117285
4	rs1013293	A	G	A	G	-0.0195416	-0.003	0.433339	0.3629	FALSE	FALSE	FALSE	finn-b-C3_BLADDER	1	62570321	0.0446	218792	0.9466	Malignant neoplasm of bladder || id:finn-b-C3_BLADDER	Malignant neoplasm of bladder	Malignant neoplasm of bladder || ||	TRUE	igd	NA	NA	NA	NA	NA	NA	NA	1	62570321	5.36537e-16	331164	0.00241155	ukb-a-287	Arm fat mass (left) || id:ukb-a-287	TRUE	reported	igd	2	TRUE	NA	NA	1115	217677	0.433339	0.433339	1.38777107271535
5	rs10187101	T	C	T	C	-0.0153041	-0.0287	0.359822	0.4315	FALSE	FALSE	FALSE	finn-b-C3_BLADDER	2	50742227	0.0434	218792	0.5083	Malignant neoplasm of bladder || id:finn-b-C3_BLADDER	Malignant neoplasm of bladder	Malignant neoplasm of bladder || ||	TRUE	igd	NA	NA	NA	NA	NA	NA	NA	2	50742227	6.96001e-10	331164	0.00248154	ukb-a-287	Arm fat mass (left) || id:ukb-a-287	TRUE	reported	igd	2	TRUE	NA	NA	1115	217677	0.359822	0.359822	1.42804811336528
6	rs10237317	G	A	G	A	0.0158721	0.0375	0.416966	0.4046	FALSE	FALSE	FALSE	finn-b-C3_BLADDER	7	70045941	0.044	218792	0.3946	Malignant neoplasm of bladder || id:finn-b-C3_BLADDER	Malignant neoplasm of bladder	Malignant neoplasm of bladder || ||	TRUE	igd	NA	NA	NA	NA	NA	NA	NA	7	70045941	5.90065e-11	331164	0.00242453	ukb-a-287	Arm fat mass (left) || id:ukb-a-287	TRUE	reported	igd	2	TRUE	NA	NA	1115	217677	0.416966	0.416966	1.39524065390746
7	rs10259620	G	A	G	A	-0.0169822	0.006	0.787171	0.7241	FALSE	FALSE	FALSE	finn-b-C3_BLADDER	7	27202289	0.0487	218792	0.9012	Malignant neoplasm of bladder || id:finn-b-C3_BLADDER	Malignant neoplasm of bladder	Malignant neoplasm of bladder || ||	TRUE	igd	NA	NA	NA	NA	NA	NA	NA	7	27202289	6.60709e-09	331164	0.00292757	ukb-a-287	Arm fat mass (left) || id:ukb-a-287	TRUE	reported	igd	2	TRUE	NA	NA	1115	217677	0.212829	0.2759	1.68472433055474
8	rs10269774	A	G	A	G	0.0156317	0.0441	0.323543	0.3082	FALSE	FALSE	FALSE	finn-b-C3_BLADDER	7	92253972	0.0464	218792	0.3424	Malignant neoplasm of bladder || id:finn-b-C3_BLADDER	Malignant neoplasm of bladder	Malignant neoplasm of bladder || ||	TRUE	igd	NA	NA	NA	NA	NA	NA	NA	7	92253972	8.23474e-10	331164	0.00254567	ukb-a-287	Arm fat mass (left) || id:ukb-a-287	TRUE	reported	igd	2	TRUE	NA	NA	1115	217677	0.323543	0.323543	1.46495290857717
9	rs10404726	T	C	T	C	-0.0183694	0.0144	0.466784	0.5231	FALSE	FALSE	FALSE	finn-b-C3_BLADDER	19	18834514	0.0431	218792	0.7376	Malignant neoplasm of bladder || id:finn-b-C3_BLADDER	Malignant neoplasm of bladder	Malignant neoplasm of bladder || ||	TRUE	igd	NA	NA	NA	NA	NA	NA	NA	19	18834514	1.33937e-14	331164	0.00238491	ukb-a-287	Arm fat mass (left) || id:ukb-a-287	TRUE	reported	igd	2	TRUE	NA	NA	1115	217677	0.466784	0.466784	1.37244059174786
10	rs10756798	T	C	T	C	-0.0178139	-0.0684	0.645026	0.6574	FALSE	FALSE	FALSE	finn-b-C3_BLADDER	9	16739763	0.0452	218792	0.1302	Malignant neoplasm of bladder || id:finn-b-C3_BLADDER	Malignant neoplasm of bladder	Malignant neoplasm of bladder || ||	TRUE	igd	NA	NA	NA	NA	NA	NA	NA	9	16739763	8.25658e-13	331164	0.00248898	ukb-a-287	Arm fat mass (left) || id:ukb-a-287	TRUE	reported	igd	2	TRUE	NA	NA	1115	217677	0.354974	0.3426	1.43232959904089
11	rs10760724	C	T	C	T	0.0153215	-0.048	0.473935	0.5257	FALSE	FALSE	FALSE	finn-b-C3_BLADDER	9	103085144	0.043	218792	0.2642	Malignant neoplasm of bladder || id:finn-b-C3_BLADDER	Malignant neoplasm of bladder	Malignant neoplasm of bladder || ||	TRUE	igd	NA	NA	NA	NA	NA	NA	NA	9	103085144	1.26809e-10	331164	0.00238238	ukb-a-287	Arm fat mass (left) || id:ukb-a-287	TRUE	reported	igd	2	TRUE	NA	NA	1115	217677	0.473935	0.473935	1.37098465643076
12	rs10787738	T	C	T	C	0.0189004	-0.0031	0.253303	0.2554	FALSE	FALSE	FALSE	finn-b-C3_BLADDER	10	118777371	0.0494	218792	0.9495	Malignant neoplasm of bladder || id:finn-b-C3_BLADDER	Malignant neoplasm of bladder	Malignant neoplasm of bladder || ||	TRUE	igd	NA	NA	NA	NA	NA	NA	NA	10	118777371	9.68278e-12	331164	0.00277483	ukb-a-287	Arm fat mass (left) || id:ukb-a-287	TRUE	reported	igd	2	TRUE	NA	NA	1115	217677	0.253303	0.253303	1.59682727113381
13	rs10820852	A	C	A	C	-0.0162218	0.0488	0.274338	0.2079	FALSE	FALSE	FALSE	finn-b-C3_BLADDER	9	94186973	0.0529	218792	0.3563	Malignant neoplasm of bladder || id:finn-b-C3_BLADDER	Malignant neoplasm of bladder	Malignant neoplasm of bladder || ||	TRUE	igd	NA	NA	NA	NA	NA	NA	NA	9	94186973	1.28644e-09	331164	0.00267278	ukb-a-287	Arm fat mass (left) || id:ukb-a-287	TRUE	reported	igd	2	TRUE	NA	NA	1115	217677	0.274338	0.274338	1.53810071022045
15	rs10938398	A	G	A	G	0.0280422	0.0269	0.433341	0.4731	FALSE	FALSE	FALSE	finn-b-C3_BLADDER	4	45186139	0.0431	218792	0.532299	Malignant neoplasm of bladder || id:finn-b-C3_BLADDER	Malignant neoplasm of bladder	Malignant neoplasm of bladder || ||	TRUE	igd	NA	NA	NA	NA	NA	NA	NA	4	45186139	2.5633e-31	331164	0.00240876	ukb-a-287	Arm fat mass (left) || id:ukb-a-287	TRUE	reported	igd	2	TRUE	NA	NA	1115	217677	0.433341	0.433341	1.386165515587
16	rs10947793	G	A	G	A	-0.0143468	-0.0175	0.373604	0.3875	FALSE	FALSE	FALSE	finn-b-C3_BLADDER	6	12142817	0.0441	218792	0.6911	Malignant neoplasm of bladder || id:finn-b-C3_BLADDER	Malignant neoplasm of bladder	Malignant neoplasm of bladder || ||	TRUE	igd	NA	NA	NA	NA	NA	NA	NA	6	12142817	6.67406e-09	331164	0.00247398	ukb-a-287	Arm fat mass (left) || id:ukb-a-287	TRUE	reported	igd	2	TRUE	NA	NA	1115	217677	0.373604	0.373604	1.4236975714691
17	rs10954772	C	T	C	T	-0.0172986	0.0293	0.685712	0.7331	FALSE	FALSE	FALSE	finn-b-C3_BLADDER	8	30863938	0.0488	218792	0.5479	Malignant neoplasm of bladder || id:finn-b-C3_BLADDER	Malignant neoplasm of bladder	Malignant neoplasm of bladder || ||	TRUE	igd	NA	NA	NA	NA	NA	NA	NA	8	30863938	2.02069e-11	331164	0.00258004	ukb-a-287	Arm fat mass (left) || id:ukb-a-287	TRUE	reported	igd	2	TRUE	NA	NA	1115	217677	0.314288	0.2669	1.48473176108665
18	rs11001963	T	C	T	C	0.0139766	-6e-04	0.582334	0.5719	FALSE	FALSE	FALSE	finn-b-C3_BLADDER	10	78760959	0.0435	218792	0.9896	Malignant neoplasm of bladder || id:finn-b-C3_BLADDER	Malignant neoplasm of bladder	Malignant neoplasm of bladder || ||	TRUE	igd	NA	NA	NA	NA	NA	NA	NA	10	78760959	8.91949e-09	331164	0.00243062	ukb-a-287	Arm fat mass (left) || id:ukb-a-287	TRUE	reported	igd	2	TRUE	NA	NA	1115	217677	0.417666	0.4281	1.39874525710161
19	rs11012732	G	A	G	A	0.0221367	-0.0715	0.331106	0.3143	FALSE	FALSE	FALSE	finn-b-C3_BLADDER	10	21830104	0.0463	218792	0.1228	Malignant neoplasm of bladder || id:finn-b-C3_BLADDER	Malignant neoplasm of bladder	Malignant neoplasm of bladder || ||	TRUE	igd	NA	NA	NA	NA	NA	NA	NA	10	21830104	2.21718e-18	331164	0.00253101	ukb-a-287	Arm fat mass (left) || id:ukb-a-287	TRUE	reported	igd	2	TRUE	NA	NA	1115	217677	0.331106	0.331106	1.45651654029702
20	rs11030119	A	G	A	G	0.032293	0.0214	0.308813	0.332	FALSE	FALSE	FALSE	finn-b-C3_BLADDER	11	27728102	0.0455	218792	0.6384	Malignant neoplasm of bladder || id:finn-b-C3_BLADDER	Malignant neoplasm of bladder	Malignant neoplasm of bladder || ||	TRUE	igd	NA	NA	NA	NA	NA	NA	NA	11	27728102	5.14991e-36	331164	0.00257705	ukb-a-287	Arm fat mass (left) || id:ukb-a-287	TRUE	reported	igd	2	TRUE	NA	NA	1115	217677	0.308813	0.308813	1.48301111025734
21	rs11042030	C	T	C	T	-0.0186076	-0.0525	0.274009	0.2645	FALSE	FALSE	FALSE	finn-b-C3_BLADDER	11	8690718	0.0486	218792	0.2795	Malignant neoplasm of bladder || id:finn-b-C3_BLADDER	Malignant neoplasm of bladder	Malignant neoplasm of bladder || ||	TRUE	igd	NA	NA	NA	NA	NA	NA	NA	11	8690718	3.25912e-12	331164	0.00267108	ukb-a-287	Arm fat mass (left) || id:ukb-a-287	TRUE	reported	igd	2	TRUE	NA	NA	1115	217677	0.274009	0.274009	1.53712241376232
22	rs11099020	T	C	T	C	-0.0160387	0.0449	0.642739	0.6043	FALSE	FALSE	FALSE	finn-b-C3_BLADDER	4	130724902	0.0442	218792	0.3096	Malignant neoplasm of bladder || id:finn-b-C3_BLADDER	Malignant neoplasm of bladder	Malignant neoplasm of bladder || ||	TRUE	igd	NA	NA	NA	NA	NA	NA	NA	4	130724902	1.15478e-10	331164	0.00248841	ukb-a-287	Arm fat mass (left) || id:ukb-a-287	TRUE	reported	igd	2	TRUE	NA	NA	1115	217677	0.357261	0.3957	1.43200158199316
23	rs11135450	G	A	G	A	0.0145494	-0.0553	0.668877	0.5562	FALSE	FALSE	FALSE	finn-b-C3_BLADDER	5	95554016	0.0432	218792	0.2007	Malignant neoplasm of bladder || id:finn-b-C3_BLADDER	Malignant neoplasm of bladder	Malignant neoplasm of bladder || ||	TRUE	igd	NA	NA	NA	NA	NA	NA	NA	5	95554016	9.75663e-09	331164	0.00253693	ukb-a-287	Arm fat mass (left) || id:ukb-a-287	TRUE	reported	igd	2	TRUE	NA	NA	1115	217677	0.331123	0.4438	1.45992331384535
24	rs11150745	G	A	G	A	-0.0194379	-0.1069	0.319489	0.2798	FALSE	FALSE	FALSE	finn-b-C3_BLADDER	17	78757626	0.0478	218792	0.02537	Malignant neoplasm of bladder || id:finn-b-C3_BLADDER	Malignant neoplasm of bladder	Malignant neoplasm of bladder || ||	TRUE	igd	NA	NA	NA	NA	NA	NA	NA	17	78757626	2.85365e-14	331164	0.00255589	ukb-a-287	Arm fat mass (left) || id:ukb-a-287	TRUE	reported	igd	2	TRUE	NA	NA	1115	217677	0.319489	0.319489	1.47083419669608
25	rs11152135	C	G	C	G	0.0160035	-0.0606	0.76339	0.656	FALSE	TRUE	FALSE	finn-b-C3_BLADDER	18	56883278	0.0456	218792	0.1836	Malignant neoplasm of bladder || id:finn-b-C3_BLADDER	Malignant neoplasm of bladder	Malignant neoplasm of bladder || ||	TRUE	igd	NA	NA	NA	NA	NA	NA	NA	18	56883278	1.25565e-08	331164	0.00281152	ukb-a-287	Arm fat mass (left) || id:ukb-a-287	TRUE	reported	igd	2	TRUE	NA	NA	1115	217677	0.23661	0.344	1.61794121057438
27	rs11165643	T	C	T	C	0.0200878	0.0419	0.592305	0.5991	FALSE	FALSE	FALSE	finn-b-C3_BLADDER	1	96924097	0.0436	218792	0.3367	Malignant neoplasm of bladder || id:finn-b-C3_BLADDER	Malignant neoplasm of bladder	Malignant neoplasm of bladder || ||	TRUE	igd	NA	NA	NA	NA	NA	NA	NA	1	96924097	1.09345e-16	331164	0.00242179	ukb-a-287	Arm fat mass (left) || id:ukb-a-287	TRUE	reported	igd	2	TRUE	NA	NA	1115	217677	0.407695	0.4009	1.39366387020435
28	rs11205617	A	G	A	G	0.0204635	-0.02	0.31713	0.3714	FALSE	FALSE	FALSE	finn-b-C3_BLADDER	1	49732337	0.0446	218792	0.6543	Malignant neoplasm of bladder || id:finn-b-C3_BLADDER	Malignant neoplasm of bladder	Malignant neoplasm of bladder || ||	TRUE	igd	NA	NA	NA	NA	NA	NA	NA	1	49732337	1.04978e-15	331164	0.00255115	ukb-a-287	Arm fat mass (left) || id:ukb-a-287	TRUE	reported	igd	2	TRUE	NA	NA	1115	217677	0.31713	0.31713	1.4681064759834
30	rs112094960	C	A	C	A	0.0158838	-0.0798	0.214909	0.1633	FALSE	FALSE	FALSE	finn-b-C3_BLADDER	8	95633765	0.0587	218792	0.1741	Malignant neoplasm of bladder || id:finn-b-C3_BLADDER	Malignant neoplasm of bladder	Malignant neoplasm of bladder || ||	TRUE	igd	NA	NA	NA	NA	NA	NA	NA	8	95633765	4.99712e-08	331164	0.00291364	ukb-a-287	Arm fat mass (left) || id:ukb-a-287	TRUE	reported	igd	2	TRUE	NA	NA	1115	217677	0.214909	0.214909	1.67670805428307
32	rs1127100	C	T	C	T	0.0162398	0.0314	0.648239	0.6519	FALSE	FALSE	FALSE	finn-b-C3_BLADDER	1	32193647	0.0453	218792	0.4878	Malignant neoplasm of bladder || id:finn-b-C3_BLADDER	Malignant neoplasm of bladder	Malignant neoplasm of bladder || ||	TRUE	igd	NA	NA	NA	NA	NA	NA	NA	1	32193647	8.05564e-11	331164	0.00249852	ukb-a-287	Arm fat mass (left) || id:ukb-a-287	TRUE	reported	igd	2	TRUE	NA	NA	1115	217677	0.351761	0.3481	1.43781956857654
33	rs113182412	A	G	A	G	-0.0180834	-0.0477	0.165919	0.1022	FALSE	FALSE	FALSE	finn-b-C3_BLADDER	15	66503584	0.0715	218792	0.5046	Malignant neoplasm of bladder || id:finn-b-C3_BLADDER	Malignant neoplasm of bladder	Malignant neoplasm of bladder || ||	TRUE	igd	NA	NA	NA	NA	NA	NA	NA	15	66503584	2.75188e-08	331164	0.00325437	ukb-a-287	Arm fat mass (left) || id:ukb-a-287	TRUE	reported	igd	2	TRUE	NA	NA	1115	217677	0.165919	0.165919	1.87278743791862
34	rs113230003	A	G	A	G	-0.0196782	-0.0177	0.260185	0.2113	FALSE	FALSE	FALSE	finn-b-C3_BLADDER	19	18460956	0.0523	218792	0.7356	Malignant neoplasm of bladder || id:finn-b-C3_BLADDER	Malignant neoplasm of bladder	Malignant neoplasm of bladder || ||	TRUE	igd	NA	NA	NA	NA	NA	NA	NA	19	18460956	6.07575e-13	331164	0.00273344	ukb-a-287	Arm fat mass (left) || id:ukb-a-287	TRUE	reported	igd	2	TRUE	NA	NA	1115	217677	0.260185	0.260185	1.57300862972074
35	rs113603865	T	C	T	C	0.0203445	-0.0636	0.212428	0.196	FALSE	FALSE	FALSE	finn-b-C3_BLADDER	1	39564930	0.0543	218792	0.2415	Malignant neoplasm of bladder || id:finn-b-C3_BLADDER	Malignant neoplasm of bladder	Malignant neoplasm of bladder || ||	TRUE	igd	NA	NA	NA	NA	NA	NA	NA	1	39564930	3.79665e-12	331164	0.00292945	ukb-a-287	Arm fat mass (left) || id:ukb-a-287	TRUE	reported	igd	2	TRUE	NA	NA	1115	217677	0.212428	0.212428	1.68580621134373
36	rs113866544	C	T	C	T	0.0342315	0.0419	0.0676841	0.1066	FALSE	FALSE	FALSE	finn-b-C3_BLADDER	17	46270606	0.0702	218792	0.5501	Malignant neoplasm of bladder || id:finn-b-C3_BLADDER	Malignant neoplasm of bladder	Malignant neoplasm of bladder || ||	TRUE	igd	NA	NA	NA	NA	NA	NA	NA	17	46270606	5.33335e-13	331164	0.0047433	ukb-a-287	Arm fat mass (left) || id:ukb-a-287	TRUE	reported	igd	2	TRUE	NA	NA	1115	217677	0.0676841	0.0676841	2.72961975874882
37	rs11515071	T	C	T	C	-0.0235459	-0.0296	0.365135	0.4514	FALSE	FALSE	FALSE	finn-b-C3_BLADDER	9	15855545	0.0433	218792	0.4946	Malignant neoplasm of bladder || id:finn-b-C3_BLADDER	Malignant neoplasm of bladder	Malignant neoplasm of bladder || ||	TRUE	igd	NA	NA	NA	NA	NA	NA	NA	9	15855545	2.4615e-21	331164	0.00248268	ukb-a-287	Arm fat mass (left) || id:ukb-a-287	TRUE	reported	igd	2	TRUE	NA	NA	1115	217677	0.365135	0.365135	1.42870414746074
38	rs11538	G	A	G	A	0.0173066	0.1656	0.172127	0.1929	FALSE	FALSE	FALSE	finn-b-C3_BLADDER	22	18220831	0.0544	218792	0.00233598	Malignant neoplasm of bladder || id:finn-b-C3_BLADDER	Malignant neoplasm of bladder	Malignant neoplasm of bladder || ||	TRUE	igd	NA	NA	NA	NA	NA	NA	NA	22	18220831	3.94603e-08	331164	0.00315045	ukb-a-287	Arm fat mass (left) || id:ukb-a-287	TRUE	reported	igd	2	TRUE	NA	NA	1115	217677	0.172127	0.172127	1.81298475090132
39	rs11642015	T	C	T	C	0.0648356	0.0682	0.40236	0.4189	FALSE	FALSE	FALSE	finn-b-C3_BLADDER	16	53802494	0.0435	218792	0.1166	Malignant neoplasm of bladder || id:finn-b-C3_BLADDER	Malignant neoplasm of bladder	Malignant neoplasm of bladder || ||	TRUE	igd	NA	NA	NA	NA	NA	NA	NA	16	53802494	2.75423e-157	331164	0.00242517	ukb-a-287	Arm fat mass (left) || id:ukb-a-287	TRUE	reported	igd	2	TRUE	NA	NA	1115	217677	0.40236	0.40236	1.39560895375053
41	rs11742930	T	C	T	C	0.0150342	0.0083	0.566428	0.5062	FALSE	FALSE	FALSE	finn-b-C3_BLADDER	5	105774098	0.0429	218792	0.8471	Malignant neoplasm of bladder || id:finn-b-C3_BLADDER	Malignant neoplasm of bladder	Malignant neoplasm of bladder || ||	TRUE	igd	NA	NA	NA	NA	NA	NA	NA	5	105774098	4.16629e-10	331164	0.00240629	ukb-a-287	Arm fat mass (left) || id:ukb-a-287	TRUE	reported	igd	2	TRUE	NA	NA	1115	217677	0.433572	0.4938	1.38474410838018
42	rs11766945	A	G	A	G	-0.0207323	0.0855	0.20101	0.2677	FALSE	FALSE	FALSE	finn-b-C3_BLADDER	7	1888054	0.0489	218792	0.08041	Malignant neoplasm of bladder || id:finn-b-C3_BLADDER	Malignant neoplasm of bladder	Malignant neoplasm of bladder || ||	TRUE	igd	NA	NA	NA	NA	NA	NA	NA	7	1888054	4.0738e-12	331164	0.00298958	ukb-a-287	Arm fat mass (left) || id:ukb-a-287	TRUE	reported	igd	2	TRUE	NA	NA	1115	217677	0.20101	0.20101	1.72040913253648
43	rs11782341	G	A	G	A	0.0181742	0.047	0.188513	0.2224	FALSE	FALSE	FALSE	finn-b-C3_BLADDER	8	4813459	0.0516	218792	0.3628	Malignant neoplasm of bladder || id:finn-b-C3_BLADDER	Malignant neoplasm of bladder	Malignant neoplasm of bladder || ||	TRUE	igd	NA	NA	NA	NA	NA	NA	NA	8	4813459	3.03117e-09	331164	0.00306476	ukb-a-287	Arm fat mass (left) || id:ukb-a-287	TRUE	reported	igd	2	TRUE	NA	NA	1115	217677	0.188513	0.188513	1.76367285472625
44	rs11786089	G	A	G	A	0.0137027	-0.055	0.456852	0.422	FALSE	FALSE	FALSE	finn-b-C3_BLADDER	8	21975521	0.0434	218792	0.2043	Malignant neoplasm of bladder || id:finn-b-C3_BLADDER	Malignant neoplasm of bladder	Malignant neoplasm of bladder || ||	TRUE	igd	NA	NA	NA	NA	NA	NA	NA	8	21975521	1.03982e-08	331164	0.0023938	ukb-a-287	Arm fat mass (left) || id:ukb-a-287	TRUE	reported	igd	2	TRUE	NA	NA	1115	217677	0.456852	0.456852	1.37755650675541
45	rs1182143	C	T	C	T	-0.0197577	0.0117	0.2963	0.336	FALSE	FALSE	FALSE	finn-b-C3_BLADDER	7	2912928	0.0456	218792	0.7969	Malignant neoplasm of bladder || id:finn-b-C3_BLADDER	Malignant neoplasm of bladder	Malignant neoplasm of bladder || ||	TRUE	igd	NA	NA	NA	NA	NA	NA	NA	7	2912928	3.46019e-14	331164	0.0026065	ukb-a-287	Arm fat mass (left) || id:ukb-a-287	TRUE	reported	igd	2	TRUE	NA	NA	1115	217677	0.2963	0.2963	1.49995865772327
46	rs11882409	A	C	A	C	0.0188129	-0.0039	0.286356	0.1811	FALSE	FALSE	FALSE	finn-b-C3_BLADDER	19	34019685	0.0558	218792	0.9438	Malignant neoplasm of bladder || id:finn-b-C3_BLADDER	Malignant neoplasm of bladder	Malignant neoplasm of bladder || ||	TRUE	igd	NA	NA	NA	NA	NA	NA	NA	19	34019685	2.08113e-12	331164	0.00267638	ukb-a-287	Arm fat mass (left) || id:ukb-a-287	TRUE	reported	igd	2	TRUE	NA	NA	1115	217677	0.286356	0.286356	1.54017239683768
47	rs11920781	C	T	C	T	0.016507	0.0807	0.365172	0.293	FALSE	FALSE	FALSE	finn-b-C3_BLADDER	3	82736642	0.0471	218792	0.0862601	Malignant neoplasm of bladder || id:finn-b-C3_BLADDER	Malignant neoplasm of bladder	Malignant neoplasm of bladder || ||	TRUE	igd	NA	NA	NA	NA	NA	NA	NA	3	82736642	2.55564e-11	331164	0.00247468	ukb-a-287	Arm fat mass (left) || id:ukb-a-287	TRUE	reported	igd	2	TRUE	NA	NA	1115	217677	0.365172	0.365172	1.42410039942245
48	rs12001437	C	T	C	T	0.0137845	0.0075	0.366638	0.3538	FALSE	FALSE	FALSE	finn-b-C3_BLADDER	9	34074476	0.045	218792	0.8679	Malignant neoplasm of bladder || id:finn-b-C3_BLADDER	Malignant neoplasm of bladder	Malignant neoplasm of bladder || ||	TRUE	igd	NA	NA	NA	NA	NA	NA	NA	9	34074476	2.36799e-08	331164	0.00246908	ukb-a-287	Arm fat mass (left) || id:ukb-a-287	TRUE	reported	igd	2	TRUE	NA	NA	1115	217677	0.366638	0.366638	1.42087777579566
49	rs12037698	A	G	A	G	-0.0189228	-0.0738	0.141878	0.1572	FALSE	FALSE	FALSE	finn-b-C3_BLADDER	1	243584345	0.0588	218792	0.2097	Malignant neoplasm of bladder || id:finn-b-C3_BLADDER	Malignant neoplasm of bladder	Malignant neoplasm of bladder || ||	TRUE	igd	NA	NA	NA	NA	NA	NA	NA	1	243584345	2.94327e-08	331164	0.00341264	ukb-a-287	Arm fat mass (left) || id:ukb-a-287	TRUE	reported	igd	2	TRUE	NA	NA	1115	217677	0.141878	0.141878	1.96386683817101
50	rs12072739	G	A	G	A	0.0174735	0.0223	0.2246	0.3158	FALSE	FALSE	FALSE	finn-b-C3_BLADDER	1	98315893	0.0462	218792	0.6293	Malignant neoplasm of bladder || id:finn-b-C3_BLADDER	Malignant neoplasm of bladder	Malignant neoplasm of bladder || ||	TRUE	igd	NA	NA	NA	NA	NA	NA	NA	1	98315893	9.37864e-10	331164	0.00285523	ukb-a-287	Arm fat mass (left) || id:ukb-a-287	TRUE	reported	igd	2	TRUE	NA	NA	1115	217677	0.2246	0.2246	1.64309493891856
51	rs12121667	A	G	A	G	0.0139225	0.0132	0.617549	0.5646	FALSE	FALSE	FALSE	finn-b-C3_BLADDER	1	209262232	0.0434	218792	0.7617	Malignant neoplasm of bladder || id:finn-b-C3_BLADDER	Malignant neoplasm of bladder	Malignant neoplasm of bladder || ||	TRUE	igd	NA	NA	NA	NA	NA	NA	NA	1	209262232	1.32715e-08	331164	0.00244998	ukb-a-287	Arm fat mass (left) || id:ukb-a-287	TRUE	reported	igd	2	TRUE	NA	NA	1115	217677	0.382451	0.4354	1.40988632735425
52	rs12144626	C	T	C	T	-0.0171504	0.0506	0.581821	0.618	FALSE	FALSE	FALSE	finn-b-C3_BLADDER	1	47670525	0.0443	218792	0.2532	Malignant neoplasm of bladder || id:finn-b-C3_BLADDER	Malignant neoplasm of bladder	Malignant neoplasm of bladder || ||	TRUE	igd	NA	NA	NA	NA	NA	NA	NA	1	47670525	1.422e-12	331164	0.00242163	ukb-a-287	Arm fat mass (left) || id:ukb-a-287	TRUE	reported	igd	2	TRUE	NA	NA	1115	217677	0.418179	0.382	1.39357179524359
53	rs1218824	A	G	A	G	0.0167677	0.0099	0.66205	0.6669	FALSE	FALSE	FALSE	finn-b-C3_BLADDER	13	28010734	0.0457	218792	0.8275	Malignant neoplasm of bladder || id:finn-b-C3_BLADDER	Malignant neoplasm of bladder	Malignant neoplasm of bladder || ||	TRUE	igd	NA	NA	NA	NA	NA	NA	NA	13	28010734	2.67732e-11	331164	0.00251634	ukb-a-287	Arm fat mass (left) || id:ukb-a-287	TRUE	reported	igd	2	TRUE	NA	NA	1115	217677	0.33795	0.3331	1.44807441733182
54	rs12254441	T	C	T	C	-0.0152034	0.0041	0.372835	0.2567	FALSE	FALSE	FALSE	finn-b-C3_BLADDER	10	76617857	0.0492	218792	0.9339	Malignant neoplasm of bladder || id:finn-b-C3_BLADDER	Malignant neoplasm of bladder	Malignant neoplasm of bladder || ||	TRUE	igd	NA	NA	NA	NA	NA	NA	NA	10	76617857	2.38688e-09	331164	0.00254698	ukb-a-287	Arm fat mass (left) || id:ukb-a-287	TRUE	reported	igd	2	TRUE	NA	NA	1115	217677	0.372835	0.372835	1.46570677231844
55	rs12339822	G	A	G	A	0.0160739	-0.0748	0.5432	0.5178	FALSE	FALSE	FALSE	finn-b-C3_BLADDER	9	92187178	0.0432	218792	0.0836893	Malignant neoplasm of bladder || id:finn-b-C3_BLADDER	Malignant neoplasm of bladder	Malignant neoplasm of bladder || ||	TRUE	igd	NA	NA	NA	NA	NA	NA	NA	9	92187178	2.09652e-11	331164	0.00239932	ukb-a-287	Arm fat mass (left) || id:ukb-a-287	TRUE	reported	igd	2	TRUE	NA	NA	1115	217677	0.4568	0.4822	1.38073309290182
56	rs12367809	T	C	T	C	0.0288619	0.0193	0.368275	0.3835	FALSE	FALSE	FALSE	finn-b-C3_BLADDER	12	50256063	0.0443	218792	0.6629	Malignant neoplasm of bladder || id:finn-b-C3_BLADDER	Malignant neoplasm of bladder	Malignant neoplasm of bladder || ||	TRUE	igd	NA	NA	NA	NA	NA	NA	NA	12	50256063	2.35831e-31	331164	0.00247765	ukb-a-287	Arm fat mass (left) || id:ukb-a-287	TRUE	reported	igd	2	TRUE	NA	NA	1115	217677	0.368275	0.368275	1.42580954088167
57	rs12506689	A	G	A	G	0.0165411	0.025	0.366143	0.4069	FALSE	FALSE	FALSE	finn-b-C3_BLADDER	4	145925105	0.0437	218792	0.5675	Malignant neoplasm of bladder || id:finn-b-C3_BLADDER	Malignant neoplasm of bladder	Malignant neoplasm of bladder || ||	TRUE	igd	NA	NA	NA	NA	NA	NA	NA	4	145925105	2.2558e-11	331164	0.00247301	ukb-a-287	Arm fat mass (left) || id:ukb-a-287	TRUE	reported	igd	2	TRUE	NA	NA	1115	217677	0.366143	0.366143	1.42313936701946
58	rs12578952	G	A	G	A	-0.017273	-0.0108	0.251697	0.2899	FALSE	FALSE	FALSE	finn-b-C3_BLADDER	12	103755097	0.0475	218792	0.8208	Malignant neoplasm of bladder || id:finn-b-C3_BLADDER	Malignant neoplasm of bladder	Malignant neoplasm of bladder || ||	TRUE	igd	NA	NA	NA	NA	NA	NA	NA	12	103755097	3.01321e-10	331164	0.0027425	ukb-a-287	Arm fat mass (left) || id:ukb-a-287	TRUE	reported	igd	2	TRUE	NA	NA	1115	217677	0.251697	0.251697	1.57822237437409
59	rs12619178	T	C	T	C	-0.0171423	-0.0077	0.402922	0.4072	FALSE	FALSE	FALSE	finn-b-C3_BLADDER	2	100838157	0.0438	218792	0.8608	Malignant neoplasm of bladder || id:finn-b-C3_BLADDER	Malignant neoplasm of bladder	Malignant neoplasm of bladder || ||	TRUE	igd	NA	NA	NA	NA	NA	NA	NA	2	100838157	1.59772e-12	331164	0.00242604	ukb-a-287	Arm fat mass (left) || id:ukb-a-287	TRUE	reported	igd	2	TRUE	NA	NA	1115	217677	0.402922	0.402922	1.39610961134969
60	rs12619626	G	A	G	A	-0.0150236	-0.0301	0.248739	0.2739	FALSE	FALSE	FALSE	finn-b-C3_BLADDER	2	166148746	0.0481	218792	0.5315	Malignant neoplasm of bladder || id:finn-b-C3_BLADDER	Malignant neoplasm of bladder	Malignant neoplasm of bladder || ||	TRUE	igd	NA	NA	NA	NA	NA	NA	NA	2	166148746	4.90512e-08	331164	0.00275418	ukb-a-287	Arm fat mass (left) || id:ukb-a-287	TRUE	reported	igd	2	TRUE	NA	NA	1115	217677	0.248739	0.248739	1.58494384650999
61	rs1268403	C	T	C	T	-0.0160838	-0.1009	0.205997	0.2124	FALSE	FALSE	FALSE	finn-b-C3_BLADDER	14	21976476	0.0527	218792	0.0555405	Malignant neoplasm of bladder || id:finn-b-C3_BLADDER	Malignant neoplasm of bladder	Malignant neoplasm of bladder || ||	TRUE	igd	NA	NA	NA	NA	NA	NA	NA	14	21976476	4.9585e-08	331164	0.00294957	ukb-a-287	Arm fat mass (left) || id:ukb-a-287	TRUE	reported	igd	2	TRUE	NA	NA	1115	217677	0.205997	0.205997	1.69738463766002
62	rs12692738	C	T	C	T	0.0196036	0.0348	0.225305	0.1935	FALSE	FALSE	FALSE	finn-b-C3_BLADDER	2	165558252	0.0546	218792	0.5239	Malignant neoplasm of bladder || id:finn-b-C3_BLADDER	Malignant neoplasm of bladder	Malignant neoplasm of bladder || ||	TRUE	igd	NA	NA	NA	NA	NA	NA	NA	2	165558252	8.37529e-12	331164	0.00286928	ukb-a-287	Arm fat mass (left) || id:ukb-a-287	TRUE	reported	igd	2	TRUE	NA	NA	1115	217677	0.225305	0.225305	1.65118027141079
63	rs1286138	G	T	G	T	0.0155459	0.0263	0.673439	0.7217	FALSE	FALSE	FALSE	finn-b-C3_BLADDER	14	91485445	0.048	218792	0.5841	Malignant neoplasm of bladder || id:finn-b-C3_BLADDER	Malignant neoplasm of bladder	Malignant neoplasm of bladder || ||	TRUE	igd	NA	NA	NA	NA	NA	NA	NA	14	91485445	9.38685e-10	331164	0.00254031	ukb-a-287	Arm fat mass (left) || id:ukb-a-287	TRUE	reported	igd	2	TRUE	NA	NA	1115	217677	0.326561	0.2783	1.46186839739152
64	rs12877270	A	G	A	G	0.0155897	0.0072	0.43845	0.5311	FALSE	FALSE	FALSE	finn-b-C3_BLADDER	13	97047020	0.0431	218792	0.868	Malignant neoplasm of bladder || id:finn-b-C3_BLADDER	Malignant neoplasm of bladder	Malignant neoplasm of bladder || ||	TRUE	igd	NA	NA	NA	NA	NA	NA	NA	13	97047020	1.12034e-10	331164	0.00241702	ukb-a-287	Arm fat mass (left) || id:ukb-a-287	TRUE	reported	igd	2	TRUE	NA	NA	1115	217677	0.43845	0.43845	1.39091888543653
65	rs12885458	G	T	G	T	-0.0147946	-0.0211	0.509982	0.5874	FALSE	FALSE	FALSE	finn-b-C3_BLADDER	14	47303114	0.0437	218792	0.6281	Malignant neoplasm of bladder || id:finn-b-C3_BLADDER	Malignant neoplasm of bladder	Malignant neoplasm of bladder || ||	TRUE	igd	NA	NA	NA	NA	NA	NA	NA	14	47303114	5.27789e-10	331164	0.00238207	ukb-a-287	Arm fat mass (left) || id:ukb-a-287	TRUE	reported	igd	2	TRUE	NA	NA	1115	217677	0.490018	0.4126	1.37080626119427
66	rs12887636	G	T	G	T	-0.0155	0.0301	0.347396	0.3979	FALSE	FALSE	FALSE	finn-b-C3_BLADDER	14	29702590	0.044	218792	0.4938	Malignant neoplasm of bladder || id:finn-b-C3_BLADDER	Malignant neoplasm of bladder	Malignant neoplasm of bladder || ||	TRUE	igd	NA	NA	NA	NA	NA	NA	NA	14	29702590	7.27696e-10	331164	0.00251618	ukb-a-287	Arm fat mass (left) || id:ukb-a-287	TRUE	reported	igd	2	TRUE	NA	NA	1115	217677	0.347396	0.347396	1.44798234237105
67	rs1296328	C	A	C	A	-0.0173066	-0.0016	0.559914	0.4819	FALSE	FALSE	FALSE	finn-b-C3_BLADDER	4	137083193	0.0431	218792	0.9701	Malignant neoplasm of bladder || id:finn-b-C3_BLADDER	Malignant neoplasm of bladder	Malignant neoplasm of bladder || ||	TRUE	igd	NA	NA	NA	NA	NA	NA	NA	4	137083193	6.73132e-13	331164	0.00240869	ukb-a-287	Arm fat mass (left) || id:ukb-a-287	TRUE	reported	igd	2	TRUE	NA	NA	1115	217677	0.440086	0.5181	1.38612523279166
68	rs12992672	A	G	A	G	0.0458936	-0.0239	0.828635	0.8374	FALSE	FALSE	FALSE	finn-b-C3_BLADDER	2	632592	0.0578	218792	0.679201	Malignant neoplasm of bladder || id:finn-b-C3_BLADDER	Malignant neoplasm of bladder	Malignant neoplasm of bladder || ||	TRUE	igd	NA	NA	NA	NA	NA	NA	NA	2	632592	5.69771e-48	331164	0.00315333	ukb-a-287	Arm fat mass (left) || id:ukb-a-287	TRUE	reported	igd	2	TRUE	NA	NA	1115	217677	0.171365	0.1626	1.8146421001951
69	rs13062093	G	T	G	T	0.0161533	0.0363	0.366444	0.3396	FALSE	FALSE	FALSE	finn-b-C3_BLADDER	3	35667057	0.0454	218792	0.4236	Malignant neoplasm of bladder || id:finn-b-C3_BLADDER	Malignant neoplasm of bladder	Malignant neoplasm of bladder || ||	TRUE	igd	NA	NA	NA	NA	NA	NA	NA	3	35667057	5.95251e-11	331164	0.00246799	ukb-a-287	Arm fat mass (left) || id:ukb-a-287	TRUE	reported	igd	2	TRUE	NA	NA	1115	217677	0.366444	0.366444	1.42025051512544
70	rs13076052	G	C	G	C	0.0146163	0.0244	0.277037	0.3608	FALSE	TRUE	FALSE	finn-b-C3_BLADDER	3	44456573	0.0452	218792	0.5895	Malignant neoplasm of bladder || id:finn-b-C3_BLADDER	Malignant neoplasm of bladder	Malignant neoplasm of bladder || ||	TRUE	igd	NA	NA	NA	NA	NA	NA	NA	3	44456573	4.69289e-08	331164	0.00267567	ukb-a-287	Arm fat mass (left) || id:ukb-a-287	TRUE	reported	igd	2	TRUE	NA	NA	1115	217677	0.277037	0.277037	1.53976381419928
71	rs13135092	G	A	G	A	0.0420036	0.0692	0.0832342	0.01761	FALSE	FALSE	FALSE	finn-b-C3_BLADDER	4	103198082	0.16	218792	0.665301	Malignant neoplasm of bladder || id:finn-b-C3_BLADDER	Malignant neoplasm of bladder	Malignant neoplasm of bladder || ||	TRUE	igd	NA	NA	NA	NA	NA	NA	NA	4	103198082	3.41901e-22	331164	0.0043357	ukb-a-287	Arm fat mass (left) || id:ukb-a-287	TRUE	reported	igd	2	TRUE	NA	NA	1115	217677	0.0832342	0.0832342	2.49505879619827
72	rs13174863	G	A	G	A	0.0259167	-0.0567	0.148208	0.1498	FALSE	FALSE	FALSE	finn-b-C3_BLADDER	5	139080745	0.0607	218792	0.3504	Malignant neoplasm of bladder || id:finn-b-C3_BLADDER	Malignant neoplasm of bladder	Malignant neoplasm of bladder || ||	TRUE	igd	NA	NA	NA	NA	NA	NA	NA	5	139080745	1.47096e-14	331164	0.00337001	ukb-a-287	Arm fat mass (left) || id:ukb-a-287	TRUE	reported	igd	2	TRUE	NA	NA	1115	217677	0.148208	0.148208	1.93933461581201
74	rs1335055	A	G	A	G	-0.0152467	-0.0376	0.655777	0.7231	FALSE	FALSE	FALSE	finn-b-C3_BLADDER	1	107624563	0.0479	218792	0.4329	Malignant neoplasm of bladder || id:finn-b-C3_BLADDER	Malignant neoplasm of bladder	Malignant neoplasm of bladder || ||	TRUE	igd	NA	NA	NA	NA	NA	NA	NA	1	107624563	1.66012e-09	331164	0.00252925	ukb-a-287	Arm fat mass (left) || id:ukb-a-287	TRUE	reported	igd	2	TRUE	NA	NA	1115	217677	0.344223	0.2769	1.4555037157286
75	rs13427822	G	A	G	A	-0.0164851	-0.0868	0.272052	0.3043	FALSE	FALSE	FALSE	finn-b-C3_BLADDER	2	213414265	0.047	218792	0.0643799	Malignant neoplasm of bladder || id:finn-b-C3_BLADDER	Malignant neoplasm of bladder	Malignant neoplasm of bladder || ||	TRUE	igd	NA	NA	NA	NA	NA	NA	NA	2	213414265	1.08136e-09	331164	0.00270376	ukb-a-287	Arm fat mass (left) || id:ukb-a-287	TRUE	reported	igd	2	TRUE	NA	NA	1115	217677	0.272052	0.272052	1.5559287244987
76	rs1406778	C	T	C	T	0.0231718	-0.0634	0.197536	0.214	FALSE	FALSE	FALSE	finn-b-C3_BLADDER	3	131750466	0.0523	218792	0.2252	Malignant neoplasm of bladder || id:finn-b-C3_BLADDER	Malignant neoplasm of bladder	Malignant neoplasm of bladder || ||	TRUE	igd	NA	NA	NA	NA	NA	NA	NA	3	131750466	8.61589e-15	331164	0.00298662	ukb-a-287	Arm fat mass (left) || id:ukb-a-287	TRUE	reported	igd	2	TRUE	NA	NA	1115	217677	0.197536	0.197536	1.71870574576232
77	rs1441264	A	G	A	G	0.0192112	0.0231	0.591866	0.6706	FALSE	FALSE	FALSE	finn-b-C3_BLADDER	13	79580919	0.0456	218792	0.6122	Malignant neoplasm of bladder || id:finn-b-C3_BLADDER	Malignant neoplasm of bladder	Malignant neoplasm of bladder || ||	TRUE	igd	NA	NA	NA	NA	NA	NA	NA	13	79580919	8.02602e-15	331164	0.00247327	ukb-a-287	Arm fat mass (left) || id:ukb-a-287	TRUE	reported	igd	2	TRUE	NA	NA	1115	217677	0.408134	0.3294	1.42328898883071
78	rs1446585	G	A	G	A	-0.0169407	-0.0104	0.228006	0.348	FALSE	FALSE	FALSE	finn-b-C3_BLADDER	2	136407479	0.0453	218792	0.8188	Malignant neoplasm of bladder || id:finn-b-C3_BLADDER	Malignant neoplasm of bladder	Malignant neoplasm of bladder || ||	TRUE	igd	NA	NA	NA	NA	NA	NA	NA	2	136407479	2.77128e-09	331164	0.00284968	ukb-a-287	Arm fat mass (left) || id:ukb-a-287	TRUE	reported	igd	2	TRUE	NA	NA	1115	217677	0.228006	0.228006	1.639901088717
80	rs1459189	T	C	T	C	-0.0137669	0.048	0.52003	0.6147	FALSE	FALSE	FALSE	finn-b-C3_BLADDER	5	64070883	0.044	218792	0.2754	Malignant neoplasm of bladder || id:finn-b-C3_BLADDER	Malignant neoplasm of bladder	Malignant neoplasm of bladder || ||	TRUE	igd	NA	NA	NA	NA	NA	NA	NA	5	64070883	1.03264e-08	331164	0.00240453	ukb-a-287	Arm fat mass (left) || id:ukb-a-287	TRUE	reported	igd	2	TRUE	NA	NA	1115	217677	0.47997	0.3853	1.38373128381176
81	rs1470749	T	G	T	G	-0.0136974	0.0218	0.510604	0.4299	FALSE	FALSE	FALSE	finn-b-C3_BLADDER	7	50578023	0.0434	218792	0.6161	Malignant neoplasm of bladder || id:finn-b-C3_BLADDER	Malignant neoplasm of bladder	Malignant neoplasm of bladder || ||	TRUE	igd	NA	NA	NA	NA	NA	NA	NA	7	50578023	9.04336e-09	331164	0.00238303	ukb-a-287	Arm fat mass (left) || id:ukb-a-287	TRUE	reported	igd	2	TRUE	NA	NA	1115	217677	0.489396	0.510604	1.37135871095887
82	rs1471338	G	A	G	A	0.014473	0.009	0.290803	0.2494	FALSE	FALSE	FALSE	finn-b-C3_BLADDER	8	14272963	0.0496	218792	0.8558	Malignant neoplasm of bladder || id:finn-b-C3_BLADDER	Malignant neoplasm of bladder	Malignant neoplasm of bladder || ||	TRUE	igd	NA	NA	NA	NA	NA	NA	NA	8	14272963	3.54242e-08	331164	0.00262553	ukb-a-287	Arm fat mass (left) || id:ukb-a-287	TRUE	reported	igd	2	TRUE	NA	NA	1115	217677	0.290803	0.290803	1.51090982336934
83	rs1477290	C	T	C	T	0.0317889	-0.0283	0.135362	0.1214	FALSE	FALSE	FALSE	finn-b-C3_BLADDER	5	87988934	0.0656	218792	0.666099	Malignant neoplasm of bladder || id:finn-b-C3_BLADDER	Malignant neoplasm of bladder	Malignant neoplasm of bladder || ||	TRUE	igd	NA	NA	NA	NA	NA	NA	NA	5	87988934	1.20976e-19	331164	0.00350531	ukb-a-287	Arm fat mass (left) || id:ukb-a-287	TRUE	reported	igd	2	TRUE	NA	NA	1115	217677	0.135362	0.135362	2.01719550450948
84	rs147730268	T	G	T	G	-0.0420968	-0.0713	0.0905299	0.08385	FALSE	FALSE	FALSE	finn-b-C3_BLADDER	12	123024476	0.0768	218792	0.3534	Malignant neoplasm of bladder || id:finn-b-C3_BLADDER	Malignant neoplasm of bladder	Malignant neoplasm of bladder || ||	TRUE	igd	NA	NA	NA	NA	NA	NA	NA	12	123024476	9.64939e-23	331164	0.00428846	ukb-a-287	Arm fat mass (left) || id:ukb-a-287	TRUE	reported	igd	2	TRUE	NA	NA	1115	217677	0.0905299	0.0905299	2.46787366403221
85	rs1503526	C	T	C	T	0.0168283	0.0347	0.479184	0.5759	FALSE	FALSE	FALSE	finn-b-C3_BLADDER	5	63020706	0.0435	218792	0.425	Malignant neoplasm of bladder || id:finn-b-C3_BLADDER	Malignant neoplasm of bladder	Malignant neoplasm of bladder || ||	TRUE	igd	NA	NA	NA	NA	NA	NA	NA	5	63020706	1.61994e-12	331164	0.00238223	ukb-a-287	Arm fat mass (left) || id:ukb-a-287	TRUE	reported	igd	2	TRUE	NA	NA	1115	217677	0.479184	0.4241	1.37089833615504
87	rs1568488	C	G	C	G	0.0158936	-0.0418	0.595632	0.6431	FALSE	TRUE	FALSE	finn-b-C3_BLADDER	3	153657951	0.045	218792	0.3522	Malignant neoplasm of bladder || id:finn-b-C3_BLADDER	Malignant neoplasm of bladder	Malignant neoplasm of bladder || ||	TRUE	igd	NA	NA	NA	NA	NA	NA	NA	3	153657951	8.19974e-11	331164	0.00244626	ukb-a-287	Arm fat mass (left) || id:ukb-a-287	TRUE	reported	igd	2	TRUE	NA	NA	1115	217677	0.404368	0.3569	1.40774558451645
88	rs1582931	A	G	A	G	-0.0168485	-0.0534	0.472057	0.5124	FALSE	FALSE	FALSE	finn-b-C3_BLADDER	5	122657199	0.0429	218792	0.2129	Malignant neoplasm of bladder || id:finn-b-C3_BLADDER	Malignant neoplasm of bladder	Malignant neoplasm of bladder || ||	TRUE	igd	NA	NA	NA	NA	NA	NA	NA	5	122657199	2.37575e-12	331164	0.00240326	ukb-a-287	Arm fat mass (left) || id:ukb-a-287	TRUE	reported	igd	2	TRUE	NA	NA	1115	217677	0.472057	0.472057	1.38300043881068
89	rs1609303	A	T	A	T	0.0170289	-0.0014	0.631218	0.6427	FALSE	TRUE	FALSE	finn-b-C3_BLADDER	2	181567556	0.0447	218792	0.9745	Malignant neoplasm of bladder || id:finn-b-C3_BLADDER	Malignant neoplasm of bladder	Malignant neoplasm of bladder || ||	TRUE	igd	NA	NA	NA	NA	NA	NA	NA	2	181567556	6.18159e-12	331164	0.00247669	ukb-a-287	Arm fat mass (left) || id:ukb-a-287	TRUE	reported	igd	2	TRUE	NA	NA	1115	217677	0.368782	0.3573	1.42525709111707
90	rs1652376	T	G	T	G	-0.0204549	-0.1097	0.464221	0.4814	FALSE	FALSE	FALSE	finn-b-C3_BLADDER	18	21109466	0.043	218792	0.0106999	Malignant neoplasm of bladder || id:finn-b-C3_BLADDER	Malignant neoplasm of bladder	Malignant neoplasm of bladder || ||	TRUE	igd	NA	NA	NA	NA	NA	NA	NA	18	21109466	1.03252e-17	331164	0.0023866	ukb-a-287	Arm fat mass (left) || id:ukb-a-287	TRUE	reported	igd	2	TRUE	NA	NA	1115	217677	0.464221	0.464221	1.37341313352095
91	rs17024393	C	T	C	T	0.0689282	-0.2079	0.0257993	0.05543	FALSE	FALSE	FALSE	finn-b-C3_BLADDER	1	110154688	0.0943	218792	0.0273697	Malignant neoplasm of bladder || id:finn-b-C3_BLADDER	Malignant neoplasm of bladder	Malignant neoplasm of bladder || ||	TRUE	igd	NA	NA	NA	NA	NA	NA	NA	1	110154688	5.65718e-20	331164	0.00753209	ukb-a-287	Arm fat mass (left) || id:ukb-a-287	TRUE	reported	igd	2	TRUE	NA	NA	1115	217677	0.0257993	0.0257993	4.33448057020943
92	rs17149254	C	T	C	T	-0.0205848	-0.0484	0.808564	0.7887	FALSE	FALSE	FALSE	finn-b-C3_BLADDER	7	76637391	0.0531	218792	0.3624	Malignant neoplasm of bladder || id:finn-b-C3_BLADDER	Malignant neoplasm of bladder	Malignant neoplasm of bladder || ||	TRUE	igd	TRUE	rs17149254	rs6953561	T	C	G	A	7	76634463	2.60196e-11	331164	0.00308723	ukb-a-287	Arm fat mass (left) || id:ukb-a-287	TRUE	reported	igd	2	TRUE	NA	NA	1115	217677	0.191436	0.2113	1.77660363202878
93	rs17311369	T	C	T	C	-0.0156314	-0.017	0.319509	0.2962	FALSE	FALSE	FALSE	finn-b-C3_BLADDER	15	47709199	0.0468	218792	0.7163	Malignant neoplasm of bladder || id:finn-b-C3_BLADDER	Malignant neoplasm of bladder	Malignant neoplasm of bladder || ||	TRUE	igd	NA	NA	NA	NA	NA	NA	NA	15	47709199	1.14217e-09	331164	0.00256743	ukb-a-287	Arm fat mass (left) || id:ukb-a-287	TRUE	reported	igd	2	TRUE	NA	NA	1115	217677	0.319509	0.319509	1.4774751032413
94	rs17627049	A	C	A	C	0.0165164	0.1016	0.274251	0.185	FALSE	FALSE	FALSE	finn-b-C3_BLADDER	6	33537802	0.0554	218792	0.0668098	Malignant neoplasm of bladder || id:finn-b-C3_BLADDER	Malignant neoplasm of bladder	Malignant neoplasm of bladder || ||	TRUE	igd	NA	NA	NA	NA	NA	NA	NA	6	33537802	5.89169e-10	331164	0.00266674	ukb-a-287	Arm fat mass (left) || id:ukb-a-287	TRUE	reported	igd	2	TRUE	NA	NA	1115	217677	0.274251	0.274251	1.53462488045155
95	rs17716502	T	C	T	C	-0.0242539	-0.0271	0.207243	0.1939	FALSE	FALSE	FALSE	finn-b-C3_BLADDER	8	116659731	0.0549	218792	0.621101	Malignant neoplasm of bladder || id:finn-b-C3_BLADDER	Malignant neoplasm of bladder	Malignant neoplasm of bladder || ||	TRUE	igd	NA	NA	NA	NA	NA	NA	NA	8	116659731	2.43276e-16	331164	0.00295816	ukb-a-287	Arm fat mass (left) || id:ukb-a-287	TRUE	reported	igd	2	TRUE	NA	NA	1115	217677	0.207243	0.207243	1.70232791211612
96	rs17770336	T	C	T	C	0.0232375	0.0087	0.323821	0.3742	FALSE	FALSE	FALSE	finn-b-C3_BLADDER	9	28414625	0.0445	218792	0.8444	Malignant neoplasm of bladder || id:finn-b-C3_BLADDER	Malignant neoplasm of bladder	Malignant neoplasm of bladder || ||	TRUE	igd	NA	NA	NA	NA	NA	NA	NA	9	28414625	5.63638e-20	331164	0.00253915	ukb-a-287	Arm fat mass (left) || id:ukb-a-287	TRUE	reported	igd	2	TRUE	NA	NA	1115	217677	0.323821	0.323821	1.46120085392597
97	rs1782508	G	C	G	C	-0.0158437	-0.0305	0.656325	0.6685	FALSE	TRUE	FALSE	finn-b-C3_BLADDER	11	30243795	0.0457	218792	0.5046	Malignant neoplasm of bladder || id:finn-b-C3_BLADDER	Malignant neoplasm of bladder	Malignant neoplasm of bladder || ||	TRUE	igd	NA	NA	NA	NA	NA	NA	NA	11	30243795	2.42862e-10	331164	0.0025023	ukb-a-287	Arm fat mass (left) || id:ukb-a-287	TRUE	reported	igd	2	TRUE	NA	NA	1115	217677	0.343675	0.3315	1.43999483952463
98	rs1783541	T	C	T	C	0.016371	0.0539	0.218469	0.08938	FALSE	FALSE	FALSE	finn-b-C3_BLADDER	11	65294799	0.0739	218792	0.4659	Malignant neoplasm of bladder || id:finn-b-C3_BLADDER	Malignant neoplasm of bladder	Malignant neoplasm of bladder || ||	TRUE	igd	NA	NA	NA	NA	NA	NA	NA	11	65294799	1.36173e-08	331164	0.0028831	ukb-a-287	Arm fat mass (left) || id:ukb-a-287	TRUE	reported	igd	2	TRUE	NA	NA	1115	217677	0.218469	0.218469	1.65913324614693
99	rs1840126	C	A	C	A	-0.0131011	-0.0115	0.56206	0.5272	FALSE	FALSE	FALSE	finn-b-C3_BLADDER	2	236896765	0.0432	218792	0.79	Malignant neoplasm of bladder || id:finn-b-C3_BLADDER	Malignant neoplasm of bladder	Malignant neoplasm of bladder || ||	TRUE	igd	NA	NA	NA	NA	NA	NA	NA	2	236896765	4.73838e-08	331164	0.00239904	ukb-a-287	Arm fat mass (left) || id:ukb-a-287	TRUE	reported	igd	2	TRUE	NA	NA	1115	217677	0.43794	0.4728	1.38057196172048
100	rs1881505	C	T	C	T	-0.0281515	0.2655	0.942104	0.9691	FALSE	FALSE	FALSE	finn-b-C3_BLADDER	11	1483177	0.1243	218792	0.0326896	Malignant neoplasm of bladder || id:finn-b-C3_BLADDER	Malignant neoplasm of bladder	Malignant neoplasm of bladder || ||	TRUE	igd	NA	NA	NA	NA	NA	NA	NA	11	1483177	4.46509e-08	331164	0.0051451	ukb-a-287	Arm fat mass (left) || id:ukb-a-287	TRUE	reported	igd	2	TRUE	NA	NA	1115	217677	0.0578959999999999	0.0309	2.96084300397161
101	rs1899689	T	C	T	C	0.0150264	-0.0318	0.387322	0.4017	FALSE	FALSE	FALSE	finn-b-C3_BLADDER	7	121964349	0.0439	218792	0.4693	Malignant neoplasm of bladder || id:finn-b-C3_BLADDER	Malignant neoplasm of bladder	Malignant neoplasm of bladder || ||	TRUE	igd	NA	NA	NA	NA	NA	NA	NA	7	121964349	7.83881e-10	331164	0.00244397	ukb-a-287	Arm fat mass (left) || id:ukb-a-287	TRUE	reported	igd	2	TRUE	NA	NA	1115	217677	0.387322	0.387322	1.40642776164049
102	rs1928496	T	C	T	C	0.0164409	4e-04	0.742388	0.6829	FALSE	FALSE	FALSE	finn-b-C3_BLADDER	13	31012904	0.0466	218792	0.994	Malignant neoplasm of bladder || id:finn-b-C3_BLADDER	Malignant neoplasm of bladder	Malignant neoplasm of bladder || ||	TRUE	igd	NA	NA	NA	NA	NA	NA	NA	13	31012904	1.47042e-09	331164	0.00271852	ukb-a-287	Arm fat mass (left) || id:ukb-a-287	TRUE	reported	igd	2	TRUE	NA	NA	1115	217677	0.257612	0.3171	1.56442263962934
103	rs1964599	T	C	T	C	-0.0158935	0.0961	0.343712	0.232	FALSE	FALSE	FALSE	finn-b-C3_BLADDER	12	124580119	0.0512	218792	0.0602907	Malignant neoplasm of bladder || id:finn-b-C3_BLADDER	Malignant neoplasm of bladder	Malignant neoplasm of bladder || ||	TRUE	igd	NA	NA	NA	NA	NA	NA	NA	12	124580119	5.37106e-10	331164	0.00256015	ukb-a-287	Arm fat mass (left) || id:ukb-a-287	TRUE	reported	igd	2	TRUE	NA	NA	1115	217677	0.343712	0.343712	1.47328569252647
104	rs2016469	A	G	A	G	0.0145461	-0.0778	0.373695	0.3546	FALSE	FALSE	FALSE	finn-b-C3_BLADDER	3	108023965	0.0449	218792	0.0828705	Malignant neoplasm of bladder || id:finn-b-C3_BLADDER	Malignant neoplasm of bladder	Malignant neoplasm of bladder || ||	TRUE	igd	NA	NA	NA	NA	NA	NA	NA	3	108023965	4.45328e-09	331164	0.0024795	ukb-a-287	Arm fat mass (left) || id:ukb-a-287	TRUE	reported	igd	2	TRUE	NA	NA	1115	217677	0.373695	0.373695	1.42687415761552
105	rs2052607	A	G	A	G	-0.0183428	-0.0368	0.344774	0.4059	FALSE	FALSE	FALSE	finn-b-C3_BLADDER	18	40788387	0.0437	218792	0.3999	Malignant neoplasm of bladder || id:finn-b-C3_BLADDER	Malignant neoplasm of bladder	Malignant neoplasm of bladder || ||	TRUE	igd	NA	NA	NA	NA	NA	NA	NA	18	40788387	2.75677e-13	331164	0.00251062	ukb-a-287	Arm fat mass (left) || id:ukb-a-287	TRUE	reported	igd	2	TRUE	NA	NA	1115	217677	0.344774	0.344774	1.44478273748444
106	rs2098870	A	T	A	T	0.014488	-0.0354	0.307206	0.3323	FALSE	TRUE	FALSE	finn-b-C3_BLADDER	8	25651800	0.0453	218792	0.4352	Malignant neoplasm of bladder || id:finn-b-C3_BLADDER	Malignant neoplasm of bladder	Malignant neoplasm of bladder || ||	TRUE	igd	NA	NA	NA	NA	NA	NA	NA	8	25651800	1.92855e-08	331164	0.00257866	ukb-a-287	Arm fat mass (left) || id:ukb-a-287	TRUE	reported	igd	2	TRUE	NA	NA	1115	217677	0.307206	0.307206	1.48393761455005
107	rs2102278	G	A	G	A	0.0158204	0.0181	0.322075	0.3309	FALSE	FALSE	FALSE	finn-b-C3_BLADDER	4	52818664	0.0461	218792	0.694201	Malignant neoplasm of bladder || id:finn-b-C3_BLADDER	Malignant neoplasm of bladder	Malignant neoplasm of bladder || ||	TRUE	igd	NA	NA	NA	NA	NA	NA	NA	4	52818664	5.719e-10	331164	0.00255242	ukb-a-287	Arm fat mass (left) || id:ukb-a-287	TRUE	reported	igd	2	TRUE	NA	NA	1115	217677	0.322075	0.322075	1.46883732098447
108	rs2172131	C	T	C	T	-0.0166502	-0.0244	0.580636	0.5139	FALSE	FALSE	FALSE	finn-b-C3_BLADDER	10	133978962	0.0429	218792	0.5699	Malignant neoplasm of bladder || id:finn-b-C3_BLADDER	Malignant neoplasm of bladder	Malignant neoplasm of bladder || ||	TRUE	igd	NA	NA	NA	NA	NA	NA	NA	10	133978962	5.18084e-12	331164	0.00241279	ukb-a-287	Arm fat mass (left) || id:ukb-a-287	TRUE	reported	igd	2	TRUE	NA	NA	1115	217677	0.419364	0.4861	1.38848465366128
109	rs2239647	C	A	C	A	-0.0193273	-0.0277	0.551791	0.5708	FALSE	FALSE	FALSE	finn-b-C3_BLADDER	14	33292743	0.0435	218792	0.5246	Malignant neoplasm of bladder || id:finn-b-C3_BLADDER	Malignant neoplasm of bladder	Malignant neoplasm of bladder || ||	TRUE	igd	NA	NA	NA	NA	NA	NA	NA	14	33292743	6.9952e-16	331164	0.00239466	ukb-a-287	Arm fat mass (left) || id:ukb-a-287	TRUE	reported	igd	2	TRUE	NA	NA	1115	217677	0.448209	0.4292	1.37805140966952
111	rs2287214	G	A	G	A	0.0161021	0.0589	0.397832	0.3807	FALSE	FALSE	FALSE	finn-b-C3_BLADDER	12	108090518	0.0442	218792	0.1826	Malignant neoplasm of bladder || id:finn-b-C3_BLADDER	Malignant neoplasm of bladder	Malignant neoplasm of bladder || ||	TRUE	igd	NA	NA	NA	NA	NA	NA	NA	12	108090518	3.53346e-11	331164	0.00243136	ukb-a-287	Arm fat mass (left) || id:ukb-a-287	TRUE	reported	igd	2	TRUE	NA	NA	1115	217677	0.397832	0.397832	1.39917110379515
112	rs2289379	T	C	T	C	-0.0170285	-0.0459	0.394972	0.5151	FALSE	FALSE	FALSE	finn-b-C3_BLADDER	7	44804225	0.0431	218792	0.2875	Malignant neoplasm of bladder || id:finn-b-C3_BLADDER	Malignant neoplasm of bladder	Malignant neoplasm of bladder || ||	TRUE	igd	NA	NA	NA	NA	NA	NA	NA	7	44804225	3.15137e-12	331164	0.00244275	ukb-a-287	Arm fat mass (left) || id:ukb-a-287	TRUE	reported	igd	2	TRUE	NA	NA	1115	217677	0.394972	0.394972	1.40572569006465
113	rs2292238	C	A	C	A	-0.0149426	-0.1064	0.408667	0.3931	FALSE	FALSE	FALSE	finn-b-C3_BLADDER	12	56493822	0.0439	218792	0.0152799	Malignant neoplasm of bladder || id:finn-b-C3_BLADDER	Malignant neoplasm of bladder	Malignant neoplasm of bladder || ||	TRUE	igd	NA	NA	NA	NA	NA	NA	NA	12	56493822	7.28216e-10	331164	0.00242574	ukb-a-287	Arm fat mass (left) || id:ukb-a-287	TRUE	reported	igd	2	TRUE	NA	NA	1115	217677	0.408667	0.408667	1.39593697079825
114	rs2306593	T	C	T	C	-0.0175728	0.0181	0.488522	0.5031	FALSE	FALSE	FALSE	finn-b-C3_BLADDER	17	34866546	0.043	218792	0.674	Malignant neoplasm of bladder || id:finn-b-C3_BLADDER	Malignant neoplasm of bladder	Malignant neoplasm of bladder || ||	TRUE	igd	NA	NA	NA	NA	NA	NA	NA	17	34866546	1.72663e-13	331164	0.00238478	ukb-a-287	Arm fat mass (left) || id:ukb-a-287	TRUE	reported	igd	2	TRUE	NA	NA	1115	217677	0.488522	0.488522	1.37236578084224
115	rs2307111	C	T	C	T	-0.0278844	-0.0506	0.393183	0.4266	FALSE	FALSE	FALSE	finn-b-C3_BLADDER	5	75003678	0.0435	218792	0.2447	Malignant neoplasm of bladder || id:finn-b-C3_BLADDER	Malignant neoplasm of bladder	Malignant neoplasm of bladder || ||	TRUE	igd	NA	NA	NA	NA	NA	NA	NA	5	75003678	2.95733e-30	331164	0.00243931	ukb-a-287	Arm fat mass (left) || id:ukb-a-287	TRUE	reported	igd	2	TRUE	NA	NA	1115	217677	0.393183	0.393183	1.40374607840819
116	rs2318543	G	A	G	A	-0.0183724	0.0068	0.782495	0.778	FALSE	FALSE	FALSE	finn-b-C3_BLADDER	4	67803263	0.0519	218792	0.8951	Malignant neoplasm of bladder || id:finn-b-C3_BLADDER	Malignant neoplasm of bladder	Malignant neoplasm of bladder || ||	TRUE	igd	NA	NA	NA	NA	NA	NA	NA	4	67803263	2.20841e-10	331164	0.00289497	ukb-a-287	Arm fat mass (left) || id:ukb-a-287	TRUE	reported	igd	2	TRUE	NA	NA	1115	217677	0.217505	0.222	1.66596405729873
117	rs2370982	T	C	T	C	0.0264769	-0.0073	0.215336	0.237	FALSE	FALSE	FALSE	finn-b-C3_BLADDER	14	79890677	0.0502	218792	0.8841	Malignant neoplasm of bladder || id:finn-b-C3_BLADDER	Malignant neoplasm of bladder	Malignant neoplasm of bladder || ||	TRUE	igd	NA	NA	NA	NA	NA	NA	NA	14	79890677	1.15186e-19	331164	0.00291784	ukb-a-287	Arm fat mass (left) || id:ukb-a-287	TRUE	reported	igd	2	TRUE	NA	NA	1115	217677	0.215336	0.215336	1.67912502200317
118	rs2374947	G	A	G	A	0.0166475	-0.0024	0.760979	0.7466	FALSE	FALSE	FALSE	finn-b-C3_BLADDER	12	108327605	0.0492	218792	0.9612	Malignant neoplasm of bladder || id:finn-b-C3_BLADDER	Malignant neoplasm of bladder	Malignant neoplasm of bladder || ||	TRUE	igd	NA	NA	NA	NA	NA	NA	NA	12	108327605	2.86609e-09	331164	0.00280296	ukb-a-287	Arm fat mass (left) || id:ukb-a-287	TRUE	reported	igd	2	TRUE	NA	NA	1115	217677	0.239021	0.2534	1.61301520017342
120	rs2425024	C	A	C	A	0.0158302	-0.0342	0.323742	0.3319	FALSE	FALSE	FALSE	finn-b-C3_BLADDER	20	33844938	0.0459	218792	0.4556	Malignant neoplasm of bladder || id:finn-b-C3_BLADDER	Malignant neoplasm of bladder	Malignant neoplasm of bladder || ||	TRUE	igd	NA	NA	NA	NA	NA	NA	NA	20	33844938	4.73696e-10	331164	0.00254188	ukb-a-287	Arm fat mass (left) || id:ukb-a-287	TRUE	reported	igd	2	TRUE	NA	NA	1115	217677	0.323742	0.323742	1.46277188294404
121	rs2439823	G	A	G	A	0.0200726	0.1044	0.547705	0.4896	FALSE	FALSE	FALSE	finn-b-C3_BLADDER	10	99778226	0.043	218792	0.0152598	Malignant neoplasm of bladder || id:finn-b-C3_BLADDER	Malignant neoplasm of bladder	Malignant neoplasm of bladder || ||	TRUE	igd	NA	NA	NA	NA	NA	NA	NA	10	99778226	5.60531e-17	331164	0.0023971	ukb-a-287	Arm fat mass (left) || id:ukb-a-287	TRUE	reported	igd	2	TRUE	NA	NA	1115	217677	0.452295	0.5104	1.3794555528212
122	rs2444253	G	C	G	C	-0.0133169	-0.0487	0.392546	0.4149	FALSE	TRUE	FALSE	finn-b-C3_BLADDER	11	84800038	0.0436	218792	0.2637	Malignant neoplasm of bladder || id:finn-b-C3_BLADDER	Malignant neoplasm of bladder	Malignant neoplasm of bladder || ||	TRUE	igd	NA	NA	NA	NA	NA	NA	NA	11	84800038	4.82503e-08	331164	0.00243999	ukb-a-287	Arm fat mass (left) || id:ukb-a-287	TRUE	reported	igd	2	TRUE	NA	NA	1115	217677	0.392546	0.392546	1.40413739699145
123	rs245775	G	A	G	A	0.0209343	0.0224	0.728826	0.6753	FALSE	FALSE	FALSE	finn-b-C3_BLADDER	5	170532105	0.0459	218792	0.6264	Malignant neoplasm of bladder || id:finn-b-C3_BLADDER	Malignant neoplasm of bladder	Malignant neoplasm of bladder || ||	TRUE	igd	NA	NA	NA	NA	NA	NA	NA	5	170532105	5.60015e-15	331164	0.00267942	ukb-a-287	Arm fat mass (left) || id:ukb-a-287	TRUE	reported	igd	2	TRUE	NA	NA	1115	217677	0.271174	0.3247	1.54192182109223
124	rs2470619	G	A	G	A	-0.0134898	0.05	0.465234	0.4717	FALSE	FALSE	FALSE	finn-b-C3_BLADDER	15	52174565	0.043	218792	0.2453	Malignant neoplasm of bladder || id:finn-b-C3_BLADDER	Malignant neoplasm of bladder	Malignant neoplasm of bladder || ||	TRUE	igd	NA	NA	NA	NA	NA	NA	NA	15	52174565	1.62529e-08	331164	0.00238844	ukb-a-287	Arm fat mass (left) || id:ukb-a-287	TRUE	reported	igd	2	TRUE	NA	NA	1115	217677	0.465234	0.465234	1.37447199556976
125	rs2479958	G	A	G	A	-0.016125	-0.0449	0.515151	0.5087	FALSE	FALSE	FALSE	finn-b-C3_BLADDER	13	111984244	0.0431	218792	0.2972	Malignant neoplasm of bladder || id:finn-b-C3_BLADDER	Malignant neoplasm of bladder	Malignant neoplasm of bladder || ||	TRUE	igd	NA	NA	NA	NA	NA	NA	NA	13	111984244	2.10329e-11	331164	0.00240711	ukb-a-287	Arm fat mass (left) || id:ukb-a-287	TRUE	reported	igd	2	TRUE	NA	NA	1115	217677	0.484849	0.4913	1.3852159925541
126	rs2494196	A	C	A	C	0.0179288	0.0289	0.287662	0.2975	FALSE	FALSE	FALSE	finn-b-C3_BLADDER	1	219762581	0.047	218792	0.5384	Malignant neoplasm of bladder || id:finn-b-C3_BLADDER	Malignant neoplasm of bladder	Malignant neoplasm of bladder || ||	TRUE	igd	NA	NA	NA	NA	NA	NA	NA	1	219762581	9.1601e-12	331164	0.0026291	ukb-a-287	Arm fat mass (left) || id:ukb-a-287	TRUE	reported	igd	2	TRUE	NA	NA	1115	217677	0.287662	0.287662	1.51296424593142
127	rs2499468	A	C	A	C	0.0155797	0.0286	0.652736	0.7344	FALSE	FALSE	FALSE	finn-b-C3_BLADDER	6	51809081	0.0485	218792	0.5546	Malignant neoplasm of bladder || id:finn-b-C3_BLADDER	Malignant neoplasm of bladder	Malignant neoplasm of bladder || ||	TRUE	igd	NA	NA	NA	NA	NA	NA	NA	6	51809081	4.90761e-10	331164	0.00250388	ukb-a-287	Arm fat mass (left) || id:ukb-a-287	TRUE	reported	igd	2	TRUE	NA	NA	1115	217677	0.347264	0.2656	1.44090407976219
128	rs252749	A	G	A	G	-0.0192087	-0.1105	0.246565	0.1858	FALSE	FALSE	FALSE	finn-b-C3_BLADDER	5	77389973	0.0548	218792	0.0438995	Malignant neoplasm of bladder || id:finn-b-C3_BLADDER	Malignant neoplasm of bladder	Malignant neoplasm of bladder || ||	TRUE	igd	NA	NA	NA	NA	NA	NA	NA	5	77389973	3.16228e-12	331164	0.00275568	ukb-a-287	Arm fat mass (left) || id:ukb-a-287	TRUE	reported	igd	2	TRUE	NA	NA	1115	217677	0.246565	0.246565	1.58580704926717
129	rs2678204	G	T	G	T	0.0250993	0.0217	0.341813	0.2962	FALSE	FALSE	FALSE	finn-b-C3_BLADDER	1	201800511	0.0473	218792	0.6462	Malignant neoplasm of bladder || id:finn-b-C3_BLADDER	Malignant neoplasm of bladder	Malignant neoplasm of bladder || ||	TRUE	igd	NA	NA	NA	NA	NA	NA	NA	1	201800511	1.65882e-23	331164	0.00251186	ukb-a-287	Arm fat mass (left) || id:ukb-a-287	TRUE	reported	igd	2	TRUE	NA	NA	1115	217677	0.341813	0.341813	1.44549631843038
130	rs273505	C	T	C	T	0.0203081	0.0326	0.419906	0.4898	FALSE	FALSE	FALSE	finn-b-C3_BLADDER	19	18217147	0.043	218792	0.4486	Malignant neoplasm of bladder || id:finn-b-C3_BLADDER	Malignant neoplasm of bladder	Malignant neoplasm of bladder || ||	TRUE	igd	NA	NA	NA	NA	NA	NA	NA	19	18217147	3.7792e-17	331164	0.00241189	ukb-a-287	Arm fat mass (left) || id:ukb-a-287	TRUE	reported	igd	2	TRUE	NA	NA	1115	217677	0.419906	0.419906	1.38796673200698
131	rs2814943	A	G	A	G	0.044793	-0.1747	0.139971	0.2027	FALSE	FALSE	FALSE	finn-b-C3_BLADDER	6	34552736	0.0549	218792	0.00145999	Malignant neoplasm of bladder || id:finn-b-C3_BLADDER	Malignant neoplasm of bladder	Malignant neoplasm of bladder || ||	TRUE	igd	NA	NA	NA	NA	NA	NA	NA	6	34552736	4.69786e-39	331164	0.00342593	ukb-a-287	Arm fat mass (left) || id:ukb-a-287	TRUE	reported	igd	2	TRUE	NA	NA	1115	217677	0.139971	0.139971	1.97151481459961
132	rs28366156	C	T	C	T	-0.0273389	-0.0252	0.131356	0.07094	FALSE	FALSE	FALSE	finn-b-C3_BLADDER	6	31671498	0.0821	218792	0.758799	Malignant neoplasm of bladder || id:finn-b-C3_BLADDER	Malignant neoplasm of bladder	Malignant neoplasm of bladder || ||	TRUE	igd	NA	NA	NA	NA	NA	NA	NA	6	31671498	8.53297e-15	331164	0.00352317	ukb-a-287	Arm fat mass (left) || id:ukb-a-287	TRUE	reported	igd	2	TRUE	NA	NA	1115	217677	0.131356	0.131356	2.02747337200495
133	rs28414958	A	G	A	G	0.0263718	0.0127	0.0698712	0.07456	FALSE	FALSE	FALSE	finn-b-C3_BLADDER	2	145622871	0.0814	218792	0.8764	Malignant neoplasm of bladder || id:finn-b-C3_BLADDER	Malignant neoplasm of bladder	Malignant neoplasm of bladder || ||	TRUE	igd	NA	NA	NA	NA	NA	NA	NA	2	145622871	1.77231e-08	331164	0.00468165	ukb-a-287	Arm fat mass (left) || id:ukb-a-287	TRUE	reported	igd	2	TRUE	NA	NA	1115	217677	0.0698712	0.0698712	2.6941421254288
134	rs28489620	A	G	A	G	-0.0166059	-0.0255	0.290982	0.2966	FALSE	FALSE	FALSE	finn-b-C3_BLADDER	22	41804716	0.0472	218792	0.5884	Malignant neoplasm of bladder || id:finn-b-C3_BLADDER	Malignant neoplasm of bladder	Malignant neoplasm of bladder || ||	TRUE	igd	NA	NA	NA	NA	NA	NA	NA	22	41804716	3.10656e-10	331164	0.00263856	ukb-a-287	Arm fat mass (left) || id:ukb-a-287	TRUE	reported	igd	2	TRUE	NA	NA	1115	217677	0.290982	0.290982	1.51840817798669
136	rs2861685	C	T	C	T	-0.0161727	-0.0481	0.411371	0.4128	FALSE	FALSE	FALSE	finn-b-C3_BLADDER	2	67837553	0.0437	218792	0.2705	Malignant neoplasm of bladder || id:finn-b-C3_BLADDER	Malignant neoplasm of bladder	Malignant neoplasm of bladder || ||	TRUE	igd	NA	NA	NA	NA	NA	NA	NA	2	67837553	2.15377e-11	331164	0.00241549	ukb-a-287	Arm fat mass (left) || id:ukb-a-287	TRUE	reported	igd	2	TRUE	NA	NA	1115	217677	0.411371	0.411371	1.3900384186242
137	rs286818	A	T	A	T	-0.0228554	0.0427	0.170248	0.2095	FALSE	TRUE	FALSE	finn-b-C3_BLADDER	5	107433446	0.0527	218792	0.4178	Malignant neoplasm of bladder || id:finn-b-C3_BLADDER	Malignant neoplasm of bladder	Malignant neoplasm of bladder || ||	TRUE	igd	NA	NA	NA	NA	NA	NA	NA	5	107433446	6.11223e-13	331164	0.00317513	ukb-a-287	Arm fat mass (left) || id:ukb-a-287	TRUE	reported	igd	2	TRUE	NA	NA	1115	217677	0.170248	0.170248	1.82718731359942
138	rs3134404	T	C	T	C	0.0151699	-0.0127	0.278388	0.227	FALSE	FALSE	FALSE	finn-b-C3_BLADDER	11	122751108	0.051	218792	0.803	Malignant neoplasm of bladder || id:finn-b-C3_BLADDER	Malignant neoplasm of bladder	Malignant neoplasm of bladder || ||	TRUE	igd	NA	NA	NA	NA	NA	NA	NA	11	122751108	1.28218e-08	331164	0.00266673	ukb-a-287	Arm fat mass (left) || id:ukb-a-287	TRUE	reported	igd	2	TRUE	NA	NA	1115	217677	0.278388	0.278388	1.5346191257665
139	rs3211995	A	G	A	G	-0.0186392	-0.0918	0.158791	0.1893	FALSE	FALSE	FALSE	finn-b-C3_BLADDER	16	2089006	0.0556	218792	0.0984192	Malignant neoplasm of bladder || id:finn-b-C3_BLADDER	Malignant neoplasm of bladder	Malignant neoplasm of bladder || ||	TRUE	igd	NA	NA	NA	NA	NA	NA	NA	16	2089006	1.20094e-08	331164	0.00327019	ukb-a-287	Arm fat mass (left) || id:ukb-a-287	TRUE	reported	igd	2	TRUE	NA	NA	1115	217677	0.158791	0.158791	1.88189134966433
140	rs34045288	T	C	T	C	0.0238772	-0.0063	0.335903	0.3767	FALSE	FALSE	FALSE	finn-b-C3_BLADDER	6	40369081	0.0443	218792	0.887	Malignant neoplasm of bladder || id:finn-b-C3_BLADDER	Malignant neoplasm of bladder	Malignant neoplasm of bladder || ||	TRUE	igd	NA	NA	NA	NA	NA	NA	NA	6	40369081	2.84839e-21	331164	0.00252167	ukb-a-287	Arm fat mass (left) || id:ukb-a-287	TRUE	reported	igd	2	TRUE	NA	NA	1115	217677	0.335903	0.335903	1.45114166446232
141	rs34045894	A	G	A	G	0.0181611	-0.0297	0.157391	0.1756	FALSE	FALSE	FALSE	finn-b-C3_BLADDER	10	33967489	0.0567	218792	0.600101	Malignant neoplasm of bladder || id:finn-b-C3_BLADDER	Malignant neoplasm of bladder	Malignant neoplasm of bladder || ||	TRUE	igd	NA	NA	NA	NA	NA	NA	NA	10	33967489	2.72088e-08	331164	0.00326718	ukb-a-287	Arm fat mass (left) || id:ukb-a-287	TRUE	reported	igd	2	TRUE	NA	NA	1115	217677	0.157391	0.157391	1.88015918946492
142	rs34292685	T	C	T	C	-0.0200332	0.0147	0.162091	0.1582	FALSE	FALSE	FALSE	finn-b-C3_BLADDER	11	64049021	0.059	218792	0.8036	Malignant neoplasm of bladder || id:finn-b-C3_BLADDER	Malignant neoplasm of bladder	Malignant neoplasm of bladder || ||	TRUE	igd	NA	NA	NA	NA	NA	NA	NA	11	64049021	5.18024e-10	331164	0.00322403	ukb-a-287	Arm fat mass (left) || id:ukb-a-287	TRUE	reported	igd	2	TRUE	NA	NA	1115	217677	0.162091	0.162091	1.85532772348343
143	rs34517439	A	C	A	C	0.0411963	-0.0125	0.125765	0.127	FALSE	FALSE	FALSE	finn-b-C3_BLADDER	1	78450517	0.0645	218792	0.8461	Malignant neoplasm of bladder || id:finn-b-C3_BLADDER	Malignant neoplasm of bladder	Malignant neoplasm of bladder || ||	TRUE	igd	NA	NA	NA	NA	NA	NA	NA	1	78450517	1.56099e-29	331164	0.00365026	ukb-a-287	Arm fat mass (left) || id:ukb-a-287	TRUE	reported	igd	2	TRUE	NA	NA	1115	217677	0.125765	0.125765	2.10060966427813
144	rs34769775	T	C	T	C	-0.0170853	0.1023	0.297863	0.2668	FALSE	FALSE	FALSE	finn-b-C3_BLADDER	15	80989172	0.0483	218792	0.0341397	Malignant neoplasm of bladder || id:finn-b-C3_BLADDER	Malignant neoplasm of bladder	Malignant neoplasm of bladder || ||	TRUE	igd	NA	NA	NA	NA	NA	NA	NA	15	80989172	4.88765e-11	331164	0.00259871	ukb-a-287	Arm fat mass (left) || id:ukb-a-287	TRUE	reported	igd	2	TRUE	NA	NA	1115	217677	0.297863	0.297863	1.49547575807099
145	rs34811474	A	G	A	G	-0.0214276	-0.0529	0.231875	0.2299	FALSE	FALSE	FALSE	finn-b-C3_BLADDER	4	25408838	0.0511	218792	0.3001	Malignant neoplasm of bladder || id:finn-b-C3_BLADDER	Malignant neoplasm of bladder	Malignant neoplasm of bladder || ||	TRUE	igd	NA	NA	NA	NA	NA	NA	NA	4	25408838	2.82618e-14	331164	0.00281706	ukb-a-287	Arm fat mass (left) || id:ukb-a-287	TRUE	reported	igd	2	TRUE	NA	NA	1115	217677	0.231875	0.231875	1.6211293060909
146	rs35537311	T	C	T	C	-0.013669	-0.0372	0.38988	0.3931	FALSE	FALSE	FALSE	finn-b-C3_BLADDER	17	71126150	0.044	218792	0.3981	Malignant neoplasm of bladder || id:finn-b-C3_BLADDER	Malignant neoplasm of bladder	Malignant neoplasm of bladder || ||	TRUE	igd	NA	NA	NA	NA	NA	NA	NA	17	71126150	2.19518e-08	331164	0.00244264	ukb-a-287	Arm fat mass (left) || id:ukb-a-287	TRUE	reported	igd	2	TRUE	NA	NA	1115	217677	0.38988	0.38988	1.40566238852913
147	rs35851183	G	A	G	A	0.0161274	-0.01	0.357777	0.3043	FALSE	FALSE	FALSE	finn-b-C3_BLADDER	4	80717182	0.0468	218792	0.8311	Malignant neoplasm of bladder || id:finn-b-C3_BLADDER	Malignant neoplasm of bladder	Malignant neoplasm of bladder || ||	TRUE	igd	NA	NA	NA	NA	NA	NA	NA	4	80717182	8.65167e-11	331164	0.00248532	ukb-a-287	Arm fat mass (left) || id:ukb-a-287	TRUE	reported	igd	2	TRUE	NA	NA	1115	217677	0.357777	0.357777	1.43022338431337
148	rs35882248	T	C	T	C	0.0198203	-0.0475	0.314642	0.3154	FALSE	FALSE	FALSE	finn-b-C3_BLADDER	2	230627955	0.0463	218792	0.3046	Malignant neoplasm of bladder || id:finn-b-C3_BLADDER	Malignant neoplasm of bladder	Malignant neoplasm of bladder || ||	TRUE	igd	NA	NA	NA	NA	NA	NA	NA	2	230627955	1.12409e-14	331164	0.00256583	ukb-a-287	Arm fat mass (left) || id:ukb-a-287	TRUE	reported	igd	2	TRUE	NA	NA	1115	217677	0.314642	0.314642	1.47655435363365
149	rs362307	T	C	T	C	0.0260128	-0.0197	0.0760278	0.06838	FALSE	FALSE	FALSE	finn-b-C3_BLADDER	4	3241845	0.0845	218792	0.8156	Malignant neoplasm of bladder || id:finn-b-C3_BLADDER	Malignant neoplasm of bladder	Malignant neoplasm of bladder || ||	TRUE	igd	NA	NA	NA	NA	NA	NA	NA	4	3241845	1.01735e-08	331164	0.00454138	ukb-a-287	Arm fat mass (left) || id:ukb-a-287	TRUE	reported	igd	2	TRUE	NA	NA	1115	217677	0.0760278	0.0760278	2.61342115826254
150	rs3729793	G	C	G	C	0.0223806	-0.1873	0.0938808	0.09397	FALSE	TRUE	FALSE	finn-b-C3_BLADDER	7	6431457	0.0728	218792	0.01003	Malignant neoplasm of bladder || id:finn-b-C3_BLADDER	Malignant neoplasm of bladder	Malignant neoplasm of bladder || ||	TRUE	igd	NA	NA	NA	NA	NA	NA	NA	7	6431457	4.47672e-08	331164	0.00409072	ukb-a-287	Arm fat mass (left) || id:ukb-a-287	TRUE	reported	igd	2	TRUE	NA	NA	1115	217677	0.0938808	0.0938808	2.35408052189593
151	rs3770821	C	T	C	T	0.0148588	0.0313	0.331315	0.3609	FALSE	FALSE	FALSE	finn-b-C3_BLADDER	2	36762126	0.0449	218792	0.485801	Malignant neoplasm of bladder || id:finn-b-C3_BLADDER	Malignant neoplasm of bladder	Malignant neoplasm of bladder || ||	TRUE	igd	NA	NA	NA	NA	NA	NA	NA	2	36762126	5.21603e-09	331164	0.00254419	ukb-a-287	Arm fat mass (left) || id:ukb-a-287	TRUE	reported	igd	2	TRUE	NA	NA	1115	217677	0.331315	0.331315	1.46410121519009
152	rs3802858	C	T	C	T	-0.0131809	-0.0035	0.427488	0.4363	FALSE	FALSE	FALSE	finn-b-C3_BLADDER	11	115078492	0.0433	218792	0.9348	Malignant neoplasm of bladder || id:finn-b-C3_BLADDER	Malignant neoplasm of bladder	Malignant neoplasm of bladder || ||	TRUE	igd	NA	NA	NA	NA	NA	NA	NA	11	115078492	4.39602e-08	331164	0.00240778	ukb-a-287	Arm fat mass (left) || id:ukb-a-287	TRUE	reported	igd	2	TRUE	NA	NA	1115	217677	0.427488	0.427488	1.38560155645231
153	rs3803286	G	A	G	A	-0.0187793	-0.033	0.666379	0.6625	FALSE	FALSE	FALSE	finn-b-C3_BLADDER	14	103246470	0.0454	218792	0.4674	Malignant neoplasm of bladder || id:finn-b-C3_BLADDER	Malignant neoplasm of bladder	Malignant neoplasm of bladder || ||	TRUE	igd	NA	NA	NA	NA	NA	NA	NA	14	103246470	9.53016e-14	331164	0.00252154	ukb-a-287	Arm fat mass (left) || id:ukb-a-287	TRUE	reported	igd	2	TRUE	NA	NA	1115	217677	0.333621	0.3375	1.4510668535567
154	rs3810291	A	G	A	G	0.0258895	0.0456	0.677478	0.6321	FALSE	FALSE	FALSE	finn-b-C3_BLADDER	19	47569003	0.0446	218792	0.306	Malignant neoplasm of bladder || id:finn-b-C3_BLADDER	Malignant neoplasm of bladder	Malignant neoplasm of bladder || ||	TRUE	igd	NA	NA	NA	NA	NA	NA	NA	19	47569003	2.59358e-24	331164	0.0025445	ukb-a-287	Arm fat mass (left) || id:ukb-a-287	TRUE	reported	igd	2	TRUE	NA	NA	1115	217677	0.322522	0.3679	1.46427961042657
155	rs3826408	T	C	T	C	0.0145714	0.0617	0.457214	0.5112	FALSE	FALSE	FALSE	finn-b-C3_BLADDER	17	7101292	0.043	218792	0.1514	Malignant neoplasm of bladder || id:finn-b-C3_BLADDER	Malignant neoplasm of bladder	Malignant neoplasm of bladder || ||	TRUE	igd	NA	NA	NA	NA	NA	NA	NA	17	7101292	1.05962e-09	331164	0.00238862	ukb-a-287	Arm fat mass (left) || id:ukb-a-287	TRUE	reported	igd	2	TRUE	NA	NA	1115	217677	0.457214	0.457214	1.37457557990062
156	rs390192	G	A	G	A	-0.0148265	-0.0449	0.522445	0.4841	FALSE	FALSE	FALSE	finn-b-C3_BLADDER	6	83359135	0.0432	218792	0.2983	Malignant neoplasm of bladder || id:finn-b-C3_BLADDER	Malignant neoplasm of bladder	Malignant neoplasm of bladder || ||	TRUE	igd	NA	NA	NA	NA	NA	NA	NA	6	83359135	6.33024e-10	331164	0.00239828	ukb-a-287	Arm fat mass (left) || id:ukb-a-287	TRUE	reported	igd	2	TRUE	NA	NA	1115	217677	0.477555	0.5159	1.38013460565685
157	rs4072917	A	G	A	G	0.0140836	0.0104	0.475421	0.4395	FALSE	FALSE	FALSE	finn-b-C3_BLADDER	8	143300279	0.0431	218792	0.8089	Malignant neoplasm of bladder || id:finn-b-C3_BLADDER	Malignant neoplasm of bladder	Malignant neoplasm of bladder || ||	TRUE	igd	NA	NA	NA	NA	NA	NA	NA	8	143300279	3.96406e-09	331164	0.00239279	ukb-a-287	Arm fat mass (left) || id:ukb-a-287	TRUE	reported	igd	2	TRUE	NA	NA	1115	217677	0.475421	0.475421	1.37697528356557
158	rs4073582	A	G	A	G	-0.0164811	-0.0268	0.359785	0.3312	FALSE	FALSE	FALSE	finn-b-C3_BLADDER	11	66050712	0.0461	218792	0.560701	Malignant neoplasm of bladder || id:finn-b-C3_BLADDER	Malignant neoplasm of bladder	Malignant neoplasm of bladder || ||	TRUE	igd	NA	NA	NA	NA	NA	NA	NA	11	66050712	3.08603e-11	331164	0.00248111	ukb-a-287	Arm fat mass (left) || id:ukb-a-287	TRUE	reported	igd	2	TRUE	NA	NA	1115	217677	0.359785	0.359785	1.42780066190822
159	rs4246657	T	C	T	C	0.0163888	0.0441	0.340914	0.3155	FALSE	FALSE	FALSE	finn-b-C3_BLADDER	2	229006134	0.0463	218792	0.3404	Malignant neoplasm of bladder || id:finn-b-C3_BLADDER	Malignant neoplasm of bladder	Malignant neoplasm of bladder || ||	TRUE	igd	NA	NA	NA	NA	NA	NA	NA	2	229006134	6.73287e-11	331164	0.00251103	ukb-a-287	Arm fat mass (left) || id:ukb-a-287	TRUE	reported	igd	2	TRUE	NA	NA	1115	217677	0.340914	0.340914	1.44501867957141
160	rs4402589	G	T	G	T	0.0299313	0.0323	0.55278	0.5006	FALSE	FALSE	FALSE	finn-b-C3_BLADDER	16	29954654	0.0428	218792	0.450199	Malignant neoplasm of bladder || id:finn-b-C3_BLADDER	Malignant neoplasm of bladder	Malignant neoplasm of bladder || ||	TRUE	igd	NA	NA	NA	NA	NA	NA	NA	16	29954654	7.67715e-36	331164	0.00239465	ukb-a-287	Arm fat mass (left) || id:ukb-a-287	TRUE	reported	igd	2	TRUE	NA	NA	1115	217677	0.44722	0.4994	1.37804565498447
161	rs4477562	T	C	T	C	0.0274227	0.1185	0.128516	0.14	FALSE	FALSE	FALSE	finn-b-C3_BLADDER	13	54104968	0.0621	218792	0.0565796	Malignant neoplasm of bladder || id:finn-b-C3_BLADDER	Malignant neoplasm of bladder	Malignant neoplasm of bladder || ||	TRUE	igd	NA	NA	NA	NA	NA	NA	NA	13	54104968	1.92265e-14	331164	0.00358185	ukb-a-287	Arm fat mass (left) || id:ukb-a-287	TRUE	reported	igd	2	TRUE	NA	NA	1115	217677	0.128516	0.128516	2.06124186386576
162	rs4482463	A	C	A	C	-0.0330956	-0.0032	0.924181	0.9401	FALSE	FALSE	FALSE	finn-b-C3_BLADDER	2	205375909	0.0908	218792	0.9715	Malignant neoplasm of bladder || id:finn-b-C3_BLADDER	Malignant neoplasm of bladder	Malignant neoplasm of bladder || ||	TRUE	igd	NA	NA	NA	NA	NA	NA	NA	2	205375909	2.04644e-13	331164	0.00450524	ukb-a-287	Arm fat mass (left) || id:ukb-a-287	TRUE	reported	igd	2	TRUE	NA	NA	1115	217677	0.075819	0.0599	2.59262372649959
163	rs4502882	T	C	T	C	-0.0159033	0.0016	0.656893	0.699	FALSE	FALSE	FALSE	finn-b-C3_BLADDER	5	153093998	0.0468	218792	0.9719	Malignant neoplasm of bladder || id:finn-b-C3_BLADDER	Malignant neoplasm of bladder	Malignant neoplasm of bladder || ||	TRUE	igd	NA	NA	NA	NA	NA	NA	NA	5	153093998	2.20887e-10	331164	0.00250593	ukb-a-287	Arm fat mass (left) || id:ukb-a-287	TRUE	reported	igd	2	TRUE	NA	NA	1115	217677	0.343107	0.301	1.442083790197
164	rs4503172	T	C	T	C	-0.0136247	-0.043	0.607824	0.6101	FALSE	FALSE	FALSE	finn-b-C3_BLADDER	9	124640841	0.0439	218792	0.3269	Malignant neoplasm of bladder || id:finn-b-C3_BLADDER	Malignant neoplasm of bladder	Malignant neoplasm of bladder || ||	TRUE	igd	NA	NA	NA	NA	NA	NA	NA	9	124640841	2.34024e-08	331164	0.00243956	ukb-a-287	Arm fat mass (left) || id:ukb-a-287	TRUE	reported	igd	2	TRUE	NA	NA	1115	217677	0.392176	0.3899	1.40388994553439
165	rs4648450	A	C	A	C	-0.0134986	-0.0491	0.466133	0.4465	FALSE	FALSE	FALSE	finn-b-C3_BLADDER	1	2723214	0.0433	218792	0.2572	Malignant neoplasm of bladder || id:finn-b-C3_BLADDER	Malignant neoplasm of bladder	Malignant neoplasm of bladder || ||	TRUE	igd	NA	NA	NA	NA	NA	NA	NA	1	2723214	1.86226e-08	331164	0.00239998	ukb-a-287	Arm fat mass (left) || id:ukb-a-287	TRUE	reported	igd	2	TRUE	NA	NA	1115	217677	0.466133	0.466133	1.38111290211498
166	rs4673617	T	C	T	C	0.0177855	0.0627	0.271641	0.2608	FALSE	FALSE	FALSE	finn-b-C3_BLADDER	2	212290579	0.0488	218792	0.1983	Malignant neoplasm of bladder || id:finn-b-C3_BLADDER	Malignant neoplasm of bladder	Malignant neoplasm of bladder || ||	TRUE	igd	NA	NA	NA	NA	NA	NA	NA	2	212290579	3.45541e-11	331164	0.00268422	ukb-a-287	Arm fat mass (left) || id:ukb-a-287	TRUE	reported	igd	2	TRUE	NA	NA	1115	217677	0.271641	0.271641	1.5446840699152
167	rs4725984	C	T	C	T	0.0166272	-0.0082	0.641446	0.6955	FALSE	FALSE	FALSE	finn-b-C3_BLADDER	7	150668514	0.0466	218792	0.8598	Malignant neoplasm of bladder || id:finn-b-C3_BLADDER	Malignant neoplasm of bladder	Malignant neoplasm of bladder || ||	TRUE	igd	NA	NA	NA	NA	NA	NA	NA	7	150668514	2.79254e-11	331164	0.00249758	ukb-a-287	Arm fat mass (left) || id:ukb-a-287	TRUE	reported	igd	2	TRUE	NA	NA	1115	217677	0.358554	0.3045	1.43727862818204
168	rs4740383	A	G	A	G	0.0133841	-0.0714	0.403509	0.4472	FALSE	FALSE	FALSE	finn-b-C3_BLADDER	9	133783566	0.0432	218792	0.0984102	Malignant neoplasm of bladder || id:finn-b-C3_BLADDER	Malignant neoplasm of bladder	Malignant neoplasm of bladder || ||	TRUE	igd	NA	NA	NA	NA	NA	NA	NA	9	133783566	3.79184e-08	331164	0.00243329	ukb-a-287	Arm fat mass (left) || id:ukb-a-287	TRUE	reported	igd	2	TRUE	NA	NA	1115	217677	0.403509	0.403509	1.40028175800938
169	rs4757142	A	G	A	G	0.0160946	0.02	0.610143	0.5639	FALSE	FALSE	FALSE	finn-b-C3_BLADDER	11	13325695	0.0433	218792	0.643701	Malignant neoplasm of bladder || id:finn-b-C3_BLADDER	Malignant neoplasm of bladder	Malignant neoplasm of bladder || ||	TRUE	igd	NA	NA	NA	NA	NA	NA	NA	11	13325695	5.59629e-11	331164	0.00245555	ukb-a-287	Arm fat mass (left) || id:ukb-a-287	TRUE	reported	igd	2	TRUE	NA	NA	1115	217677	0.389857	0.4361	1.41309168692591
170	rs4776970	T	A	T	A	-0.0241673	-0.038	0.35707	0.3452	FALSE	TRUE	FALSE	finn-b-C3_BLADDER	15	68080886	0.0451	218792	0.3991	Malignant neoplasm of bladder || id:finn-b-C3_BLADDER	Malignant neoplasm of bladder	Malignant neoplasm of bladder || ||	TRUE	igd	NA	NA	NA	NA	NA	NA	NA	15	68080886	2.18726e-22	331164	0.00248293	ukb-a-287	Arm fat mass (left) || id:ukb-a-287	TRUE	reported	igd	2	TRUE	NA	NA	1115	217677	0.35707	0.35707	1.42884801458693
171	rs4777541	T	C	T	C	0.0194386	-0.0168	0.765041	0.8603	FALSE	FALSE	FALSE	finn-b-C3_BLADDER	15	73082240	0.0619	218792	0.7861	Malignant neoplasm of bladder || id:finn-b-C3_BLADDER	Malignant neoplasm of bladder	Malignant neoplasm of bladder || ||	TRUE	igd	NA	NA	NA	NA	NA	NA	NA	15	73082240	5.4689e-12	331164	0.00282001	ukb-a-287	Arm fat mass (left) || id:ukb-a-287	TRUE	reported	igd	2	TRUE	NA	NA	1115	217677	0.234959	0.1397	1.62282693818001
172	rs4886039	G	A	G	A	-0.0205215	-0.0651	0.17143	0.1968	FALSE	FALSE	FALSE	finn-b-C3_BLADDER	13	58501075	0.0537	218792	0.2255	Malignant neoplasm of bladder || id:finn-b-C3_BLADDER	Malignant neoplasm of bladder	Malignant neoplasm of bladder || ||	TRUE	igd	NA	NA	NA	NA	NA	NA	NA	13	58501075	8.21486e-11	331164	0.0031587	ukb-a-287	Arm fat mass (left) || id:ukb-a-287	TRUE	reported	igd	2	TRUE	NA	NA	1115	217677	0.17143	0.17143	1.8177323660658
173	rs4921301	T	C	T	C	-0.0172186	0.0489	0.209817	0.2143	FALSE	FALSE	FALSE	finn-b-C3_BLADDER	5	159984492	0.0528	218792	0.3541	Malignant neoplasm of bladder || id:finn-b-C3_BLADDER	Malignant neoplasm of bladder	Malignant neoplasm of bladder || ||	TRUE	igd	NA	NA	NA	NA	NA	NA	NA	5	159984492	5.75096e-09	331164	0.0029565	ukb-a-287	Arm fat mass (left) || id:ukb-a-287	TRUE	reported	igd	2	TRUE	NA	NA	1115	217677	0.209817	0.209817	1.70137263439818
174	rs4958702	C	T	C	T	-0.0157866	-0.0384	0.573675	0.6398	FALSE	FALSE	FALSE	finn-b-C3_BLADDER	5	153557371	0.0447	218792	0.3903	Malignant neoplasm of bladder || id:finn-b-C3_BLADDER	Malignant neoplasm of bladder	Malignant neoplasm of bladder || ||	TRUE	igd	TRUE	rs4958702	rs890795	T	C	A	G	5	153544512	5.19039e-11	331164	0.00240444	ukb-a-287	Arm fat mass (left) || id:ukb-a-287	TRUE	reported	igd	2	TRUE	NA	NA	1115	217677	0.426325	0.3602	1.38367949164632
175	rs4962424	A	T	A	T	0.0141097	-0.0437	0.327153	0.2813	FALSE	TRUE	FALSE	finn-b-C3_BLADDER	10	126730214	0.0478	218792	0.3604	Malignant neoplasm of bladder || id:finn-b-C3_BLADDER	Malignant neoplasm of bladder	Malignant neoplasm of bladder || ||	TRUE	igd	NA	NA	NA	NA	NA	NA	NA	10	126730214	2.67522e-08	331164	0.00253699	ukb-a-287	Arm fat mass (left) || id:ukb-a-287	TRUE	reported	igd	2	TRUE	NA	NA	1115	217677	0.327153	0.327153	1.45995784195564
176	rs541577	G	A	G	A	-0.014394	0.047	0.621259	0.6759	FALSE	FALSE	FALSE	finn-b-C3_BLADDER	7	32382895	0.046	218792	0.3067	Malignant neoplasm of bladder || id:finn-b-C3_BLADDER	Malignant neoplasm of bladder	Malignant neoplasm of bladder || ||	TRUE	igd	NA	NA	NA	NA	NA	NA	NA	7	32382895	5.19529e-09	331164	0.00246432	ukb-a-287	Arm fat mass (left) || id:ukb-a-287	TRUE	reported	igd	2	TRUE	NA	NA	1115	217677	0.378741	0.3241	1.41813854571288
177	rs543874	G	A	G	A	0.0452636	-0.0197	0.207808	0.1782	FALSE	FALSE	FALSE	finn-b-C3_BLADDER	1	177889480	0.056	218792	0.725	Malignant neoplasm of bladder || id:finn-b-C3_BLADDER	Malignant neoplasm of bladder	Malignant neoplasm of bladder || ||	TRUE	igd	NA	NA	NA	NA	NA	NA	NA	1	177889480	8.26228e-54	331164	0.00293027	ukb-a-287	Arm fat mass (left) || id:ukb-a-287	TRUE	reported	igd	2	TRUE	NA	NA	1115	217677	0.207808	0.207808	1.68627809551766
178	rs55637757	T	C	T	C	-0.0210973	0.0242	0.133438	0.2128	FALSE	FALSE	FALSE	finn-b-C3_BLADDER	16	89535888	0.0532	218792	0.6496	Malignant neoplasm of bladder || id:finn-b-C3_BLADDER	Malignant neoplasm of bladder	Malignant neoplasm of bladder || ||	TRUE	igd	NA	NA	NA	NA	NA	NA	NA	16	89535888	3.03047e-09	331164	0.00355767	ukb-a-287	Arm fat mass (left) || id:ukb-a-287	TRUE	reported	igd	2	TRUE	NA	NA	1115	217677	0.133438	0.133438	2.04732703542005
179	rs55655049	T	C	T	C	-0.0153038	0.067	0.236469	0.173	FALSE	FALSE	FALSE	finn-b-C3_BLADDER	15	78042708	0.0564	218792	0.2349	Malignant neoplasm of bladder || id:finn-b-C3_BLADDER	Malignant neoplasm of bladder	Malignant neoplasm of bladder || ||	TRUE	igd	NA	NA	NA	NA	NA	NA	NA	15	78042708	4.8979e-08	331164	0.0028054	ukb-a-287	Arm fat mass (left) || id:ukb-a-287	TRUE	reported	igd	2	TRUE	NA	NA	1115	217677	0.236469	0.236469	1.6144193433251
180	rs55726687	A	G	A	G	0.0226422	0.1071	0.211138	0.2143	FALSE	FALSE	FALSE	finn-b-C3_BLADDER	12	991306	0.0525	218792	0.04142	Malignant neoplasm of bladder || id:finn-b-C3_BLADDER	Malignant neoplasm of bladder	Malignant neoplasm of bladder || ||	TRUE	igd	NA	NA	NA	NA	NA	NA	NA	12	991306	8.04267e-15	331164	0.00291508	ukb-a-287	Arm fat mass (left) || id:ukb-a-287	TRUE	reported	igd	2	TRUE	NA	NA	1115	217677	0.211138	0.211138	1.67753672892997
181	rs55966114	T	C	T	C	0.0179369	0.0148	0.19304	0.1946	FALSE	FALSE	FALSE	finn-b-C3_BLADDER	12	97584357	0.0539	218792	0.783901	Malignant neoplasm of bladder || id:finn-b-C3_BLADDER	Malignant neoplasm of bladder	Malignant neoplasm of bladder || ||	TRUE	igd	NA	NA	NA	NA	NA	NA	NA	12	97584357	2.91884e-09	331164	0.00302158	ukb-a-287	Arm fat mass (left) || id:ukb-a-287	TRUE	reported	igd	2	TRUE	NA	NA	1115	217677	0.19304	0.19304	1.73882412468962
182	rs56803094	G	A	G	A	-0.0186817	-0.0214	0.227111	0.2784	FALSE	FALSE	FALSE	finn-b-C3_BLADDER	15	99222509	0.0481	218792	0.6565	Malignant neoplasm of bladder || id:finn-b-C3_BLADDER	Malignant neoplasm of bladder	Malignant neoplasm of bladder || ||	TRUE	igd	NA	NA	NA	NA	NA	NA	NA	15	99222509	5.35797e-11	331164	0.00284746	ukb-a-287	Arm fat mass (left) || id:ukb-a-287	TRUE	reported	igd	2	TRUE	NA	NA	1115	217677	0.227111	0.227111	1.63862354863637
183	rs57636386	C	T	C	T	-0.0410569	-0.0314	0.0834151	0.05017	FALSE	FALSE	FALSE	finn-b-C3_BLADDER	18	58048295	0.0987	218792	0.750501	Malignant neoplasm of bladder || id:finn-b-C3_BLADDER	Malignant neoplasm of bladder	Malignant neoplasm of bladder || ||	TRUE	igd	NA	NA	NA	NA	NA	NA	NA	18	58048295	1.71514e-21	331164	0.00431195	ukb-a-287	Arm fat mass (left) || id:ukb-a-287	TRUE	reported	igd	2	TRUE	NA	NA	1115	217677	0.0834151	0.0834151	2.48139141920962
184	rs58084604	T	C	T	C	0.0504863	-0.0086	0.234405	0.1843	FALSE	FALSE	FALSE	finn-b-C3_BLADDER	18	57849429	0.0553	218792	0.8759	Malignant neoplasm of bladder || id:finn-b-C3_BLADDER	Malignant neoplasm of bladder	Malignant neoplasm of bladder || ||	TRUE	igd	NA	NA	NA	NA	NA	NA	NA	18	57849429	2.32327e-72	331164	0.00280563	ukb-a-287	Arm fat mass (left) || id:ukb-a-287	TRUE	reported	igd	2	TRUE	NA	NA	1115	217677	0.234405	0.234405	1.6145517010812
185	rs6029180	G	A	G	A	0.0140688	-0.0067	0.327231	0.2794	FALSE	FALSE	FALSE	finn-b-C3_BLADDER	20	39178923	0.0479	218792	0.8885	Malignant neoplasm of bladder || id:finn-b-C3_BLADDER	Malignant neoplasm of bladder	Malignant neoplasm of bladder || ||	TRUE	igd	NA	NA	NA	NA	NA	NA	NA	20	39178923	4.07136e-08	331164	0.00256363	ukb-a-287	Arm fat mass (left) || id:ukb-a-287	TRUE	reported	igd	2	TRUE	NA	NA	1115	217677	0.327231	0.327231	1.47528832292312
186	rs6050446	G	A	G	A	0.0430792	0.1239	0.966803	0.9769	FALSE	FALSE	FALSE	finn-b-C3_BLADDER	20	25195509	0.1433	218792	0.3873	Malignant neoplasm of bladder || id:finn-b-C3_BLADDER	Malignant neoplasm of bladder	Malignant neoplasm of bladder || ||	TRUE	igd	NA	NA	NA	NA	NA	NA	NA	20	25195509	1.245e-10	331164	0.00669561	ukb-a-287	Arm fat mass (left) || id:ukb-a-287	TRUE	reported	igd	2	TRUE	NA	NA	1115	217677	0.033197	0.0231	3.8531126753265
187	rs60764613	T	G	T	G	0.0220514	-0.0328	0.144857	0.1732	FALSE	FALSE	FALSE	finn-b-C3_BLADDER	18	1839911	0.0564	218792	0.5613	Malignant neoplasm of bladder || id:finn-b-C3_BLADDER	Malignant neoplasm of bladder	Malignant neoplasm of bladder || ||	TRUE	igd	NA	NA	NA	NA	NA	NA	NA	18	1839911	8.24328e-11	331164	0.00339446	ukb-a-287	Arm fat mass (left) || id:ukb-a-287	TRUE	reported	igd	2	TRUE	NA	NA	1115	217677	0.144857	0.144857	1.95340482075401
188	rs61649432	T	C	T	C	0.0140838	-0.0795	0.309586	0.2632	FALSE	FALSE	FALSE	finn-b-C3_BLADDER	12	133473809	0.0488	218792	0.1033	Malignant neoplasm of bladder || id:finn-b-C3_BLADDER	Malignant neoplasm of bladder	Malignant neoplasm of bladder || ||	TRUE	igd	NA	NA	NA	NA	NA	NA	NA	12	133473809	4.50682e-08	331164	0.0025748	ukb-a-287	Arm fat mass (left) || id:ukb-a-287	TRUE	reported	igd	2	TRUE	NA	NA	1115	217677	0.309586	0.309586	1.48171630612157
189	rs61813324	T	C	T	C	0.0258579	0.1039	0.134883	0.1577	FALSE	FALSE	FALSE	finn-b-C3_BLADDER	1	156049877	0.0598	218792	0.0819898	Malignant neoplasm of bladder || id:finn-b-C3_BLADDER	Malignant neoplasm of bladder	Malignant neoplasm of bladder || ||	TRUE	igd	NA	NA	NA	NA	NA	NA	NA	1	156049877	2.4188e-13	331164	0.00353075	ukb-a-287	Arm fat mass (left) || id:ukb-a-287	TRUE	reported	igd	2	TRUE	NA	NA	1115	217677	0.134883	0.134883	2.03183542327122
190	rs61871615	T	C	T	C	-0.0290349	-0.0073	0.0905228	0.08328	FALSE	FALSE	FALSE	finn-b-C3_BLADDER	10	102487140	0.0796	218792	0.9269	Malignant neoplasm of bladder || id:finn-b-C3_BLADDER	Malignant neoplasm of bladder	Malignant neoplasm of bladder || ||	TRUE	igd	NA	NA	NA	NA	NA	NA	NA	10	102487140	2.06966e-11	331164	0.00433275	ukb-a-287	Arm fat mass (left) || id:ukb-a-287	TRUE	reported	igd	2	TRUE	NA	NA	1115	217677	0.0905228	0.0905228	2.49336116410915
191	rs62037365	G	C	G	C	0.0309712	0.0995	0.402132	0.4126	FALSE	TRUE	FALSE	finn-b-C3_BLADDER	16	28868962	0.0435	218792	0.0223198	Malignant neoplasm of bladder || id:finn-b-C3_BLADDER	Malignant neoplasm of bladder	Malignant neoplasm of bladder || ||	TRUE	igd	NA	NA	NA	NA	NA	NA	NA	16	28868962	2.84512e-37	331164	0.00242746	ukb-a-287	Arm fat mass (left) || id:ukb-a-287	TRUE	reported	igd	2	TRUE	NA	NA	1115	217677	0.402132	0.402132	1.39692677662649
192	rs62104483	A	G	A	G	0.023462	0.1633	0.329506	0.3554	FALSE	FALSE	FALSE	finn-b-C3_BLADDER	19	30300017	0.0452	218792	0.000306098	Malignant neoplasm of bladder || id:finn-b-C3_BLADDER	Malignant neoplasm of bladder	Malignant neoplasm of bladder || ||	TRUE	igd	NA	NA	NA	NA	NA	NA	NA	19	30300017	2.11787e-20	331164	0.00253455	ukb-a-287	Arm fat mass (left) || id:ukb-a-287	TRUE	reported	igd	2	TRUE	NA	NA	1115	217677	0.329506	0.329506	1.45855369880396
193	rs62106258	C	T	C	T	-0.0861754	0.0401	0.0484669	0.02048	FALSE	FALSE	FALSE	finn-b-C3_BLADDER	2	417167	0.1517	218792	0.7915	Malignant neoplasm of bladder || id:finn-b-C3_BLADDER	Malignant neoplasm of bladder	Malignant neoplasm of bladder || ||	TRUE	igd	NA	NA	NA	NA	NA	NA	NA	2	417167	1.71238e-54	331164	0.00554249	ukb-a-287	Arm fat mass (left) || id:ukb-a-287	TRUE	reported	igd	2	TRUE	NA	NA	1115	217677	0.0484669	0.0484669	3.1895284330883
194	rs62246314	A	G	A	G	0.0244734	-0.1394	0.101276	0.06404	FALSE	FALSE	FALSE	finn-b-C3_BLADDER	3	9504099	0.0865	218792	0.1071	Malignant neoplasm of bladder || id:finn-b-C3_BLADDER	Malignant neoplasm of bladder	Malignant neoplasm of bladder || ||	TRUE	igd	NA	NA	NA	NA	NA	NA	NA	3	9504099	5.51861e-10	331164	0.00394491	ukb-a-287	Arm fat mass (left) || id:ukb-a-287	TRUE	reported	igd	2	TRUE	NA	NA	1115	217677	0.101276	0.101276	2.27017145921316
195	rs62261725	G	A	G	A	-0.0213976	-0.0103	0.327437	0.3628	FALSE	FALSE	FALSE	finn-b-C3_BLADDER	3	85898626	0.0446	218792	0.817	Malignant neoplasm of bladder || id:finn-b-C3_BLADDER	Malignant neoplasm of bladder	Malignant neoplasm of bladder || ||	TRUE	igd	NA	NA	NA	NA	NA	NA	NA	3	85898626	3.64502e-17	331164	0.00254001	ukb-a-287	Arm fat mass (left) || id:ukb-a-287	TRUE	reported	igd	2	TRUE	NA	NA	1115	217677	0.327437	0.327437	1.46169575684009
196	rs62396185	C	G	C	G	-0.0293808	-0.0238	0.256464	0.4031	FALSE	TRUE	FALSE	finn-b-C3_BLADDER	6	26180634	0.0443	218792	0.5902	Malignant neoplasm of bladder || id:finn-b-C3_BLADDER	Malignant neoplasm of bladder	Malignant neoplasm of bladder || ||	TRUE	igd	NA	NA	NA	NA	NA	NA	NA	6	26180634	5.18084e-27	331164	0.00272971	ukb-a-287	Arm fat mass (left) || id:ukb-a-287	TRUE	reported	igd	2	TRUE	NA	NA	1115	217677	0.256464	0.256464	1.57086213219789
197	rs62477684	T	C	T	C	-0.0200922	-0.0491	0.419638	0.5149	FALSE	FALSE	FALSE	finn-b-C3_BLADDER	7	75101427	0.0431	218792	0.2538	Malignant neoplasm of bladder || id:finn-b-C3_BLADDER	Malignant neoplasm of bladder	Malignant neoplasm of bladder || ||	TRUE	igd	NA	NA	NA	NA	NA	NA	NA	7	75101427	8.16959e-17	331164	0.00241226	ukb-a-287	Arm fat mass (left) || id:ukb-a-287	TRUE	reported	igd	2	TRUE	NA	NA	1115	217677	0.419638	0.419638	1.38817965535375
198	rs6445198	T	G	T	G	-0.0148277	0.0209	0.416647	0.4601	FALSE	FALSE	FALSE	finn-b-C3_BLADDER	3	61219865	0.0432	218792	0.628699	Malignant neoplasm of bladder || id:finn-b-C3_BLADDER	Malignant neoplasm of bladder	Malignant neoplasm of bladder || ||	TRUE	igd	NA	NA	NA	NA	NA	NA	NA	3	61219865	8.76355e-10	331164	0.00241864	ukb-a-287	Arm fat mass (left) || id:ukb-a-287	TRUE	reported	igd	2	TRUE	NA	NA	1115	217677	0.416647	0.416647	1.39185114441428
199	rs649648	G	A	G	A	-0.0180948	-0.0059	0.836453	0.8852	FALSE	FALSE	FALSE	finn-b-C3_BLADDER	1	23374951	0.067	218792	0.9297	Malignant neoplasm of bladder || id:finn-b-C3_BLADDER	Malignant neoplasm of bladder	Malignant neoplasm of bladder || ||	TRUE	igd	NA	NA	NA	NA	NA	NA	NA	1	23374951	1.89435e-08	331164	0.00321884	ukb-a-287	Arm fat mass (left) || id:ukb-a-287	TRUE	reported	igd	2	TRUE	NA	NA	1115	217677	0.163547	0.1148	1.85234104194359
200	rs6575340	A	G	A	G	0.0202088	-0.0093	0.637416	0.627	FALSE	FALSE	FALSE	finn-b-C3_BLADDER	14	94023972	0.0444	218792	0.8335	Malignant neoplasm of bladder || id:finn-b-C3_BLADDER	Malignant neoplasm of bladder	Malignant neoplasm of bladder || ||	TRUE	igd	NA	NA	NA	NA	NA	NA	NA	14	94023972	3.78094e-16	331164	0.00248088	ukb-a-287	Arm fat mass (left) || id:ukb-a-287	TRUE	reported	igd	2	TRUE	NA	NA	1115	217677	0.362584	0.373	1.42766830415212
201	rs6601527	A	C	A	C	-0.0181712	0.0159	0.587819	0.5026	FALSE	FALSE	FALSE	finn-b-C3_BLADDER	8	10665444	0.062	218792	0.7972	Malignant neoplasm of bladder || id:finn-b-C3_BLADDER	Malignant neoplasm of bladder	Malignant neoplasm of bladder || ||	TRUE	igd	NA	NA	NA	NA	NA	NA	NA	8	10665444	6.43428e-14	331164	0.00242307	ukb-a-287	Arm fat mass (left) || id:ukb-a-287	TRUE	reported	igd	2	TRUE	NA	NA	1115	217677	0.412181	0.4974	1.39440046989048
202	rs6656785	G	A	G	A	0.0158222	0.0724	0.392436	0.4316	FALSE	FALSE	FALSE	finn-b-C3_BLADDER	1	75005776	0.0433	218792	0.0943604	Malignant neoplasm of bladder || id:finn-b-C3_BLADDER	Malignant neoplasm of bladder	Malignant neoplasm of bladder || ||	TRUE	igd	NA	NA	NA	NA	NA	NA	NA	1	75005776	8.47813e-11	331164	0.00243715	ukb-a-287	Arm fat mass (left) || id:ukb-a-287	TRUE	reported	igd	2	TRUE	NA	NA	1115	217677	0.392436	0.392436	1.40250306643786
203	rs66679256	T	C	T	C	0.0190012	0.0033	0.446142	0.3654	FALSE	FALSE	FALSE	finn-b-C3_BLADDER	4	18351898	0.0445	218792	0.9416	Malignant neoplasm of bladder || id:finn-b-C3_BLADDER	Malignant neoplasm of bladder	Malignant neoplasm of bladder || ||	TRUE	igd	NA	NA	NA	NA	NA	NA	NA	4	18351898	2.38561e-15	331164	0.0023992	ukb-a-287	Arm fat mass (left) || id:ukb-a-287	TRUE	reported	igd	2	TRUE	NA	NA	1115	217677	0.446142	0.446142	1.38066403668125
204	rs668799	T	C	T	C	0.0171946	0.1004	0.279718	0.2396	FALSE	FALSE	FALSE	finn-b-C3_BLADDER	17	40716235	0.0501	218792	0.0450796	Malignant neoplasm of bladder || id:finn-b-C3_BLADDER	Malignant neoplasm of bladder	Malignant neoplasm of bladder || ||	TRUE	igd	NA	NA	NA	NA	NA	NA	NA	17	40716235	9.0469e-11	331164	0.00265256	ukb-a-287	Arm fat mass (left) || id:ukb-a-287	TRUE	reported	igd	2	TRUE	NA	NA	1115	217677	0.279718	0.279718	1.52646473705369
205	rs6739755	G	A	G	A	-0.0205783	0.0066	0.602976	0.5965	FALSE	FALSE	FALSE	finn-b-C3_BLADDER	2	59330227	0.0437	218792	0.8792	Malignant neoplasm of bladder || id:finn-b-C3_BLADDER	Malignant neoplasm of bladder	Malignant neoplasm of bladder || ||	TRUE	igd	NA	NA	NA	NA	NA	NA	NA	2	59330227	3.14051e-17	331164	0.0024377	ukb-a-287	Arm fat mass (left) || id:ukb-a-287	TRUE	reported	igd	2	TRUE	NA	NA	1115	217677	0.397024	0.4035	1.40281957411549
206	rs67602344	A	C	A	C	-0.0185839	-0.0401	0.192947	0.1641	FALSE	FALSE	FALSE	finn-b-C3_BLADDER	19	4056207	0.0576	218792	0.4866	Malignant neoplasm of bladder || id:finn-b-C3_BLADDER	Malignant neoplasm of bladder	Malignant neoplasm of bladder || ||	TRUE	igd	NA	NA	NA	NA	NA	NA	NA	19	4056207	7.99135e-10	331164	0.00302409	ukb-a-287	Arm fat mass (left) || id:ukb-a-287	TRUE	reported	igd	2	TRUE	NA	NA	1115	217677	0.192947	0.192947	1.74026855063663
207	rs67807996	A	G	A	G	0.017466	0.0177	0.401994	0.3141	FALSE	FALSE	FALSE	finn-b-C3_BLADDER	1	149995265	0.0468	218792	0.705801	Malignant neoplasm of bladder || id:finn-b-C3_BLADDER	Malignant neoplasm of bladder	Malignant neoplasm of bladder || ||	TRUE	igd	NA	NA	NA	NA	NA	NA	NA	1	149995265	3.29534e-12	331164	0.00250776	ukb-a-287	Arm fat mass (left) || id:ukb-a-287	TRUE	reported	igd	2	TRUE	NA	NA	1115	217677	0.401994	0.401994	1.44313689756076
208	rs67844506	G	A	G	A	-0.0242168	-0.1421	0.183242	0.1561	FALSE	FALSE	FALSE	finn-b-C3_BLADDER	20	51103807	0.0588	218792	0.0156498	Malignant neoplasm of bladder || id:finn-b-C3_BLADDER	Malignant neoplasm of bladder	Malignant neoplasm of bladder || ||	TRUE	igd	NA	NA	NA	NA	NA	NA	NA	20	51103807	3.76184e-15	331164	0.00307984	ukb-a-287	Arm fat mass (left) || id:ukb-a-287	TRUE	reported	igd	2	TRUE	NA	NA	1115	217677	0.183242	0.183242	1.77235091977842
209	rs6802087	T	C	T	C	-0.0134788	0.0069	0.490817	0.4977	FALSE	FALSE	FALSE	finn-b-C3_BLADDER	3	183999801	0.043	218792	0.873	Malignant neoplasm of bladder || id:finn-b-C3_BLADDER	Malignant neoplasm of bladder	Malignant neoplasm of bladder || ||	TRUE	igd	NA	NA	NA	NA	NA	NA	NA	3	183999801	1.57416e-08	331164	0.00238419	ukb-a-287	Arm fat mass (left) || id:ukb-a-287	TRUE	reported	igd	2	TRUE	NA	NA	1115	217677	0.490817	0.490817	1.37202625442442
210	rs6861649	C	T	C	T	0.0142256	0.0138	0.607485	0.6208	FALSE	FALSE	FALSE	finn-b-C3_BLADDER	5	50864788	0.0445	218792	0.756599	Malignant neoplasm of bladder || id:finn-b-C3_BLADDER	Malignant neoplasm of bladder	Malignant neoplasm of bladder || ||	TRUE	igd	NA	NA	NA	NA	NA	NA	NA	5	50864788	6.06415e-09	331164	0.00244632	ukb-a-287	Arm fat mass (left) || id:ukb-a-287	TRUE	reported	igd	2	TRUE	NA	NA	1115	217677	0.392515	0.3792	1.40778011262674
211	rs705145	A	C	A	C	0.0147697	-0.0711	0.343895	0.3632	FALSE	FALSE	FALSE	finn-b-C3_BLADDER	10	125226178	0.0445	218792	0.1101	Malignant neoplasm of bladder || id:finn-b-C3_BLADDER	Malignant neoplasm of bladder	Malignant neoplasm of bladder || ||	TRUE	igd	NA	NA	NA	NA	NA	NA	NA	10	125226178	3.68494e-09	331164	0.00250422	ukb-a-287	Arm fat mass (left) || id:ukb-a-287	TRUE	reported	igd	2	TRUE	NA	NA	1115	217677	0.343895	0.343895	1.44109973905382
212	rs7094644	A	G	A	G	0.015025	-0.0202	0.674176	0.6925	FALSE	FALSE	FALSE	finn-b-C3_BLADDER	10	16773864	0.0467	218792	0.665001	Malignant neoplasm of bladder || id:finn-b-C3_BLADDER	Malignant neoplasm of bladder	Malignant neoplasm of bladder || ||	TRUE	igd	NA	NA	NA	NA	NA	NA	NA	10	16773864	6.25907e-09	331164	0.00258613	ukb-a-287	Arm fat mass (left) || id:ukb-a-287	TRUE	reported	igd	2	TRUE	NA	NA	1115	217677	0.325824	0.3075	1.48823636428079
213	rs7116641	G	T	G	T	0.0245172	0.0715	0.316797	0.3102	FALSE	FALSE	FALSE	finn-b-C3_BLADDER	11	43696917	0.0466	218792	0.1245	Malignant neoplasm of bladder || id:finn-b-C3_BLADDER	Malignant neoplasm of bladder	Malignant neoplasm of bladder || ||	TRUE	igd	NA	NA	NA	NA	NA	NA	NA	11	43696917	1.10179e-21	331164	0.00256254	ukb-a-287	Arm fat mass (left) || id:ukb-a-287	TRUE	reported	igd	2	TRUE	NA	NA	1115	217677	0.316797	0.316797	1.4746610622529
214	rs7124681	A	C	A	C	0.0258243	0.0476	0.408057	0.3971	FALSE	FALSE	FALSE	finn-b-C3_BLADDER	11	47529947	0.0449	218792	0.2891	Malignant neoplasm of bladder || id:finn-b-C3_BLADDER	Malignant neoplasm of bladder	Malignant neoplasm of bladder || ||	TRUE	igd	NA	NA	NA	NA	NA	NA	NA	11	47529947	1.23823e-26	331164	0.00241739	ukb-a-287	Arm fat mass (left) || id:ukb-a-287	TRUE	reported	igd	2	TRUE	NA	NA	1115	217677	0.408057	0.408057	1.3911318087833
215	rs713586	C	T	C	T	0.0298828	-0.0269	0.489512	0.4194	FALSE	FALSE	FALSE	finn-b-C3_BLADDER	2	25158008	0.0436	218792	0.5374	Malignant neoplasm of bladder || id:finn-b-C3_BLADDER	Malignant neoplasm of bladder	Malignant neoplasm of bladder || ||	TRUE	igd	NA	NA	NA	NA	NA	NA	NA	2	25158008	3.14992e-36	331164	0.00237733	ukb-a-287	Arm fat mass (left) || id:ukb-a-287	TRUE	reported	igd	2	TRUE	NA	NA	1115	217677	0.489512	0.489512	1.36807854048159
216	rs7149242	G	T	G	T	-0.0155585	-0.0327	0.719062	0.652	FALSE	FALSE	FALSE	finn-b-C3_BLADDER	14	101159416	0.0452	218792	0.4688	Malignant neoplasm of bladder || id:finn-b-C3_BLADDER	Malignant neoplasm of bladder	Malignant neoplasm of bladder || ||	TRUE	igd	NA	NA	NA	NA	NA	NA	NA	14	101159416	4.16562e-09	331164	0.00264707	ukb-a-287	Arm fat mass (left) || id:ukb-a-287	TRUE	reported	igd	2	TRUE	NA	NA	1115	217677	0.280938	0.348	1.52330541496242
217	rs7201895	A	G	A	G	-0.0173717	-0.0122	0.355984	0.2995	FALSE	FALSE	FALSE	finn-b-C3_BLADDER	16	407723	0.047	218792	0.7958	Malignant neoplasm of bladder || id:finn-b-C3_BLADDER	Malignant neoplasm of bladder	Malignant neoplasm of bladder || ||	TRUE	igd	NA	NA	NA	NA	NA	NA	NA	16	407723	3.77225e-12	331164	0.00250107	ukb-a-287	Arm fat mass (left) || id:ukb-a-287	TRUE	reported	igd	2	TRUE	NA	NA	1115	217677	0.355984	0.355984	1.43928701326374
218	rs7218014	C	T	C	T	0.0264917	-0.0443	0.196595	0.2394	FALSE	FALSE	FALSE	finn-b-C3_BLADDER	17	65832016	0.0504	218792	0.3798	Malignant neoplasm of bladder || id:finn-b-C3_BLADDER	Malignant neoplasm of bladder	Malignant neoplasm of bladder || ||	TRUE	igd	NA	NA	NA	NA	NA	NA	NA	17	65832016	1.00438e-18	331164	0.00299844	ukb-a-287	Arm fat mass (left) || id:ukb-a-287	TRUE	reported	igd	2	TRUE	NA	NA	1115	217677	0.196595	0.196595	1.72550778348888
219	rs72892910	T	G	T	G	0.0368602	0.0306	0.170442	0.2028	FALSE	FALSE	FALSE	finn-b-C3_BLADDER	6	50816887	0.0534	218792	0.5668	Malignant neoplasm of bladder || id:finn-b-C3_BLADDER	Malignant neoplasm of bladder	Malignant neoplasm of bladder || ||	TRUE	igd	NA	NA	NA	NA	NA	NA	NA	6	50816887	3.64167e-31	331164	0.00317438	ukb-a-287	Arm fat mass (left) || id:ukb-a-287	TRUE	reported	igd	2	TRUE	NA	NA	1115	217677	0.170442	0.170442	1.82675571222083
220	rs72917533	C	T	C	T	-0.017561	0.0626	0.186273	0.1425	FALSE	FALSE	FALSE	finn-b-C3_BLADDER	2	175238924	0.0615	218792	0.3088	Malignant neoplasm of bladder || id:finn-b-C3_BLADDER	Malignant neoplasm of bladder	Malignant neoplasm of bladder || ||	TRUE	igd	NA	NA	NA	NA	NA	NA	NA	2	175238924	1.01009e-08	331164	0.00306519	ukb-a-287	Arm fat mass (left) || id:ukb-a-287	TRUE	reported	igd	2	TRUE	NA	NA	1115	217677	0.186273	0.186273	1.76392030618331
221	rs73213484	T	A	T	A	-0.0220885	0.0322	0.139056	0.1474	FALSE	TRUE	FALSE	finn-b-C3_BLADDER	4	28489339	0.061	218792	0.5978	Malignant neoplasm of bladder || id:finn-b-C3_BLADDER	Malignant neoplasm of bladder	Malignant neoplasm of bladder || ||	TRUE	igd	NA	NA	NA	NA	NA	NA	NA	4	28489339	1.38102e-10	331164	0.00344155	ukb-a-287	Arm fat mass (left) || id:ukb-a-287	TRUE	reported	igd	2	TRUE	NA	NA	1115	217677	0.139056	0.139056	1.98050363264436
222	rs7442885	G	C	G	C	-0.0238298	0.006	0.210104	0.1864	FALSE	TRUE	FALSE	finn-b-C3_BLADDER	5	87682877	0.0553	218792	0.9133	Malignant neoplasm of bladder || id:finn-b-C3_BLADDER	Malignant neoplasm of bladder	Malignant neoplasm of bladder || ||	TRUE	igd	NA	NA	NA	NA	NA	NA	NA	5	87682877	4.09638e-16	331164	0.0029289	ukb-a-287	Arm fat mass (left) || id:ukb-a-287	TRUE	reported	igd	2	TRUE	NA	NA	1115	217677	0.210104	0.210104	1.6854897036661
223	rs745249	T	C	T	C	0.0153124	-0.0438	0.283944	0.3433	FALSE	FALSE	FALSE	finn-b-C3_BLADDER	2	105460333	0.0456	218792	0.3372	Malignant neoplasm of bladder || id:finn-b-C3_BLADDER	Malignant neoplasm of bladder	Malignant neoplasm of bladder || ||	TRUE	igd	NA	NA	NA	NA	NA	NA	NA	2	105460333	7.65015e-09	331164	0.00265097	ukb-a-287	Arm fat mass (left) || id:ukb-a-287	TRUE	reported	igd	2	TRUE	NA	NA	1115	217677	0.283944	0.283944	1.52554974213108
224	rs7498044	A	G	A	G	-0.016163	-0.0751	0.218661	0.2523	FALSE	FALSE	FALSE	finn-b-C3_BLADDER	15	92573639	0.0495	218792	0.1289	Malignant neoplasm of bladder || id:finn-b-C3_BLADDER	Malignant neoplasm of bladder	Malignant neoplasm of bladder || ||	TRUE	igd	NA	NA	NA	NA	NA	NA	NA	15	92573639	2.63676e-08	331164	0.00290486	ukb-a-287	Arm fat mass (left) || id:ukb-a-287	TRUE	reported	igd	2	TRUE	NA	NA	1115	217677	0.218661	0.218661	1.67165544081106
225	rs750090	C	T	C	T	-0.0156204	-0.0071	0.356153	0.4137	FALSE	FALSE	FALSE	finn-b-C3_BLADDER	4	152931436	0.0438	218792	0.8712	Malignant neoplasm of bladder || id:finn-b-C3_BLADDER	Malignant neoplasm of bladder	Malignant neoplasm of bladder || ||	TRUE	igd	NA	NA	NA	NA	NA	NA	NA	4	152931436	5.01395e-10	331164	0.00251179	ukb-a-287	Arm fat mass (left) || id:ukb-a-287	TRUE	reported	igd	2	TRUE	NA	NA	1115	217677	0.356153	0.356153	1.44545603563504
226	rs756717	A	G	A	G	-0.0156563	-0.0334	0.398859	0.4081	FALSE	FALSE	FALSE	finn-b-C3_BLADDER	16	72996162	0.0439	218792	0.4467	Malignant neoplasm of bladder || id:finn-b-C3_BLADDER	Malignant neoplasm of bladder	Malignant neoplasm of bladder || ||	TRUE	igd	NA	NA	NA	NA	NA	NA	NA	16	72996162	1.9277e-10	331164	0.0024589	ukb-a-287	Arm fat mass (left) || id:ukb-a-287	TRUE	reported	igd	2	TRUE	NA	NA	1115	217677	0.398859	0.398859	1.41501950641694
227	rs76040172	A	G	A	G	-0.040561	-0.0455	0.0544397	0.08163	FALSE	FALSE	FALSE	finn-b-C3_BLADDER	21	46488959	0.0794	218792	0.5665	Malignant neoplasm of bladder || id:finn-b-C3_BLADDER	Malignant neoplasm of bladder	Malignant neoplasm of bladder || ||	TRUE	igd	NA	NA	NA	NA	NA	NA	NA	21	46488959	1.26125e-14	331164	0.00526081	ukb-a-287	Arm fat mass (left) || id:ukb-a-287	TRUE	reported	igd	2	TRUE	NA	NA	1115	217677	0.0544397	0.0544397	3.02743046466034
228	rs764729	C	A	C	A	0.0153731	-0.1179	0.72893	0.7989	FALSE	FALSE	FALSE	finn-b-C3_BLADDER	2	161126732	0.0535	218792	0.0274897	Malignant neoplasm of bladder || id:finn-b-C3_BLADDER	Malignant neoplasm of bladder	Malignant neoplasm of bladder || ||	TRUE	igd	NA	NA	NA	NA	NA	NA	NA	2	161126732	1.00344e-08	331164	0.00268278	ukb-a-287	Arm fat mass (left) || id:ukb-a-287	TRUE	reported	igd	2	TRUE	NA	NA	1115	217677	0.27107	0.2011	1.54385539526831
229	rs7649970	T	C	T	C	0.0236071	0.0363	0.120866	0.1695	FALSE	FALSE	FALSE	finn-b-C3_BLADDER	3	12392272	0.0574	218792	0.5265	Malignant neoplasm of bladder || id:finn-b-C3_BLADDER	Malignant neoplasm of bladder	Malignant neoplasm of bladder || ||	TRUE	igd	NA	NA	NA	NA	NA	NA	NA	3	12392272	9.23422e-11	331164	0.00364353	ukb-a-287	Arm fat mass (left) || id:ukb-a-287	TRUE	reported	igd	2	TRUE	NA	NA	1115	217677	0.120866	0.120866	2.09673676124093
230	rs765876	G	A	G	A	-0.0135059	-0.0533	0.488439	0.5794	FALSE	FALSE	FALSE	finn-b-C3_BLADDER	6	143185891	0.0436	218792	0.2216	Malignant neoplasm of bladder || id:finn-b-C3_BLADDER	Malignant neoplasm of bladder	Malignant neoplasm of bladder || ||	TRUE	igd	NA	NA	NA	NA	NA	NA	NA	6	143185891	1.35728e-08	331164	0.00237828	ukb-a-287	Arm fat mass (left) || id:ukb-a-287	TRUE	reported	igd	2	TRUE	NA	NA	1115	217677	0.488439	0.4206	1.36862523556114
231	rs76895963	G	T	G	T	0.0748703	-0.1685	0.0192794	0.03114	FALSE	FALSE	FALSE	finn-b-C3_BLADDER	12	4384844	0.129	218792	0.1913	Malignant neoplasm of bladder || id:finn-b-C3_BLADDER	Malignant neoplasm of bladder	Malignant neoplasm of bladder || ||	TRUE	igd	NA	NA	NA	NA	NA	NA	NA	12	4384844	5.19996e-16	331164	0.00923511	ukb-a-287	Arm fat mass (left) || id:ukb-a-287	TRUE	reported	igd	2	TRUE	NA	NA	1115	217677	0.0192794	0.0192794	5.31451494322914
232	rs770082	A	G	A	G	0.018352	-0.0274	0.434789	0.3677	FALSE	FALSE	FALSE	finn-b-C3_BLADDER	12	89776485	0.0444	218792	0.5376	Malignant neoplasm of bladder || id:finn-b-C3_BLADDER	Malignant neoplasm of bladder	Malignant neoplasm of bladder || ||	TRUE	igd	NA	NA	NA	NA	NA	NA	NA	12	89776485	2.81709e-14	331164	0.00241258	ukb-a-287	Arm fat mass (left) || id:ukb-a-287	TRUE	reported	igd	2	TRUE	NA	NA	1115	217677	0.434789	0.434789	1.38836380527528
233	rs7723426	C	T	C	T	0.014203	0.0143	0.675017	0.5552	FALSE	FALSE	FALSE	finn-b-C3_BLADDER	5	43186097	0.0433	218792	0.7405	Malignant neoplasm of bladder || id:finn-b-C3_BLADDER	Malignant neoplasm of bladder	Malignant neoplasm of bladder || ||	TRUE	igd	NA	NA	NA	NA	NA	NA	NA	5	43186097	2.30521e-08	331164	0.00254192	ukb-a-287	Arm fat mass (left) || id:ukb-a-287	TRUE	reported	igd	2	TRUE	NA	NA	1115	217677	0.324983	0.4448	1.46279490168423
234	rs7755574	T	G	T	G	0.0155644	-0.0787	0.281153	0.3338	FALSE	FALSE	FALSE	finn-b-C3_BLADDER	6	153365100	0.0456	218792	0.0842306	Malignant neoplasm of bladder || id:finn-b-C3_BLADDER	Malignant neoplasm of bladder	Malignant neoplasm of bladder || ||	TRUE	igd	TRUE	rs7755574	rs2295230	T	G	C	A	6	153364643	4.24835e-09	331164	0.00264954	ukb-a-287	Arm fat mass (left) || id:ukb-a-287	TRUE	reported	igd	2	TRUE	NA	NA	1115	217677	0.281153	0.281153	1.52472682216924
235	rs7811825	A	G	A	G	0.020381	0.1384	0.133058	0.06563	FALSE	FALSE	FALSE	finn-b-C3_BLADDER	7	3123631	0.086	218792	0.1074	Malignant neoplasm of bladder || id:finn-b-C3_BLADDER	Malignant neoplasm of bladder	Malignant neoplasm of bladder || ||	TRUE	igd	NA	NA	NA	NA	NA	NA	NA	7	3123631	6.19313e-09	331164	0.00350694	ukb-a-287	Arm fat mass (left) || id:ukb-a-287	TRUE	reported	igd	2	TRUE	NA	NA	1115	217677	0.133058	0.133058	2.01813351817228
236	rs7845090	A	G	A	G	-0.0215755	-0.0293	0.711116	0.7387	FALSE	FALSE	FALSE	finn-b-C3_BLADDER	8	73449940	0.0486	218792	0.5475	Malignant neoplasm of bladder || id:finn-b-C3_BLADDER	Malignant neoplasm of bladder	Malignant neoplasm of bladder || ||	TRUE	igd	NA	NA	NA	NA	NA	NA	NA	8	73449940	3.04719e-16	331164	0.00264021	ukb-a-287	Arm fat mass (left) || id:ukb-a-287	TRUE	reported	igd	2	TRUE	NA	NA	1115	217677	0.288884	0.2613	1.51935770101959
237	rs78784145	A	G	A	G	-0.034048	0.0265	0.0489607	0.08892	FALSE	FALSE	FALSE	finn-b-C3_BLADDER	19	46207586	0.0763	218792	0.728501	Malignant neoplasm of bladder || id:finn-b-C3_BLADDER	Malignant neoplasm of bladder	Malignant neoplasm of bladder || ||	TRUE	igd	NA	NA	NA	NA	NA	NA	NA	19	46207586	9.44735e-10	331164	0.00556462	ukb-a-287	Arm fat mass (left) || id:ukb-a-287	TRUE	reported	igd	2	TRUE	NA	NA	1115	217677	0.0489607	0.0489607	3.2022635510992
238	rs79113395	A	G	A	G	-0.017549	0.0996	0.265449	0.2327	FALSE	FALSE	FALSE	finn-b-C3_BLADDER	1	1590521	0.0529	218792	0.05951	Malignant neoplasm of bladder || id:finn-b-C3_BLADDER	Malignant neoplasm of bladder	Malignant neoplasm of bladder || ||	TRUE	igd	NA	NA	NA	NA	NA	NA	NA	1	1590521	9.04482e-11	331164	0.0027072	ukb-a-287	Arm fat mass (left) || id:ukb-a-287	TRUE	reported	igd	2	TRUE	NA	NA	1115	217677	0.265449	0.265449	1.55790833615517
239	rs7930275	T	C	T	C	0.0193578	0.0509	0.221254	0.3047	FALSE	FALSE	FALSE	finn-b-C3_BLADDER	11	134611807	0.0471	218792	0.2803	Malignant neoplasm of bladder || id:finn-b-C3_BLADDER	Malignant neoplasm of bladder	Malignant neoplasm of bladder || ||	TRUE	igd	NA	NA	NA	NA	NA	NA	NA	11	134611807	2.96006e-11	331164	0.00291148	ukb-a-287	Arm fat mass (left) || id:ukb-a-287	TRUE	reported	igd	2	TRUE	NA	NA	1115	217677	0.221254	0.221254	1.67546504231274
240	rs79535757	T	A	T	A	-0.0741989	0.2118	0.00819546	0.003657	FALSE	TRUE	FALSE	finn-b-C3_BLADDER	12	17007584	0.3558	218792	0.5517	Malignant neoplasm of bladder || id:finn-b-C3_BLADDER	Malignant neoplasm of bladder	Malignant neoplasm of bladder || ||	TRUE	igd	NA	NA	NA	NA	NA	NA	NA	12	17007584	3.68002e-08	331164	0.0134768	ukb-a-287	Arm fat mass (left) || id:ukb-a-287	TRUE	reported	igd	2	TRUE	NA	NA	1115	217677	0.00819546	0.00819546	7.75547394529254
241	rs7959830	T	G	T	G	-0.0145719	-0.06	0.410597	0.3855	FALSE	FALSE	FALSE	finn-b-C3_BLADDER	12	66347368	0.0441	218792	0.1739	Malignant neoplasm of bladder || id:finn-b-C3_BLADDER	Malignant neoplasm of bladder	Malignant neoplasm of bladder || ||	TRUE	igd	NA	NA	NA	NA	NA	NA	NA	12	66347368	1.76092e-09	331164	0.00242114	ukb-a-287	Arm fat mass (left) || id:ukb-a-287	TRUE	reported	igd	2	TRUE	NA	NA	1115	217677	0.410597	0.410597	1.39328981567624
242	rs7987928	A	G	A	G	-0.0178659	0.0364	0.79963	0.8059	FALSE	FALSE	FALSE	finn-b-C3_BLADDER	13	54372377	0.0542	218792	0.5011	Malignant neoplasm of bladder || id:finn-b-C3_BLADDER	Malignant neoplasm of bladder	Malignant neoplasm of bladder || ||	TRUE	igd	NA	NA	NA	NA	NA	NA	NA	13	54372377	1.90708e-09	331164	0.00297483	ukb-a-287	Arm fat mass (left) || id:ukb-a-287	TRUE	reported	igd	2	TRUE	NA	NA	1115	217677	0.20037	0.1941	1.7119209720909
243	rs8087074	T	G	T	G	0.0171828	0.0308	0.261119	0.2449	FALSE	FALSE	FALSE	finn-b-C3_BLADDER	18	45923482	0.0502	218792	0.5401	Malignant neoplasm of bladder || id:finn-b-C3_BLADDER	Malignant neoplasm of bladder	Malignant neoplasm of bladder || ||	TRUE	igd	NA	NA	NA	NA	NA	NA	NA	18	45923482	2.7607e-10	331164	0.0027223	ukb-a-287	Arm fat mass (left) || id:ukb-a-287	TRUE	reported	igd	2	TRUE	NA	NA	1115	217677	0.261119	0.261119	1.56659791057743
244	rs811715	A	G	A	G	-0.0146564	0.0197	0.475944	0.5816	FALSE	FALSE	FALSE	finn-b-C3_BLADDER	8	64725317	0.0435	218792	0.6507	Malignant neoplasm of bladder || id:finn-b-C3_BLADDER	Malignant neoplasm of bladder	Malignant neoplasm of bladder || ||	TRUE	igd	NA	NA	NA	NA	NA	NA	NA	8	64725317	7.97352e-10	331164	0.00238485	ukb-a-287	Arm fat mass (left) || id:ukb-a-287	TRUE	reported	igd	2	TRUE	NA	NA	1115	217677	0.475944	0.4184	1.37240606363758
245	rs815163	C	T	C	T	-0.0166423	0.0148	0.561603	0.472	FALSE	FALSE	FALSE	finn-b-C3_BLADDER	1	190294726	0.043	218792	0.73	Malignant neoplasm of bladder || id:finn-b-C3_BLADDER	Malignant neoplasm of bladder	Malignant neoplasm of bladder || ||	TRUE	igd	NA	NA	NA	NA	NA	NA	NA	1	190294726	3.90032e-12	331164	0.00239767	ukb-a-287	Arm fat mass (left) || id:ukb-a-287	TRUE	reported	igd	2	TRUE	NA	NA	1115	217677	0.438397	0.528	1.37978356986893
246	rs8192675	C	T	C	T	0.0175917	-0.0337	0.287375	0.2636	FALSE	FALSE	FALSE	finn-b-C3_BLADDER	3	170724883	0.0486	218792	0.4873	Malignant neoplasm of bladder || id:finn-b-C3_BLADDER	Malignant neoplasm of bladder	Malignant neoplasm of bladder || ||	TRUE	igd	NA	NA	NA	NA	NA	NA	NA	3	170724883	2.09652e-11	331164	0.00262588	ukb-a-287	Arm fat mass (left) || id:ukb-a-287	TRUE	reported	igd	2	TRUE	NA	NA	1115	217677	0.287375	0.287375	1.51111123734601
247	rs846545	C	T	C	T	-0.0150604	0.0519	0.420316	0.5023	FALSE	FALSE	FALSE	finn-b-C3_BLADDER	1	210261708	0.043	218792	0.2277	Malignant neoplasm of bladder || id:finn-b-C3_BLADDER	Malignant neoplasm of bladder	Malignant neoplasm of bladder || ||	TRUE	igd	NA	NA	NA	NA	NA	NA	NA	1	210261708	4.55942e-10	331164	0.00241595	ukb-a-287	Arm fat mass (left) || id:ukb-a-287	TRUE	reported	igd	2	TRUE	NA	NA	1115	217677	0.420316	0.420316	1.3903031341364
248	rs854917	T	C	T	C	-0.0169656	-0.0447	0.738006	0.7535	FALSE	FALSE	FALSE	finn-b-C3_BLADDER	6	90127390	0.05	218792	0.3713	Malignant neoplasm of bladder || id:finn-b-C3_BLADDER	Malignant neoplasm of bladder	Malignant neoplasm of bladder || ||	TRUE	igd	NA	NA	NA	NA	NA	NA	NA	6	90127390	4.46931e-10	331164	0.0027202	ukb-a-287	Arm fat mass (left) || id:ukb-a-287	TRUE	reported	igd	2	TRUE	NA	NA	1115	217677	0.261994	0.2465	1.56538942671738
249	rs862320	T	C	T	C	-0.0203216	-0.0342	0.410152	0.4308	FALSE	FALSE	FALSE	finn-b-C3_BLADDER	16	69651866	0.0434	218792	0.431	Malignant neoplasm of bladder || id:finn-b-C3_BLADDER	Malignant neoplasm of bladder	Malignant neoplasm of bladder || ||	TRUE	igd	NA	NA	NA	NA	NA	NA	NA	16	69651866	5.09331e-17	331164	0.00242357	ukb-a-287	Arm fat mass (left) || id:ukb-a-287	TRUE	reported	igd	2	TRUE	NA	NA	1115	217677	0.410152	0.410152	1.39468820414287
250	rs869400	G	T	G	T	0.0241917	0.075	0.815827	0.8386	FALSE	FALSE	FALSE	finn-b-C3_BLADDER	3	185826740	0.0583	218792	0.1985	Malignant neoplasm of bladder || id:finn-b-C3_BLADDER	Malignant neoplasm of bladder	Malignant neoplasm of bladder || ||	TRUE	igd	NA	NA	NA	NA	NA	NA	NA	3	185826740	3.87882e-15	331164	0.00307816	ukb-a-287	Arm fat mass (left) || id:ukb-a-287	TRUE	reported	igd	2	TRUE	NA	NA	1115	217677	0.184173	0.1614	1.77138413269038
251	rs879620	T	C	T	C	0.0260486	-0.0338	0.615276	0.5788	FALSE	FALSE	FALSE	finn-b-C3_BLADDER	16	4015729	0.0437	218792	0.439	Malignant neoplasm of bladder || id:finn-b-C3_BLADDER	Malignant neoplasm of bladder	Malignant neoplasm of bladder || ||	TRUE	igd	NA	NA	NA	NA	NA	NA	NA	16	4015729	2.73653e-26	331164	0.00245536	ukb-a-287	Arm fat mass (left) || id:ukb-a-287	TRUE	reported	igd	2	TRUE	NA	NA	1115	217677	0.384724	0.4212	1.41298234791
252	rs9289630	C	G	C	G	0.0192969	-0.0392	0.390762	0.3113	FALSE	TRUE	FALSE	finn-b-C3_BLADDER	3	141178670	0.0461	218792	0.3956	Malignant neoplasm of bladder || id:finn-b-C3_BLADDER	Malignant neoplasm of bladder	Malignant neoplasm of bladder || ||	TRUE	igd	NA	NA	NA	NA	NA	NA	NA	3	141178670	3.30141e-15	331164	0.00244906	ukb-a-287	Arm fat mass (left) || id:ukb-a-287	TRUE	reported	igd	2	TRUE	NA	NA	1115	217677	0.390762	0.390762	1.40935689632985
253	rs9320823	C	T	C	T	0.0186816	0.0157	0.601901	0.6776	FALSE	FALSE	FALSE	finn-b-C3_BLADDER	6	98429337	0.0459	218792	0.732399	Malignant neoplasm of bladder || id:finn-b-C3_BLADDER	Malignant neoplasm of bladder	Malignant neoplasm of bladder || ||	TRUE	igd	NA	NA	NA	NA	NA	NA	NA	6	98429337	1.70608e-14	331164	0.00243523	ukb-a-287	Arm fat mass (left) || id:ukb-a-287	TRUE	reported	igd	2	TRUE	NA	NA	1115	217677	0.398099	0.3224	1.40139816690867
254	rs935166	A	G	A	G	-0.0158612	-0.0649	0.506935	0.4293	FALSE	FALSE	FALSE	finn-b-C3_BLADDER	2	26949366	0.0435	218792	0.1351	Malignant neoplasm of bladder || id:finn-b-C3_BLADDER	Malignant neoplasm of bladder	Malignant neoplasm of bladder || ||	TRUE	igd	NA	NA	NA	NA	NA	NA	NA	2	26949366	2.69339e-11	331164	0.00238062	ukb-a-287	Arm fat mass (left) || id:ukb-a-287	TRUE	reported	igd	2	TRUE	NA	NA	1115	217677	0.493065	0.506935	1.36997183186233
255	rs9375702	T	C	T	C	-0.016317	0.0484	0.690333	0.6762	FALSE	FALSE	FALSE	finn-b-C3_BLADDER	6	130387773	0.0458	218792	0.2905	Malignant neoplasm of bladder || id:finn-b-C3_BLADDER	Malignant neoplasm of bladder	Malignant neoplasm of bladder || ||	TRUE	igd	TRUE	rs9375702	rs9402214	C	T	T	C	6	130384187	2.30691e-10	331164	0.00257383	ukb-a-287	Arm fat mass (left) || id:ukb-a-287	TRUE	reported	igd	2	TRUE	NA	NA	1115	217677	0.309667	0.3238	1.48115810167193
256	rs9378684	T	C	T	C	0.0164057	0.01	0.200727	0.2803	FALSE	FALSE	FALSE	finn-b-C3_BLADDER	6	2110941	0.0481	218792	0.8348	Malignant neoplasm of bladder || id:finn-b-C3_BLADDER	Malignant neoplasm of bladder	Malignant neoplasm of bladder || ||	TRUE	igd	NA	NA	NA	NA	NA	NA	NA	6	2110941	4.38056e-08	331164	0.00299653	ukb-a-287	Arm fat mass (left) || id:ukb-a-287	TRUE	reported	igd	2	TRUE	NA	NA	1115	217677	0.200727	0.200727	1.72440863864474
257	rs9463511	A	G	A	G	-0.0144839	0.0282	0.297029	0.3849	FALSE	FALSE	FALSE	finn-b-C3_BLADDER	6	13178259	0.044	218792	0.5222	Malignant neoplasm of bladder || id:finn-b-C3_BLADDER	Malignant neoplasm of bladder	Malignant neoplasm of bladder || ||	TRUE	igd	NA	NA	NA	NA	NA	NA	NA	6	13178259	2.70832e-08	331164	0.00260527	ukb-a-287	Arm fat mass (left) || id:ukb-a-287	TRUE	reported	igd	2	TRUE	NA	NA	1115	217677	0.297029	0.297029	1.49925083146239
258	rs9496567	A	G	A	G	0.0154227	0.0123	0.242376	0.2076	FALSE	FALSE	FALSE	finn-b-C3_BLADDER	6	100602753	0.0534	218792	0.8174	Malignant neoplasm of bladder || id:finn-b-C3_BLADDER	Malignant neoplasm of bladder	Malignant neoplasm of bladder || ||	TRUE	igd	NA	NA	NA	NA	NA	NA	NA	6	100602753	2.97153e-08	331164	0.00278226	ukb-a-287	Arm fat mass (left) || id:ukb-a-287	TRUE	reported	igd	2	TRUE	NA	NA	1115	217677	0.242376	0.242376	1.60110300212436
259	rs9515455	A	G	A	G	0.0149229	-0.0105	0.416606	0.4755	FALSE	FALSE	FALSE	finn-b-C3_BLADDER	13	112239671	0.0431	218792	0.8084	Malignant neoplasm of bladder || id:finn-b-C3_BLADDER	Malignant neoplasm of bladder	Malignant neoplasm of bladder || ||	TRUE	igd	NA	NA	NA	NA	NA	NA	NA	13	112239671	7.85109e-10	331164	0.00242724	ukb-a-287	Arm fat mass (left) || id:ukb-a-287	TRUE	reported	igd	2	TRUE	NA	NA	1115	217677	0.416606	0.416606	1.39680017355543
260	rs9549099	C	T	C	T	0.0157398	0.0293	0.264093	0.3255	FALSE	FALSE	FALSE	finn-b-C3_BLADDER	13	40766349	0.0459	218792	0.522801	Malignant neoplasm of bladder || id:finn-b-C3_BLADDER	Malignant neoplasm of bladder	Malignant neoplasm of bladder || ||	TRUE	igd	NA	NA	NA	NA	NA	NA	NA	13	40766349	6.01894e-09	331164	0.00270611	ukb-a-287	Arm fat mass (left) || id:ukb-a-287	TRUE	reported	igd	2	TRUE	NA	NA	1115	217677	0.264093	0.264093	1.55728107548495
261	rs9688977	C	T	C	T	0.0239351	0.0281	0.146486	0.1782	FALSE	FALSE	FALSE	finn-b-C3_BLADDER	6	154336892	0.0565	218792	0.6183	Malignant neoplasm of bladder || id:finn-b-C3_BLADDER	Malignant neoplasm of bladder	Malignant neoplasm of bladder || ||	TRUE	igd	NA	NA	NA	NA	NA	NA	NA	6	154336892	1.33721e-12	331164	0.00337557	ukb-a-287	Arm fat mass (left) || id:ukb-a-287	TRUE	reported	igd	2	TRUE	NA	NA	1115	217677	0.146486	0.146486	1.94253422069862
262	rs9843653	C	T	C	T	0.0277436	0.0231	0.514555	0.3938	FALSE	FALSE	FALSE	finn-b-C3_BLADDER	3	49920571	0.044	218792	0.5997	Malignant neoplasm of bladder || id:finn-b-C3_BLADDER	Malignant neoplasm of bladder	Malignant neoplasm of bladder || ||	TRUE	igd	NA	NA	NA	NA	NA	NA	NA	3	49920571	2.36646e-31	331164	0.00238172	ukb-a-287	Arm fat mass (left) || id:ukb-a-287	TRUE	reported	igd	2	TRUE	NA	NA	1115	217677	0.485445	0.514555	1.3706048472176
263	rs9847186	A	G	A	G	-0.0148395	0.0011	0.427737	0.4159	FALSE	FALSE	FALSE	finn-b-C3_BLADDER	3	25081857	0.0437	218792	0.9801	Malignant neoplasm of bladder || id:finn-b-C3_BLADDER	Malignant neoplasm of bladder	Malignant neoplasm of bladder || ||	TRUE	igd	NA	NA	NA	NA	NA	NA	NA	3	25081857	7.52281e-10	331164	0.00241102	ukb-a-287	Arm fat mass (left) || id:ukb-a-287	TRUE	reported	igd	2	TRUE	NA	NA	1115	217677	0.427737	0.427737	1.38746607440781
264	rs9861443	C	A	C	A	0.0153187	-0.0098	0.713659	0.6635	FALSE	FALSE	FALSE	finn-b-C3_BLADDER	3	88196211	0.0455	218792	0.8297	Malignant neoplasm of bladder || id:finn-b-C3_BLADDER	Malignant neoplasm of bladder	Malignant neoplasm of bladder || ||	TRUE	igd	NA	NA	NA	NA	NA	NA	NA	3	88196211	7.39316e-09	331164	0.00264943	ukb-a-287	Arm fat mass (left) || id:ukb-a-287	TRUE	reported	igd	2	TRUE	NA	NA	1115	217677	0.286341	0.3365	1.52466352063371
[truncated: 5 more columns]
