# Supplementary material for: Mendelian randomization investigation identified the causal relationship between body fat indexes and the risk of bladder cancer
Source: PeerJ. 2023 Jan 20;11:e14739. doi: 10.7717/peerj.14739 (PMC9869775; doi:10.7717/peerj.14739)
Supplement: Supplemental Information 2 [file peerj-11-14739-s002.zip › RAW_data_csv_files/Arm-fat-mass-(right)_BCa.csv]

	SNP	effect_allele.exposure	other_allele.exposure	effect_allele.outcome	other_allele.outcome	beta.exposure	beta.outcome	eaf.exposure	eaf.outcome	remove	palindromic	ambiguous	id.outcome	chr	pos	se.outcome	samplesize.outcome	pval.outcome	outcome	originalname.outcome	outcome.deprecated	mr_keep.outcome	data_source.outcome	proxy.outcome	target_snp.outcome	proxy_snp.outcome	target_a1.outcome	target_a2.outcome	proxy_a1.outcome	proxy_a2.outcome	pval.exposure	samplesize.exposure	se.exposure	chr.exposure	pos.exposure	id.exposure	exposure	mr_keep.exposure	pval_origin.exposure	data_source.exposure	action	mr_keep	ncase.exposure	ncontrol.exposure	ncase.outcome	ncontrol.outcome	maf.exposure	maf.outcome	SD.exposure
1	rs10100245	A	G	A	G	0.0202787	-0.0206	0.56644	0.5281	FALSE	FALSE	FALSE	finn-b-C3_BLADDER	8	77226919	0.0431	218792	0.6326	Malignant neoplasm of bladder || id:finn-b-C3_BLADDER	Malignant neoplasm of bladder	Malignant neoplasm of bladder || ||	TRUE	igd	NA	NA	NA	NA	NA	NA	NA	2.96756e-17	331226	0.00240034	8	77226919	ukb-a-283	Arm fat mass (right) || id:ukb-a-283	TRUE	reported	igd	2	TRUE	NA	NA	1115	217677	0.43356	0.4719	1.38144936900406
2	rs10187101	T	C	T	C	-0.0151496	-0.0287	0.359822	0.4315	FALSE	FALSE	FALSE	finn-b-C3_BLADDER	2	50742227	0.0434	218792	0.5083	Malignant neoplasm of bladder || id:finn-b-C3_BLADDER	Malignant neoplasm of bladder	Malignant neoplasm of bladder || ||	TRUE	igd	NA	NA	NA	NA	NA	NA	NA	1.02026e-09	331226	0.00248094	2	50742227	ukb-a-283	Arm fat mass (right) || id:ukb-a-283	TRUE	reported	igd	2	TRUE	NA	NA	1115	217677	0.359822	0.359822	1.42783647214017
3	rs10236214	T	C	T	C	0.0165004	-0.0094	0.641403	0.6957	FALSE	FALSE	FALSE	finn-b-C3_BLADDER	7	150668070	0.0466	218792	0.8402	Malignant neoplasm of bladder || id:finn-b-C3_BLADDER	Malignant neoplasm of bladder	Malignant neoplasm of bladder || ||	TRUE	igd	NA	NA	NA	NA	NA	NA	NA	3.86545e-11	331226	0.00249653	7	150668070	ukb-a-283	Arm fat mass (right) || id:ukb-a-283	TRUE	reported	igd	2	TRUE	NA	NA	1115	217677	0.358597	0.3043	1.43680886591054
4	rs10237306	T	G	T	G	0.0155491	-0.0309	0.380218	0.4014	FALSE	FALSE	FALSE	finn-b-C3_BLADDER	7	121955981	0.0439	218792	0.481599	Malignant neoplasm of bladder || id:finn-b-C3_BLADDER	Malignant neoplasm of bladder	Malignant neoplasm of bladder || ||	TRUE	igd	NA	NA	NA	NA	NA	NA	NA	2.22633e-10	331226	0.00245058	7	121955981	ukb-a-283	Arm fat mass (right) || id:ukb-a-283	TRUE	reported	igd	2	TRUE	NA	NA	1115	217677	0.380218	0.380218	1.41036361294399
5	rs10237317	G	A	G	A	0.0166789	0.0375	0.416966	0.4046	FALSE	FALSE	FALSE	finn-b-C3_BLADDER	7	70045941	0.044	218792	0.3946	Malignant neoplasm of bladder || id:finn-b-C3_BLADDER	Malignant neoplasm of bladder	Malignant neoplasm of bladder || ||	TRUE	igd	NA	NA	NA	NA	NA	NA	NA	5.95799e-12	331226	0.00242394	7	70045941	ukb-a-283	Arm fat mass (right) || id:ukb-a-283	TRUE	reported	igd	2	TRUE	NA	NA	1115	217677	0.416966	0.416966	1.39503169696948
6	rs10259620	G	A	G	A	-0.0176809	0.006	0.787171	0.7241	FALSE	FALSE	FALSE	finn-b-C3_BLADDER	7	27202289	0.0487	218792	0.9012	Malignant neoplasm of bladder || id:finn-b-C3_BLADDER	Malignant neoplasm of bladder	Malignant neoplasm of bladder || ||	TRUE	igd	NA	NA	NA	NA	NA	NA	NA	1.53179e-09	331226	0.00292674	7	27202289	ukb-a-283	Arm fat mass (right) || id:ukb-a-283	TRUE	reported	igd	2	TRUE	NA	NA	1115	217677	0.212829	0.2759	1.68440434531731
7	rs10269774	A	G	A	G	0.0165372	0.0441	0.323543	0.3082	FALSE	FALSE	FALSE	finn-b-C3_BLADDER	7	92253972	0.0464	218792	0.3424	Malignant neoplasm of bladder || id:finn-b-C3_BLADDER	Malignant neoplasm of bladder	Malignant neoplasm of bladder || ||	TRUE	igd	NA	NA	NA	NA	NA	NA	NA	8.16206e-11	331226	0.00254505	7	92253972	ukb-a-283	Arm fat mass (right) || id:ukb-a-283	TRUE	reported	igd	2	TRUE	NA	NA	1115	217677	0.323543	0.323543	1.46473321137164
8	rs10404726	T	C	T	C	-0.0183106	0.0144	0.466784	0.5231	FALSE	FALSE	FALSE	finn-b-C3_BLADDER	19	18834514	0.0431	218792	0.7376	Malignant neoplasm of bladder || id:finn-b-C3_BLADDER	Malignant neoplasm of bladder	Malignant neoplasm of bladder || ||	TRUE	igd	NA	NA	NA	NA	NA	NA	NA	1.60029e-14	331226	0.00238432	19	18834514	ukb-a-283	Arm fat mass (right) || id:ukb-a-283	TRUE	reported	igd	2	TRUE	NA	NA	1115	217677	0.466784	0.466784	1.37222950061398
9	rs10423928	A	T	A	T	-0.0301165	0.0584	0.19349	0.2563	FALSE	TRUE	FALSE	finn-b-C3_BLADDER	19	46182304	0.0493	218792	0.2358	Malignant neoplasm of bladder || id:finn-b-C3_BLADDER	Malignant neoplasm of bladder	Malignant neoplasm of bladder || ||	TRUE	igd	NA	NA	NA	NA	NA	NA	NA	1.13684e-23	331226	0.00300271	19	46182304	ukb-a-283	Arm fat mass (right) || id:ukb-a-283	TRUE	reported	igd	2	TRUE	NA	NA	1115	217677	0.19349	0.19349	1.72812677987376
10	rs10492229	T	C	T	C	0.0156072	-0.0126	0.238301	0.2714	FALSE	FALSE	FALSE	finn-b-C3_BLADDER	12	110602173	0.0484	218792	0.7945	Malignant neoplasm of bladder || id:finn-b-C3_BLADDER	Malignant neoplasm of bladder	Malignant neoplasm of bladder || ||	TRUE	igd	NA	NA	NA	NA	NA	NA	NA	2.31505e-08	331226	0.0027936	12	110602173	ukb-a-283	Arm fat mass (right) || id:ukb-a-283	TRUE	reported	igd	2	TRUE	NA	NA	1115	217677	0.238301	0.238301	1.60777929678702
11	rs10499014	G	C	G	C	-0.0151267	-0.0214	0.26787	0.2645	FALSE	TRUE	FALSE	finn-b-C3_BLADDER	6	97947755	0.0489	218792	0.6615	Malignant neoplasm of bladder || id:finn-b-C3_BLADDER	Malignant neoplasm of bladder	Malignant neoplasm of bladder || ||	TRUE	igd	NA	NA	NA	NA	NA	NA	NA	2.26105e-08	331226	0.00270561	6	97947755	ukb-a-283	Arm fat mass (right) || id:ukb-a-283	TRUE	reported	igd	2	TRUE	NA	NA	1115	217677	0.26787	0.26787	1.55713908332615
12	rs1056441	C	T	C	T	0.0140133	0.0075	0.673163	0.7437	FALSE	FALSE	FALSE	finn-b-C3_BLADDER	20	62370349	0.0489	218792	0.8785	Malignant neoplasm of bladder || id:finn-b-C3_BLADDER	Malignant neoplasm of bladder	Malignant neoplasm of bladder || ||	TRUE	igd	NA	NA	NA	NA	NA	NA	NA	3.32797e-08	331226	0.00253708	20	62370349	ukb-a-283	Arm fat mass (right) || id:ukb-a-283	TRUE	reported	igd	2	TRUE	NA	NA	1115	217677	0.326837	0.2563	1.46014629807145
13	rs10745787	A	G	A	G	-0.0141535	0.0398	0.668134	0.6017	FALSE	FALSE	FALSE	finn-b-C3_BLADDER	12	97592311	0.044	218792	0.366	Malignant neoplasm of bladder || id:finn-b-C3_BLADDER	Malignant neoplasm of bladder	Malignant neoplasm of bladder || ||	TRUE	igd	NA	NA	NA	NA	NA	NA	NA	2.05599e-08	331226	0.00252409	12	97592311	ukb-a-283	Arm fat mass (right) || id:ukb-a-283	TRUE	reported	igd	2	TRUE	NA	NA	1115	217677	0.331866	0.3983	1.45267026246676
14	rs10756798	T	C	T	C	-0.0178689	-0.0684	0.645026	0.6574	FALSE	FALSE	FALSE	finn-b-C3_BLADDER	9	16739763	0.0452	218792	0.1302	Malignant neoplasm of bladder || id:finn-b-C3_BLADDER	Malignant neoplasm of bladder	Malignant neoplasm of bladder || ||	TRUE	igd	NA	NA	NA	NA	NA	NA	NA	6.93745e-13	331226	0.00248838	9	16739763	ukb-a-283	Arm fat mass (right) || id:ukb-a-283	TRUE	reported	igd	2	TRUE	NA	NA	1115	217677	0.354974	0.3426	1.43211835858351
15	rs10760724	C	T	C	T	0.0156926	-0.048	0.473935	0.5257	FALSE	FALSE	FALSE	finn-b-C3_BLADDER	9	103085144	0.043	218792	0.2642	Malignant neoplasm of bladder || id:finn-b-C3_BLADDER	Malignant neoplasm of bladder	Malignant neoplasm of bladder || ||	TRUE	igd	NA	NA	NA	NA	NA	NA	NA	4.44427e-11	331226	0.00238176	9	103085144	ukb-a-283	Arm fat mass (right) || id:ukb-a-283	TRUE	reported	igd	2	TRUE	NA	NA	1115	217677	0.473935	0.473935	1.37075616334316
16	rs10787738	T	C	T	C	0.0190186	-0.0031	0.253303	0.2554	FALSE	FALSE	FALSE	finn-b-C3_BLADDER	10	118777371	0.0494	218792	0.9495	Malignant neoplasm of bladder || id:finn-b-C3_BLADDER	Malignant neoplasm of bladder	Malignant neoplasm of bladder || ||	TRUE	igd	NA	NA	NA	NA	NA	NA	NA	7.09088e-12	331226	0.002774	10	118777371	ukb-a-283	Arm fat mass (right) || id:ukb-a-283	TRUE	reported	igd	2	TRUE	NA	NA	1115	217677	0.253303	0.253303	1.59649905830727
17	rs10873302	T	C	T	C	0.0167653	-0.0295	0.293432	0.3089	FALSE	FALSE	FALSE	finn-b-C3_BLADDER	14	77547212	0.0469	218792	0.529	Malignant neoplasm of bladder || id:finn-b-C3_BLADDER	Malignant neoplasm of bladder	Malignant neoplasm of bladder || ||	TRUE	igd	NA	NA	NA	NA	NA	NA	NA	1.97347e-10	331226	0.00263457	14	77547212	ukb-a-283	Arm fat mass (right) || id:ukb-a-283	TRUE	reported	igd	2	TRUE	NA	NA	1115	217677	0.293432	0.293432	1.51625397406077
19	rs10938398	A	G	A	G	0.0278934	0.0269	0.433341	0.4731	FALSE	FALSE	FALSE	finn-b-C3_BLADDER	4	45186139	0.0431	218792	0.532299	Malignant neoplasm of bladder || id:finn-b-C3_BLADDER	Malignant neoplasm of bladder	Malignant neoplasm of bladder || ||	TRUE	igd	NA	NA	NA	NA	NA	NA	NA	5.09448e-31	331226	0.00240813	4	45186139	ukb-a-283	Arm fat mass (right) || id:ukb-a-283	TRUE	reported	igd	2	TRUE	NA	NA	1115	217677	0.433341	0.433341	1.38593268827739
20	rs10947793	G	A	G	A	-0.0144142	-0.0175	0.373604	0.3875	FALSE	FALSE	FALSE	finn-b-C3_BLADDER	6	12142817	0.0441	218792	0.6911	Malignant neoplasm of bladder || id:finn-b-C3_BLADDER	Malignant neoplasm of bladder	Malignant neoplasm of bladder || ||	TRUE	igd	NA	NA	NA	NA	NA	NA	NA	5.62315e-09	331226	0.00247338	6	12142817	ukb-a-283	Arm fat mass (right) || id:ukb-a-283	TRUE	reported	igd	2	TRUE	NA	NA	1115	217677	0.373604	0.373604	1.42348552301227
21	rs10954772	C	T	C	T	-0.0167271	0.0293	0.685712	0.7331	FALSE	FALSE	FALSE	finn-b-C3_BLADDER	8	30863938	0.0488	218792	0.5479	Malignant neoplasm of bladder || id:finn-b-C3_BLADDER	Malignant neoplasm of bladder	Malignant neoplasm of bladder || ||	TRUE	igd	NA	NA	NA	NA	NA	NA	NA	8.88792e-11	331226	0.00257937	8	30863938	ukb-a-283	Arm fat mass (right) || id:ukb-a-283	TRUE	reported	igd	2	TRUE	NA	NA	1115	217677	0.314288	0.2669	1.48448513915862
22	rs10995427	A	G	A	G	-0.0136161	0.0041	0.360827	0.3823	FALSE	FALSE	FALSE	finn-b-C3_BLADDER	10	64842838	0.0444	218792	0.9271	Malignant neoplasm of bladder || id:finn-b-C3_BLADDER	Malignant neoplasm of bladder	Malignant neoplasm of bladder || ||	TRUE	igd	NA	NA	NA	NA	NA	NA	NA	4.66047e-08	331226	0.002492	10	64842838	ukb-a-283	Arm fat mass (right) || id:ukb-a-283	TRUE	reported	igd	2	TRUE	NA	NA	1115	217677	0.360827	0.360827	1.43420174956803
23	rs11001963	T	C	T	C	0.0140798	-6e-04	0.582334	0.5719	FALSE	FALSE	FALSE	finn-b-C3_BLADDER	10	78760959	0.0435	218792	0.9896	Malignant neoplasm of bladder || id:finn-b-C3_BLADDER	Malignant neoplasm of bladder	Malignant neoplasm of bladder || ||	TRUE	igd	NA	NA	NA	NA	NA	NA	NA	6.86926e-09	331226	0.00242996	10	78760959	ukb-a-283	Arm fat mass (right) || id:ukb-a-283	TRUE	reported	igd	2	TRUE	NA	NA	1115	217677	0.417666	0.4281	1.3984963416454
24	rs11012732	G	A	G	A	0.02177	-0.0715	0.331106	0.3143	FALSE	FALSE	FALSE	finn-b-C3_BLADDER	10	21830104	0.0463	218792	0.1228	Malignant neoplasm of bladder || id:finn-b-C3_BLADDER	Malignant neoplasm of bladder	Malignant neoplasm of bladder || ||	TRUE	igd	NA	NA	NA	NA	NA	NA	NA	7.76784e-18	331226	0.00253037	10	21830104	ukb-a-283	Arm fat mass (right) || id:ukb-a-283	TRUE	reported	igd	2	TRUE	NA	NA	1115	217677	0.331106	0.331106	1.45628454295925
25	rs11030119	A	G	A	G	0.0322211	0.0214	0.308813	0.332	FALSE	FALSE	FALSE	finn-b-C3_BLADDER	11	27728102	0.0455	218792	0.6384	Malignant neoplasm of bladder || id:finn-b-C3_BLADDER	Malignant neoplasm of bladder	Malignant neoplasm of bladder || ||	TRUE	igd	NA	NA	NA	NA	NA	NA	NA	7.04531e-36	331226	0.00257643	11	27728102	ukb-a-283	Arm fat mass (right) || id:ukb-a-283	TRUE	reported	igd	2	TRUE	NA	NA	1115	217677	0.308813	0.308813	1.48279310338666
26	rs11042030	C	T	C	T	-0.0190481	-0.0525	0.274009	0.2645	FALSE	FALSE	FALSE	finn-b-C3_BLADDER	11	8690718	0.0486	218792	0.2795	Malignant neoplasm of bladder || id:finn-b-C3_BLADDER	Malignant neoplasm of bladder	Malignant neoplasm of bladder || ||	TRUE	igd	NA	NA	NA	NA	NA	NA	NA	9.84691e-13	331226	0.00267045	11	8690718	ukb-a-283	Arm fat mass (right) || id:ukb-a-283	TRUE	reported	igd	2	TRUE	NA	NA	1115	217677	0.274009	0.274009	1.53690371674717
27	rs11150745	G	A	G	A	-0.0198408	-0.1069	0.319489	0.2798	FALSE	FALSE	FALSE	finn-b-C3_BLADDER	17	78757626	0.0478	218792	0.02537	Malignant neoplasm of bladder || id:finn-b-C3_BLADDER	Malignant neoplasm of bladder	Malignant neoplasm of bladder || ||	TRUE	igd	NA	NA	NA	NA	NA	NA	NA	8.20163e-15	331226	0.00255524	17	78757626	ukb-a-283	Arm fat mass (right) || id:ukb-a-283	TRUE	reported	igd	2	TRUE	NA	NA	1115	217677	0.319489	0.319489	1.47059778433636
28	rs11152135	C	G	C	G	0.0164675	-0.0606	0.76339	0.656	FALSE	TRUE	FALSE	finn-b-C3_BLADDER	18	56883278	0.0456	218792	0.1836	Malignant neoplasm of bladder || id:finn-b-C3_BLADDER	Malignant neoplasm of bladder	Malignant neoplasm of bladder || ||	TRUE	igd	NA	NA	NA	NA	NA	NA	NA	4.66971e-09	331226	0.00281079	18	56883278	ukb-a-283	Arm fat mass (right) || id:ukb-a-283	TRUE	reported	igd	2	TRUE	NA	NA	1115	217677	0.23661	0.344	1.61767252635166
29	rs11165643	T	C	T	C	0.0204559	0.0419	0.592305	0.5991	FALSE	FALSE	FALSE	finn-b-C3_BLADDER	1	96924097	0.0436	218792	0.3367	Malignant neoplasm of bladder || id:finn-b-C3_BLADDER	Malignant neoplasm of bladder	Malignant neoplasm of bladder || ||	TRUE	igd	NA	NA	NA	NA	NA	NA	NA	2.94781e-17	331226	0.00242109	1	96924097	ukb-a-283	Arm fat mass (right) || id:ukb-a-283	TRUE	reported	igd	2	TRUE	NA	NA	1115	217677	0.407695	0.4009	1.39339145821094
30	rs11205277	G	A	G	A	0.0168756	0.0271	0.43972	0.3444	FALSE	FALSE	FALSE	finn-b-C3_BLADDER	1	149892872	0.0456	218792	0.552	Malignant neoplasm of bladder || id:finn-b-C3_BLADDER	Malignant neoplasm of bladder	Malignant neoplasm of bladder || ||	TRUE	igd	NA	NA	NA	NA	NA	NA	NA	1.82474e-12	331226	0.00239455	1	149892872	ukb-a-283	Arm fat mass (right) || id:ukb-a-283	TRUE	reported	igd	2	TRUE	NA	NA	1115	217677	0.43972	0.43972	1.37811709447357
31	rs11205617	A	G	A	G	0.0204783	-0.02	0.31713	0.3714	FALSE	FALSE	FALSE	finn-b-C3_BLADDER	1	49732337	0.0446	218792	0.6543	Malignant neoplasm of bladder || id:finn-b-C3_BLADDER	Malignant neoplasm of bladder	Malignant neoplasm of bladder || ||	TRUE	igd	NA	NA	NA	NA	NA	NA	NA	9.84464e-16	331226	0.00255049	1	49732337	ukb-a-283	Arm fat mass (right) || id:ukb-a-283	TRUE	reported	igd	2	TRUE	NA	NA	1115	217677	0.31713	0.31713	1.46786405307214
34	rs112566467	T	C	T	C	0.0209562	-0.0634	0.213344	0.196	FALSE	FALSE	FALSE	finn-b-C3_BLADDER	1	39562627	0.0543	218792	0.2436	Malignant neoplasm of bladder || id:finn-b-C3_BLADDER	Malignant neoplasm of bladder	Malignant neoplasm of bladder || ||	TRUE	igd	NA	NA	NA	NA	NA	NA	NA	7.90861e-13	331226	0.0029256	1	39562627	ukb-a-283	Arm fat mass (right) || id:ukb-a-283	TRUE	reported	igd	2	TRUE	NA	NA	1115	217677	0.213344	0.213344	1.6837482498139
35	rs1127100	C	T	C	T	0.0160792	0.0314	0.648239	0.6519	FALSE	FALSE	FALSE	finn-b-C3_BLADDER	1	32193647	0.0453	218792	0.4878	Malignant neoplasm of bladder || id:finn-b-C3_BLADDER	Malignant neoplasm of bladder	Malignant neoplasm of bladder || ||	TRUE	igd	NA	NA	NA	NA	NA	NA	NA	1.2202e-10	331226	0.00249794	1	32193647	ukb-a-283	Arm fat mass (right) || id:ukb-a-283	TRUE	reported	igd	2	TRUE	NA	NA	1115	217677	0.351761	0.3481	1.43762035245424
36	rs113182412	A	G	A	G	-0.0191662	-0.0477	0.165919	0.1022	FALSE	FALSE	FALSE	finn-b-C3_BLADDER	15	66503584	0.0715	218792	0.5046	Malignant neoplasm of bladder || id:finn-b-C3_BLADDER	Malignant neoplasm of bladder	Malignant neoplasm of bladder || ||	TRUE	igd	NA	NA	NA	NA	NA	NA	NA	3.84609e-09	331226	0.00325356	15	66503584	ukb-a-283	Arm fat mass (right) || id:ukb-a-283	TRUE	reported	igd	2	TRUE	NA	NA	1115	217677	0.165919	0.165919	1.8724965667434
37	rs113230003	A	G	A	G	-0.0196797	-0.0177	0.260185	0.2113	FALSE	FALSE	FALSE	finn-b-C3_BLADDER	19	18460956	0.0523	218792	0.7356	Malignant neoplasm of bladder || id:finn-b-C3_BLADDER	Malignant neoplasm of bladder	Malignant neoplasm of bladder || ||	TRUE	igd	NA	NA	NA	NA	NA	NA	NA	5.97173e-13	331226	0.00273276	19	18460956	ukb-a-283	Arm fat mass (right) || id:ukb-a-283	TRUE	reported	igd	2	TRUE	NA	NA	1115	217677	0.260185	0.260185	1.57276451571008
38	rs113866544	C	T	C	T	0.0353763	0.0419	0.0676841	0.1066	FALSE	FALSE	FALSE	finn-b-C3_BLADDER	17	46270606	0.0702	218792	0.5501	Malignant neoplasm of bladder || id:finn-b-C3_BLADDER	Malignant neoplasm of bladder	Malignant neoplasm of bladder || ||	TRUE	igd	NA	NA	NA	NA	NA	NA	NA	8.64769e-14	331226	0.0047419	17	46270606	ukb-a-283	Arm fat mass (right) || id:ukb-a-283	TRUE	reported	igd	2	TRUE	NA	NA	1115	217677	0.0676841	0.0676841	2.72906953301631
39	rs11474838	G	T	G	T	0.0152474	0.0078	0.432734	0.4516	FALSE	FALSE	FALSE	finn-b-C3_BLADDER	20	25458297	0.043	218792	0.8565	Malignant neoplasm of bladder || id:finn-b-C3_BLADDER	Malignant neoplasm of bladder	Malignant neoplasm of bladder || ||	TRUE	igd	TRUE	rs11474838	rs417110	G	T	C	T	4.797e-10	331226	0.00244906	20	25449887	ukb-a-283	Arm fat mass (right) || id:ukb-a-283	TRUE	reported	igd	2	TRUE	NA	NA	1115	217677	0.432734	0.432734	1.40948881893944
40	rs11515071	T	C	T	C	-0.0230326	-0.0296	0.365135	0.4514	FALSE	FALSE	FALSE	finn-b-C3_BLADDER	9	15855545	0.0433	218792	0.4946	Malignant neoplasm of bladder || id:finn-b-C3_BLADDER	Malignant neoplasm of bladder	Malignant neoplasm of bladder || ||	TRUE	igd	NA	NA	NA	NA	NA	NA	NA	1.71199e-20	331226	0.00248208	9	15855545	ukb-a-283	Arm fat mass (right) || id:ukb-a-283	TRUE	reported	igd	2	TRUE	NA	NA	1115	217677	0.365135	0.365135	1.42849256764359
41	rs11538	G	A	G	A	0.0180869	0.1656	0.172127	0.1929	FALSE	FALSE	FALSE	finn-b-C3_BLADDER	22	18220831	0.0544	218792	0.00233598	Malignant neoplasm of bladder || id:finn-b-C3_BLADDER	Malignant neoplasm of bladder	Malignant neoplasm of bladder || ||	TRUE	igd	NA	NA	NA	NA	NA	NA	NA	9.33684e-09	331226	0.00314965	22	18220831	ukb-a-283	Arm fat mass (right) || id:ukb-a-283	TRUE	reported	igd	2	TRUE	NA	NA	1115	217677	0.172127	0.172127	1.81269403712959
42	rs11609659	C	T	C	T	-0.0175878	-0.0095	0.24589	0.2541	FALSE	FALSE	FALSE	finn-b-C3_BLADDER	12	108296260	0.0491	218792	0.8471	Malignant neoplasm of bladder || id:finn-b-C3_BLADDER	Malignant neoplasm of bladder	Malignant neoplasm of bladder || ||	TRUE	igd	NA	NA	NA	NA	NA	NA	NA	2.54777e-10	331226	0.002781	12	108296260	ukb-a-283	Arm fat mass (right) || id:ukb-a-283	TRUE	reported	igd	2	TRUE	NA	NA	1115	217677	0.24589	0.24589	1.60052771490718
43	rs11642015	T	C	T	C	0.0643838	0.0682	0.40236	0.4189	FALSE	FALSE	FALSE	finn-b-C3_BLADDER	16	53802494	0.0435	218792	0.1166	Malignant neoplasm of bladder || id:finn-b-C3_BLADDER	Malignant neoplasm of bladder	Malignant neoplasm of bladder || ||	TRUE	igd	NA	NA	NA	NA	NA	NA	NA	3.25087e-155	331226	0.00242452	16	53802494	ukb-a-283	Arm fat mass (right) || id:ukb-a-283	TRUE	reported	igd	2	TRUE	NA	NA	1115	217677	0.40236	0.40236	1.3953654999449
45	rs11757278	C	T	C	T	-0.0150891	0.031	0.305848	0.3904	FALSE	FALSE	FALSE	finn-b-C3_BLADDER	6	13180454	0.0439	218792	0.4797	Malignant neoplasm of bladder || id:finn-b-C3_BLADDER	Malignant neoplasm of bladder	Malignant neoplasm of bladder || ||	TRUE	igd	NA	NA	NA	NA	NA	NA	NA	5.25581e-09	331226	0.00258418	6	13180454	ukb-a-283	Arm fat mass (right) || id:ukb-a-283	TRUE	reported	igd	2	TRUE	NA	NA	1115	217677	0.305848	0.305848	1.48725340176513
46	rs117632017	A	G	A	G	0.0381475	0.1554	0.0391416	0.01191	FALSE	FALSE	FALSE	finn-b-C3_BLADDER	15	52260107	0.1963	218792	0.4284	Malignant neoplasm of bladder || id:finn-b-C3_BLADDER	Malignant neoplasm of bladder	Malignant neoplasm of bladder || ||	TRUE	igd	NA	NA	NA	NA	NA	NA	NA	2.32493e-09	331226	0.00638615	15	52260107	ukb-a-283	Arm fat mass (right) || id:ukb-a-283	TRUE	reported	igd	2	TRUE	NA	NA	1115	217677	0.0391416	0.0391416	3.67537219221665
47	rs11766945	A	G	A	G	-0.0196242	0.0855	0.20101	0.2677	FALSE	FALSE	FALSE	finn-b-C3_BLADDER	7	1888054	0.0489	218792	0.08041	Malignant neoplasm of bladder || id:finn-b-C3_BLADDER	Malignant neoplasm of bladder	Malignant neoplasm of bladder || ||	TRUE	igd	NA	NA	NA	NA	NA	NA	NA	5.17965e-11	331226	0.00298881	7	1888054	ukb-a-283	Arm fat mass (right) || id:ukb-a-283	TRUE	reported	igd	2	TRUE	NA	NA	1115	217677	0.20101	0.20101	1.72012701891109
48	rs11782074	T	G	T	G	0.0140918	-0.0122	0.385641	0.3591	FALSE	FALSE	FALSE	finn-b-C3_BLADDER	8	142617096	0.0445	218792	0.783599	Malignant neoplasm of bladder || id:finn-b-C3_BLADDER	Malignant neoplasm of bladder	Malignant neoplasm of bladder || ||	TRUE	igd	NA	NA	NA	NA	NA	NA	NA	1.38328e-08	331226	0.00248288	8	142617096	ukb-a-283	Arm fat mass (right) || id:ukb-a-283	TRUE	reported	igd	2	TRUE	NA	NA	1115	217677	0.385641	0.385641	1.42895298554072
49	rs11782341	G	A	G	A	0.018998	0.047	0.188513	0.2224	FALSE	FALSE	FALSE	finn-b-C3_BLADDER	8	4813459	0.0516	218792	0.3628	Malignant neoplasm of bladder || id:finn-b-C3_BLADDER	Malignant neoplasm of bladder	Malignant neoplasm of bladder || ||	TRUE	igd	NA	NA	NA	NA	NA	NA	NA	5.6378e-10	331226	0.00306398	8	4813459	ukb-a-283	Arm fat mass (right) || id:ukb-a-283	TRUE	reported	igd	2	TRUE	NA	NA	1115	217677	0.188513	0.188513	1.76338903557041
50	rs11786089	G	A	G	A	0.0136991	-0.055	0.456852	0.422	FALSE	FALSE	FALSE	finn-b-C3_BLADDER	8	21975521	0.0434	218792	0.2043	Malignant neoplasm of bladder || id:finn-b-C3_BLADDER	Malignant neoplasm of bladder	Malignant neoplasm of bladder || ||	TRUE	igd	NA	NA	NA	NA	NA	NA	NA	1.03961e-08	331226	0.00239315	8	21975521	ukb-a-283	Arm fat mass (right) || id:ukb-a-283	TRUE	reported	igd	2	TRUE	NA	NA	1115	217677	0.456852	0.456852	1.37731136315358
51	rs1182143	C	T	C	T	-0.0191499	0.0117	0.2963	0.336	FALSE	FALSE	FALSE	finn-b-C3_BLADDER	7	2912928	0.0456	218792	0.7969	Malignant neoplasm of bladder || id:finn-b-C3_BLADDER	Malignant neoplasm of bladder	Malignant neoplasm of bladder || ||	TRUE	igd	NA	NA	NA	NA	NA	NA	NA	2.00355e-13	331226	0.00260583	7	2912928	ukb-a-283	Arm fat mass (right) || id:ukb-a-283	TRUE	reported	igd	2	TRUE	NA	NA	1115	217677	0.2963	0.2963	1.49971346110628
52	rs11882409	A	C	A	C	0.0192123	-0.0039	0.286356	0.1811	FALSE	FALSE	FALSE	finn-b-C3_BLADDER	19	34019685	0.0558	218792	0.9438	Malignant neoplasm of bladder || id:finn-b-C3_BLADDER	Malignant neoplasm of bladder	Malignant neoplasm of bladder || ||	TRUE	igd	NA	NA	NA	NA	NA	NA	NA	6.96627e-13	331226	0.00267567	19	34019685	ukb-a-283	Arm fat mass (right) || id:ukb-a-283	TRUE	reported	igd	2	TRUE	NA	NA	1115	217677	0.286356	0.286356	1.53990794352596
53	rs11920781	C	T	C	T	0.0167261	0.0807	0.365172	0.293	FALSE	FALSE	FALSE	finn-b-C3_BLADDER	3	82736642	0.0471	218792	0.0862601	Malignant neoplasm of bladder || id:finn-b-C3_BLADDER	Malignant neoplasm of bladder	Malignant neoplasm of bladder || ||	TRUE	igd	NA	NA	NA	NA	NA	NA	NA	1.37594e-11	331226	0.00247403	3	82736642	ukb-a-283	Arm fat mass (right) || id:ukb-a-283	TRUE	reported	igd	2	TRUE	NA	NA	1115	217677	0.365172	0.365172	1.42385961255369
54	rs12001634	A	T	A	T	-0.015104	0.0216	0.336417	0.268	FALSE	TRUE	FALSE	finn-b-C3_BLADDER	9	94186527	0.0484	218792	0.656	Malignant neoplasm of bladder || id:finn-b-C3_BLADDER	Malignant neoplasm of bladder	Malignant neoplasm of bladder || ||	TRUE	igd	NA	NA	NA	NA	NA	NA	NA	2.08104e-09	331226	0.00252089	9	94186527	ukb-a-283	Arm fat mass (right) || id:ukb-a-283	TRUE	reported	igd	2	TRUE	NA	NA	1115	217677	0.336417	0.336417	1.45082859087823
55	rs12037698	A	G	A	G	-0.0196579	-0.0738	0.141878	0.1572	FALSE	FALSE	FALSE	finn-b-C3_BLADDER	1	243584345	0.0588	218792	0.2097	Malignant neoplasm of bladder || id:finn-b-C3_BLADDER	Malignant neoplasm of bladder	Malignant neoplasm of bladder || ||	TRUE	igd	NA	NA	NA	NA	NA	NA	NA	8.32204e-09	331226	0.00341168	1	243584345	ukb-a-283	Arm fat mass (right) || id:ukb-a-283	TRUE	reported	igd	2	TRUE	NA	NA	1115	217677	0.141878	0.141878	1.96349816411166
56	rs12072739	G	A	G	A	0.0172545	0.0223	0.2246	0.3158	FALSE	FALSE	FALSE	finn-b-C3_BLADDER	1	98315893	0.0462	218792	0.6293	Malignant neoplasm of bladder || id:finn-b-C3_BLADDER	Malignant neoplasm of bladder	Malignant neoplasm of bladder || ||	TRUE	igd	NA	NA	NA	NA	NA	NA	NA	1.49813e-09	331226	0.00285446	1	98315893	ukb-a-283	Arm fat mass (right) || id:ukb-a-283	TRUE	reported	igd	2	TRUE	NA	NA	1115	217677	0.2246	0.2246	1.64280558831138
57	rs12128526	A	G	A	G	0.0134663	0.0393	0.459975	0.5077	FALSE	FALSE	FALSE	finn-b-C3_BLADDER	1	7723957	0.0431	218792	0.3613	Malignant neoplasm of bladder || id:finn-b-C3_BLADDER	Malignant neoplasm of bladder	Malignant neoplasm of bladder || ||	TRUE	igd	NA	NA	NA	NA	NA	NA	NA	1.75792e-08	331226	0.00239	1	7723957	ukb-a-283	Arm fat mass (right) || id:ukb-a-283	TRUE	reported	igd	2	TRUE	NA	NA	1115	217677	0.459975	0.459975	1.37549846768363
58	rs12140153	T	G	T	G	-0.0341474	-0.0086	0.0967607	0.07886	FALSE	FALSE	FALSE	finn-b-C3_BLADDER	1	62579891	0.0799	218792	0.9147	Malignant neoplasm of bladder || id:finn-b-C3_BLADDER	Malignant neoplasm of bladder	Malignant neoplasm of bladder || ||	TRUE	igd	NA	NA	NA	NA	NA	NA	NA	1.30587e-16	331226	0.00412735	1	62579891	ukb-a-283	Arm fat mass (right) || id:ukb-a-283	TRUE	reported	igd	2	TRUE	NA	NA	1115	217677	0.0967607	0.0967607	2.37538225966277
60	rs1218822	A	G	A	G	0.0167631	0.0095	0.662041	0.667	FALSE	FALSE	FALSE	finn-b-C3_BLADDER	13	28011963	0.0457	218792	0.835	Malignant neoplasm of bladder || id:finn-b-C3_BLADDER	Malignant neoplasm of bladder	Malignant neoplasm of bladder || ||	TRUE	igd	NA	NA	NA	NA	NA	NA	NA	2.69836e-11	331226	0.00251608	13	28011963	ukb-a-283	Arm fat mass (right) || id:ukb-a-283	TRUE	reported	igd	2	TRUE	NA	NA	1115	217677	0.337959	0.333	1.44806032827172
61	rs12254441	T	C	T	C	-0.0148852	0.0041	0.372835	0.2567	FALSE	FALSE	FALSE	finn-b-C3_BLADDER	10	76617857	0.0492	218792	0.9339	Malignant neoplasm of bladder || id:finn-b-C3_BLADDER	Malignant neoplasm of bladder	Malignant neoplasm of bladder || ||	TRUE	igd	NA	NA	NA	NA	NA	NA	NA	5.04545e-09	331226	0.0025463	10	76617857	ukb-a-283	Arm fat mass (right) || id:ukb-a-283	TRUE	reported	igd	2	TRUE	NA	NA	1115	217677	0.372835	0.372835	1.46545261433591
62	rs12316080	T	C	T	C	0.0157562	-0.0563	0.33432	0.3049	FALSE	FALSE	FALSE	finn-b-C3_BLADDER	12	124438217	0.0466	218792	0.2269	Malignant neoplasm of bladder || id:finn-b-C3_BLADDER	Malignant neoplasm of bladder	Malignant neoplasm of bladder || ||	TRUE	igd	NA	NA	NA	NA	NA	NA	NA	3.93043e-10	331226	0.0025182	12	124438217	ukb-a-283	Arm fat mass (right) || id:ukb-a-283	TRUE	reported	igd	2	TRUE	NA	NA	1115	217677	0.33432	0.33432	1.44928043569912
63	rs12339822	G	A	G	A	0.0160307	-0.0748	0.5432	0.5178	FALSE	FALSE	FALSE	finn-b-C3_BLADDER	9	92187178	0.0432	218792	0.0836893	Malignant neoplasm of bladder || id:finn-b-C3_BLADDER	Malignant neoplasm of bladder	Malignant neoplasm of bladder || ||	TRUE	igd	NA	NA	NA	NA	NA	NA	NA	2.34477e-11	331226	0.00239872	9	92187178	ukb-a-283	Arm fat mass (right) || id:ukb-a-283	TRUE	reported	igd	2	TRUE	NA	NA	1115	217677	0.4568	0.4822	1.38051702276237
64	rs12367809	T	C	T	C	0.0287729	0.0193	0.368275	0.3835	FALSE	FALSE	FALSE	finn-b-C3_BLADDER	12	50256063	0.0443	218792	0.6629	Malignant neoplasm of bladder || id:finn-b-C3_BLADDER	Malignant neoplasm of bladder	Malignant neoplasm of bladder || ||	TRUE	igd	NA	NA	NA	NA	NA	NA	NA	3.47136e-31	331226	0.00247704	12	50256063	ukb-a-283	Arm fat mass (right) || id:ukb-a-283	TRUE	reported	igd	2	TRUE	NA	NA	1115	217677	0.368275	0.368275	1.42559193489165
65	rs12435171	A	G	A	G	-0.0160574	-0.0199	0.710395	0.6184	FALSE	FALSE	FALSE	finn-b-C3_BLADDER	14	101155220	0.0442	218792	0.6526	Malignant neoplasm of bladder || id:finn-b-C3_BLADDER	Malignant neoplasm of bladder	Malignant neoplasm of bladder || ||	TRUE	igd	NA	NA	NA	NA	NA	NA	NA	9.85326e-10	331226	0.00262722	14	101155220	ukb-a-283	Arm fat mass (right) || id:ukb-a-283	TRUE	reported	igd	2	TRUE	NA	NA	1115	217677	0.289605	0.3816	1.51202388463087
66	rs12442480	G	A	G	A	-0.0151007	0.0046	0.284083	0.2622	FALSE	FALSE	FALSE	finn-b-C3_BLADDER	15	47785257	0.0487	218792	0.9253	Malignant neoplasm of bladder || id:finn-b-C3_BLADDER	Malignant neoplasm of bladder	Malignant neoplasm of bladder || ||	TRUE	igd	NA	NA	NA	NA	NA	NA	NA	1.08415e-08	331226	0.00264129	15	47785257	ukb-a-283	Arm fat mass (right) || id:ukb-a-283	TRUE	reported	igd	2	TRUE	NA	NA	1115	217677	0.284083	0.284083	1.52012148439669
67	rs12578952	G	A	G	A	-0.0178946	-0.0108	0.251697	0.2899	FALSE	FALSE	FALSE	finn-b-C3_BLADDER	12	103755097	0.0475	218792	0.8208	Malignant neoplasm of bladder || id:finn-b-C3_BLADDER	Malignant neoplasm of bladder	Malignant neoplasm of bladder || ||	TRUE	igd	NA	NA	NA	NA	NA	NA	NA	6.73597e-11	331226	0.00274177	12	103755097	ukb-a-283	Arm fat mass (right) || id:ukb-a-283	TRUE	reported	igd	2	TRUE	NA	NA	1115	217677	0.251697	0.251697	1.57794997227654
68	rs12692738	C	T	C	T	0.0199619	0.0348	0.225305	0.1935	FALSE	FALSE	FALSE	finn-b-C3_BLADDER	2	165558252	0.0546	218792	0.5239	Malignant neoplasm of bladder || id:finn-b-C3_BLADDER	Malignant neoplasm of bladder	Malignant neoplasm of bladder || ||	TRUE	igd	NA	NA	NA	NA	NA	NA	NA	3.43321e-12	331226	0.00286851	2	165558252	ukb-a-283	Arm fat mass (right) || id:ukb-a-283	TRUE	reported	igd	2	TRUE	NA	NA	1115	217677	0.225305	0.225305	1.65089167762977
69	rs12756213	A	G	A	G	0.0135444	0.0244	0.618099	0.5688	FALSE	FALSE	FALSE	finn-b-C3_BLADDER	1	209264128	0.0435	218792	0.574	Malignant neoplasm of bladder || id:finn-b-C3_BLADDER	Malignant neoplasm of bladder	Malignant neoplasm of bladder || ||	TRUE	igd	TRUE	rs12756213	rs12119679	G	A	A	G	3.22887e-08	331226	0.00244984	1	209263713	ukb-a-283	Arm fat mass (right) || id:ukb-a-283	TRUE	reported	igd	2	TRUE	NA	NA	1115	217677	0.381901	0.4312	1.40993772638914
70	rs1286065	T	C	T	C	0.0150107	0.0557	0.702704	0.7492	FALSE	FALSE	FALSE	finn-b-C3_BLADDER	14	91451783	0.0497	218792	0.2621	Malignant neoplasm of bladder || id:finn-b-C3_BLADDER	Malignant neoplasm of bladder	Malignant neoplasm of bladder || ||	TRUE	igd	NA	NA	NA	NA	NA	NA	NA	8.31036e-09	331226	0.00260503	14	91451783	ukb-a-283	Arm fat mass (right) || id:ukb-a-283	TRUE	reported	igd	2	TRUE	NA	NA	1115	217677	0.297296	0.2508	1.49925304320915
71	rs12877270	A	G	A	G	0.014865	0.0072	0.43845	0.5311	FALSE	FALSE	FALSE	finn-b-C3_BLADDER	13	97047020	0.0431	218792	0.868	Malignant neoplasm of bladder || id:finn-b-C3_BLADDER	Malignant neoplasm of bladder	Malignant neoplasm of bladder || ||	TRUE	igd	NA	NA	NA	NA	NA	NA	NA	7.66655e-10	331226	0.00241635	13	97047020	ukb-a-283	Arm fat mass (right) || id:ukb-a-283	TRUE	reported	igd	2	TRUE	NA	NA	1115	217677	0.43845	0.43845	1.39066348217043
72	rs12885458	G	T	G	T	-0.0141968	-0.0211	0.509982	0.5874	FALSE	FALSE	FALSE	finn-b-C3_BLADDER	14	47303114	0.0437	218792	0.6281	Malignant neoplasm of bladder || id:finn-b-C3_BLADDER	Malignant neoplasm of bladder	Malignant neoplasm of bladder || ||	TRUE	igd	NA	NA	NA	NA	NA	NA	NA	2.50634e-09	331226	0.00238153	14	47303114	ukb-a-283	Arm fat mass (right) || id:ukb-a-283	TRUE	reported	igd	2	TRUE	NA	NA	1115	217677	0.490018	0.4126	1.37062379319773
73	rs12887636	G	T	G	T	-0.0156453	0.0301	0.347396	0.3979	FALSE	FALSE	FALSE	finn-b-C3_BLADDER	14	29702590	0.044	218792	0.4938	Malignant neoplasm of bladder || id:finn-b-C3_BLADDER	Malignant neoplasm of bladder	Malignant neoplasm of bladder || ||	TRUE	igd	NA	NA	NA	NA	NA	NA	NA	4.9893e-10	331226	0.00251547	14	29702590	ukb-a-283	Arm fat mass (right) || id:ukb-a-283	TRUE	reported	igd	2	TRUE	NA	NA	1115	217677	0.347396	0.347396	1.44770925962516
74	rs1293395	T	G	T	G	-0.02476	-0.0496	0.0763614	0.1002	FALSE	FALSE	FALSE	finn-b-C3_BLADDER	20	51784702	0.0724	218792	0.4933	Malignant neoplasm of bladder || id:finn-b-C3_BLADDER	Malignant neoplasm of bladder	Malignant neoplasm of bladder || ||	TRUE	igd	NA	NA	NA	NA	NA	NA	NA	3.54079e-08	331226	0.00449162	20	51784702	ukb-a-283	Arm fat mass (right) || id:ukb-a-283	TRUE	reported	igd	2	TRUE	NA	NA	1115	217677	0.0763614	0.0763614	2.58502779389838
75	rs12992672	A	G	A	G	0.0474765	-0.0239	0.828635	0.8374	FALSE	FALSE	FALSE	finn-b-C3_BLADDER	2	632592	0.0578	218792	0.679201	Malignant neoplasm of bladder || id:finn-b-C3_BLADDER	Malignant neoplasm of bladder	Malignant neoplasm of bladder || ||	TRUE	igd	NA	NA	NA	NA	NA	NA	NA	3.0669e-51	331226	0.0031524	2	632592	ukb-a-283	Arm fat mass (right) || id:ukb-a-283	TRUE	reported	igd	2	TRUE	NA	NA	1115	217677	0.171365	0.1626	1.81427672365099
76	rs13056506	T	G	T	G	-0.0152099	-0.0083	0.599118	0.6101	FALSE	FALSE	FALSE	finn-b-C3_BLADDER	22	38580917	0.0439	218792	0.8499	Malignant neoplasm of bladder || id:finn-b-C3_BLADDER	Malignant neoplasm of bladder	Malignant neoplasm of bladder || ||	TRUE	igd	NA	NA	NA	NA	NA	NA	NA	3.56993e-10	331226	0.00242506	22	38580917	ukb-a-283	Arm fat mass (right) || id:ukb-a-283	TRUE	reported	igd	2	TRUE	NA	NA	1115	217677	0.400882	0.3899	1.39567628202546
77	rs13062093	G	T	G	T	0.0160305	0.0363	0.366444	0.3396	FALSE	FALSE	FALSE	finn-b-C3_BLADDER	3	35667057	0.0454	218792	0.4236	Malignant neoplasm of bladder || id:finn-b-C3_BLADDER	Malignant neoplasm of bladder	Malignant neoplasm of bladder || ||	TRUE	igd	NA	NA	NA	NA	NA	NA	NA	8.20918e-11	331226	0.00246739	3	35667057	ukb-a-283	Arm fat mass (right) || id:ukb-a-283	TRUE	reported	igd	2	TRUE	NA	NA	1115	217677	0.366444	0.366444	1.42003814400749
78	rs13076052	G	C	G	C	0.0146942	0.0244	0.277037	0.3608	FALSE	TRUE	FALSE	finn-b-C3_BLADDER	3	44456573	0.0452	218792	0.5895	Malignant neoplasm of bladder || id:finn-b-C3_BLADDER	Malignant neoplasm of bladder	Malignant neoplasm of bladder || ||	TRUE	igd	NA	NA	NA	NA	NA	NA	NA	3.94939e-08	331226	0.00267497	3	44456573	ukb-a-283	Arm fat mass (right) || id:ukb-a-283	TRUE	reported	igd	2	TRUE	NA	NA	1115	217677	0.277037	0.277037	1.53950507786597
79	rs13135092	G	A	G	A	0.0429342	0.0692	0.0832342	0.01761	FALSE	FALSE	FALSE	finn-b-C3_BLADDER	4	103198082	0.16	218792	0.665301	Malignant neoplasm of bladder || id:finn-b-C3_BLADDER	Malignant neoplasm of bladder	Malignant neoplasm of bladder || ||	TRUE	igd	NA	NA	NA	NA	NA	NA	NA	3.97558e-23	331226	0.00433445	4	103198082	ukb-a-283	Arm fat mass (right) || id:ukb-a-283	TRUE	reported	igd	2	TRUE	NA	NA	1115	217677	0.0832342	0.0832342	2.49457294278297
80	rs13174863	G	A	G	A	0.0267666	-0.0567	0.148208	0.1498	FALSE	FALSE	FALSE	finn-b-C3_BLADDER	5	139080745	0.0607	218792	0.3504	Malignant neoplasm of bladder || id:finn-b-C3_BLADDER	Malignant neoplasm of bladder	Malignant neoplasm of bladder || ||	TRUE	igd	NA	NA	NA	NA	NA	NA	NA	1.95434e-15	331226	0.00336916	5	139080745	ukb-a-283	Arm fat mass (right) || id:ukb-a-283	TRUE	reported	igd	2	TRUE	NA	NA	1115	217677	0.148208	0.148208	1.93902695287906
82	rs1335055	A	G	A	G	-0.0146378	-0.0376	0.655777	0.7231	FALSE	FALSE	FALSE	finn-b-C3_BLADDER	1	107624563	0.0479	218792	0.4329	Malignant neoplasm of bladder || id:finn-b-C3_BLADDER	Malignant neoplasm of bladder	Malignant neoplasm of bladder || ||	TRUE	igd	NA	NA	NA	NA	NA	NA	NA	7.09349e-09	331226	0.00252862	1	107624563	ukb-a-283	Arm fat mass (right) || id:ukb-a-283	TRUE	reported	igd	2	TRUE	NA	NA	1115	217677	0.344223	0.2769	1.45527737880928
83	rs13427822	G	A	G	A	-0.0163084	-0.0868	0.272052	0.3043	FALSE	FALSE	FALSE	finn-b-C3_BLADDER	2	213414265	0.047	218792	0.0643799	Malignant neoplasm of bladder || id:finn-b-C3_BLADDER	Malignant neoplasm of bladder	Malignant neoplasm of bladder || ||	TRUE	igd	NA	NA	NA	NA	NA	NA	NA	1.60939e-09	331226	0.00270312	2	213414265	ukb-a-283	Arm fat mass (right) || id:ukb-a-283	TRUE	reported	igd	2	TRUE	NA	NA	1115	217677	0.272052	0.272052	1.55570603262132
84	rs1406778	C	T	C	T	0.0229604	-0.0634	0.197536	0.214	FALSE	FALSE	FALSE	finn-b-C3_BLADDER	3	131750466	0.0523	218792	0.2252	Malignant neoplasm of bladder || id:finn-b-C3_BLADDER	Malignant neoplasm of bladder	Malignant neoplasm of bladder || ||	TRUE	igd	NA	NA	NA	NA	NA	NA	NA	1.47571e-14	331226	0.00298575	3	131750466	ukb-a-283	Arm fat mass (right) || id:ukb-a-283	TRUE	reported	igd	2	TRUE	NA	NA	1115	217677	0.197536	0.197536	1.71836592045455
85	rs1441264	A	G	A	G	0.0194465	0.0231	0.591866	0.6706	FALSE	FALSE	FALSE	finn-b-C3_BLADDER	13	79580919	0.0456	218792	0.6122	Malignant neoplasm of bladder || id:finn-b-C3_BLADDER	Malignant neoplasm of bladder	Malignant neoplasm of bladder || ||	TRUE	igd	NA	NA	NA	NA	NA	NA	NA	3.71535e-15	331226	0.00247267	13	79580919	ukb-a-283	Arm fat mass (right) || id:ukb-a-283	TRUE	reported	igd	2	TRUE	NA	NA	1115	217677	0.408134	0.3294	1.42307690212856
86	rs1446585	G	A	G	A	-0.017207	-0.0104	0.228006	0.348	FALSE	FALSE	FALSE	finn-b-C3_BLADDER	2	136407479	0.0453	218792	0.8188	Malignant neoplasm of bladder || id:finn-b-C3_BLADDER	Malignant neoplasm of bladder	Malignant neoplasm of bladder || ||	TRUE	igd	NA	NA	NA	NA	NA	NA	NA	1.54316e-09	331226	0.00284886	2	136407479	ukb-a-283	Arm fat mass (right) || id:ukb-a-283	TRUE	reported	igd	2	TRUE	NA	NA	1115	217677	0.228006	0.228006	1.63958266303145
87	rs1449630	G	A	G	A	0.0133761	-0.0142	0.570356	0.5851	FALSE	FALSE	FALSE	finn-b-C3_BLADDER	2	162699039	0.0435	218792	0.744801	Malignant neoplasm of bladder || id:finn-b-C3_BLADDER	Malignant neoplasm of bladder	Malignant neoplasm of bladder || ||	TRUE	igd	NA	NA	NA	NA	NA	NA	NA	3.0571e-08	331226	0.00241521	2	162699039	ukb-a-283	Arm fat mass (right) || id:ukb-a-283	TRUE	reported	igd	2	TRUE	NA	NA	1115	217677	0.429644	0.4149	1.39000738666702
89	rs1470749	T	G	T	G	-0.0139	0.0218	0.510604	0.4299	FALSE	FALSE	FALSE	finn-b-C3_BLADDER	7	50578023	0.0434	218792	0.6161	Malignant neoplasm of bladder || id:finn-b-C3_BLADDER	Malignant neoplasm of bladder	Malignant neoplasm of bladder || ||	TRUE	igd	NA	NA	NA	NA	NA	NA	NA	5.40132e-09	331226	0.00238239	7	50578023	ukb-a-283	Arm fat mass (right) || id:ukb-a-283	TRUE	reported	igd	2	TRUE	NA	NA	1115	217677	0.489396	0.510604	1.37111874243715
90	rs1471338	G	A	G	A	0.0146285	0.009	0.290803	0.2494	FALSE	FALSE	FALSE	finn-b-C3_BLADDER	8	14272963	0.0496	218792	0.8558	Malignant neoplasm of bladder || id:finn-b-C3_BLADDER	Malignant neoplasm of bladder	Malignant neoplasm of bladder || ||	TRUE	igd	NA	NA	NA	NA	NA	NA	NA	2.50444e-08	331226	0.00262485	8	14272963	ukb-a-283	Arm fat mass (right) || id:ukb-a-283	TRUE	reported	igd	2	TRUE	NA	NA	1115	217677	0.290803	0.290803	1.51065989661061
91	rs1477290	C	T	C	T	0.0318793	-0.0283	0.135362	0.1214	FALSE	FALSE	FALSE	finn-b-C3_BLADDER	5	87988934	0.0656	218792	0.666099	Malignant neoplasm of bladder || id:finn-b-C3_BLADDER	Malignant neoplasm of bladder	Malignant neoplasm of bladder || ||	TRUE	igd	NA	NA	NA	NA	NA	NA	NA	9.31537e-20	331226	0.00350428	5	87988934	ukb-a-283	Arm fat mass (right) || id:ukb-a-283	TRUE	reported	igd	2	TRUE	NA	NA	1115	217677	0.135362	0.135362	2.01679153570476
92	rs147730268	T	G	T	G	-0.042904	-0.0713	0.0905299	0.08385	FALSE	FALSE	FALSE	finn-b-C3_BLADDER	12	123024476	0.0768	218792	0.3534	Malignant neoplasm of bladder || id:finn-b-C3_BLADDER	Malignant neoplasm of bladder	Malignant neoplasm of bladder || ||	TRUE	igd	NA	NA	NA	NA	NA	NA	NA	1.43252e-23	331226	0.00428745	12	123024476	ukb-a-283	Arm fat mass (right) || id:ukb-a-283	TRUE	reported	igd	2	TRUE	NA	NA	1115	217677	0.0905299	0.0905299	2.46752339132643
93	rs1503526	C	T	C	T	0.0164641	0.0347	0.479184	0.5759	FALSE	FALSE	FALSE	finn-b-C3_BLADDER	5	63020706	0.0435	218792	0.425	Malignant neoplasm of bladder || id:finn-b-C3_BLADDER	Malignant neoplasm of bladder	Malignant neoplasm of bladder || ||	TRUE	igd	NA	NA	NA	NA	NA	NA	NA	4.75773e-12	331226	0.00238166	5	63020706	ukb-a-283	Arm fat mass (right) || id:ukb-a-283	TRUE	reported	igd	2	TRUE	NA	NA	1115	217677	0.479184	0.4241	1.37069861110602
94	rs1516725	C	T	C	T	0.0279673	0.0783	0.863778	0.8995	FALSE	FALSE	FALSE	finn-b-C3_BLADDER	3	185824004	0.071	218792	0.2703	Malignant neoplasm of bladder || id:finn-b-C3_BLADDER	Malignant neoplasm of bladder	Malignant neoplasm of bladder || ||	TRUE	igd	NA	NA	NA	NA	NA	NA	NA	8.67561e-16	331226	0.0034765	3	185824004	ukb-a-283	Arm fat mass (right) || id:ukb-a-283	TRUE	reported	igd	2	TRUE	NA	NA	1115	217677	0.136222	0.1005	2.00080352422683
95	rs1524445	T	C	T	C	-0.0182396	-0.0075	0.420405	0.3736	FALSE	FALSE	FALSE	finn-b-C3_BLADDER	7	113035833	0.0445	218792	0.8657	Malignant neoplasm of bladder || id:finn-b-C3_BLADDER	Malignant neoplasm of bladder	Malignant neoplasm of bladder || ||	TRUE	igd	NA	NA	NA	NA	NA	NA	NA	5.95525e-14	331226	0.0024289	7	113035833	ukb-a-283	Arm fat mass (right) || id:ukb-a-283	TRUE	reported	igd	2	TRUE	NA	NA	1115	217677	0.420405	0.420405	1.3978862879317
96	rs1568488	C	G	C	G	0.0154613	-0.0418	0.595632	0.6431	FALSE	TRUE	FALSE	finn-b-C3_BLADDER	3	153657951	0.045	218792	0.3522	Malignant neoplasm of bladder || id:finn-b-C3_BLADDER	Malignant neoplasm of bladder	Malignant neoplasm of bladder || ||	TRUE	igd	NA	NA	NA	NA	NA	NA	NA	2.58637e-10	331226	0.00244566	3	153657951	ukb-a-283	Arm fat mass (right) || id:ukb-a-283	TRUE	reported	igd	2	TRUE	NA	NA	1115	217677	0.404368	0.3569	1.40753204287663
97	rs1582931	A	G	A	G	-0.0167591	-0.0534	0.472057	0.5124	FALSE	FALSE	FALSE	finn-b-C3_BLADDER	5	122657199	0.0429	218792	0.2129	Malignant neoplasm of bladder || id:finn-b-C3_BLADDER	Malignant neoplasm of bladder	Malignant neoplasm of bladder || ||	TRUE	igd	NA	NA	NA	NA	NA	NA	NA	3.05281e-12	331226	0.00240255	5	122657199	ukb-a-283	Arm fat mass (right) || id:ukb-a-283	TRUE	reported	igd	2	TRUE	NA	NA	1115	217677	0.472057	0.472057	1.38272127344489
98	rs1652376	T	G	T	G	-0.0212176	-0.1097	0.464221	0.4814	FALSE	FALSE	FALSE	finn-b-C3_BLADDER	18	21109466	0.043	218792	0.0106999	Malignant neoplasm of bladder || id:finn-b-C3_BLADDER	Malignant neoplasm of bladder	Malignant neoplasm of bladder || ||	TRUE	igd	NA	NA	NA	NA	NA	NA	NA	5.99377e-19	331226	0.00238596	18	21109466	ukb-a-283	Arm fat mass (right) || id:ukb-a-283	TRUE	reported	igd	2	TRUE	NA	NA	1115	217677	0.464221	0.464221	1.37317335730311
99	rs17024393	C	T	C	T	0.0692577	-0.2079	0.0257993	0.05543	FALSE	FALSE	FALSE	finn-b-C3_BLADDER	1	110154688	0.0943	218792	0.0273697	Malignant neoplasm of bladder || id:finn-b-C3_BLADDER	Malignant neoplasm of bladder	Malignant neoplasm of bladder || ||	TRUE	igd	NA	NA	NA	NA	NA	NA	NA	3.68893e-20	331226	0.00753018	1	110154688	ukb-a-283	Arm fat mass (right) || id:ukb-a-283	TRUE	reported	igd	2	TRUE	NA	NA	1115	217677	0.0257993	0.0257993	4.3337870507874
100	rs17149254	C	T	C	T	-0.021271	-0.0484	0.808564	0.7887	FALSE	FALSE	FALSE	finn-b-C3_BLADDER	7	76637391	0.0531	218792	0.3624	Malignant neoplasm of bladder || id:finn-b-C3_BLADDER	Malignant neoplasm of bladder	Malignant neoplasm of bladder || ||	TRUE	igd	TRUE	rs17149254	rs6953561	T	C	G	A	5.52459e-12	331226	0.00308649	7	76634463	ukb-a-283	Arm fat mass (right) || id:ukb-a-283	TRUE	reported	igd	2	TRUE	NA	NA	1115	217677	0.191436	0.2113	1.77634404415098
101	rs1724551	A	G	A	G	-0.0158448	0.0145	0.512128	0.4578	FALSE	FALSE	FALSE	finn-b-C3_BLADDER	4	137064123	0.0432	218792	0.7361	Malignant neoplasm of bladder || id:finn-b-C3_BLADDER	Malignant neoplasm of bladder	Malignant neoplasm of bladder || ||	TRUE	igd	NA	NA	NA	NA	NA	NA	NA	4.14477e-11	331226	0.00240109	4	137064123	ukb-a-283	Arm fat mass (right) || id:ukb-a-283	TRUE	reported	igd	2	TRUE	NA	NA	1115	217677	0.487872	0.512128	1.38188101078263
102	rs17627049	A	C	A	C	0.0164356	0.1016	0.274251	0.185	FALSE	FALSE	FALSE	finn-b-C3_BLADDER	6	33537802	0.0554	218792	0.0668098	Malignant neoplasm of bladder || id:finn-b-C3_BLADDER	Malignant neoplasm of bladder	Malignant neoplasm of bladder || ||	TRUE	igd	NA	NA	NA	NA	NA	NA	NA	7.07082e-10	331226	0.00266609	6	33537802	ukb-a-283	Arm fat mass (right) || id:ukb-a-283	TRUE	reported	igd	2	TRUE	NA	NA	1115	217677	0.274251	0.274251	1.5343944392078
103	rs17716502	T	C	T	C	-0.0254098	-0.0271	0.207243	0.1939	FALSE	FALSE	FALSE	finn-b-C3_BLADDER	8	116659731	0.0549	218792	0.621101	Malignant neoplasm of bladder || id:finn-b-C3_BLADDER	Malignant neoplasm of bladder	Malignant neoplasm of bladder || ||	TRUE	igd	NA	NA	NA	NA	NA	NA	NA	8.5842e-18	331226	0.00295739	8	116659731	ukb-a-283	Arm fat mass (right) || id:ukb-a-283	TRUE	reported	igd	2	TRUE	NA	NA	1115	217677	0.207243	0.207243	1.7020441060012
104	rs17770336	T	C	T	C	0.0236477	0.0087	0.323821	0.3742	FALSE	FALSE	FALSE	finn-b-C3_BLADDER	9	28414625	0.0445	218792	0.8444	Malignant neoplasm of bladder || id:finn-b-C3_BLADDER	Malignant neoplasm of bladder	Malignant neoplasm of bladder || ||	TRUE	igd	NA	NA	NA	NA	NA	NA	NA	1.21899e-20	331226	0.00253848	9	28414625	ukb-a-283	Arm fat mass (right) || id:ukb-a-283	TRUE	reported	igd	2	TRUE	NA	NA	1115	217677	0.323821	0.323821	1.46095202939143
105	rs1782508	G	C	G	C	-0.0155137	-0.0305	0.656325	0.6685	FALSE	TRUE	FALSE	finn-b-C3_BLADDER	11	30243795	0.0457	218792	0.5046	Malignant neoplasm of bladder || id:finn-b-C3_BLADDER	Malignant neoplasm of bladder	Malignant neoplasm of bladder || ||	TRUE	igd	NA	NA	NA	NA	NA	NA	NA	5.60738e-10	331226	0.00250169	11	30243795	ukb-a-283	Arm fat mass (right) || id:ukb-a-283	TRUE	reported	igd	2	TRUE	NA	NA	1115	217677	0.343675	0.3315	1.43977856134705
106	rs1783541	T	C	T	C	0.0167807	0.0539	0.218469	0.08938	FALSE	FALSE	FALSE	finn-b-C3_BLADDER	11	65294799	0.0739	218792	0.4659	Malignant neoplasm of bladder || id:finn-b-C3_BLADDER	Malignant neoplasm of bladder	Malignant neoplasm of bladder || ||	TRUE	igd	NA	NA	NA	NA	NA	NA	NA	5.82331e-09	331226	0.00288234	11	65294799	ukb-a-283	Arm fat mass (right) || id:ukb-a-283	TRUE	reported	igd	2	TRUE	NA	NA	1115	217677	0.218469	0.218469	1.65885115202645
107	rs1840126	C	A	C	A	-0.0134115	-0.0115	0.56206	0.5272	FALSE	FALSE	FALSE	finn-b-C3_BLADDER	2	236896765	0.0432	218792	0.79	Malignant neoplasm of bladder || id:finn-b-C3_BLADDER	Malignant neoplasm of bladder	Malignant neoplasm of bladder || ||	TRUE	igd	NA	NA	NA	NA	NA	NA	NA	2.24864e-08	331226	0.0023984	2	236896765	ukb-a-283	Arm fat mass (right) || id:ukb-a-283	TRUE	reported	igd	2	TRUE	NA	NA	1115	217677	0.43794	0.4728	1.38033285560352
108	rs1901241	G	A	G	A	0.0200728	-0.005	0.160137	0.1925	FALSE	FALSE	FALSE	finn-b-C3_BLADDER	12	97941390	0.0546	218792	0.9273	Malignant neoplasm of bladder || id:finn-b-C3_BLADDER	Malignant neoplasm of bladder	Malignant neoplasm of bladder || ||	TRUE	igd	NA	NA	NA	NA	NA	NA	NA	7.38057e-10	331226	0.00325969	12	97941390	ukb-a-283	Arm fat mass (right) || id:ukb-a-283	TRUE	reported	igd	2	TRUE	NA	NA	1115	217677	0.160137	0.160137	1.87602451888018
109	rs1927626	T	C	T	C	0.0269074	0.0538	0.936314	0.9538	FALSE	FALSE	FALSE	finn-b-C3_BLADDER	9	16587758	0.1026	218792	0.600101	Malignant neoplasm of bladder || id:finn-b-C3_BLADDER	Malignant neoplasm of bladder	Malignant neoplasm of bladder || ||	TRUE	igd	NA	NA	NA	NA	NA	NA	NA	3.53647e-08	331226	0.00488098	9	16587758	ukb-a-283	Arm fat mass (right) || id:ukb-a-283	TRUE	reported	igd	2	TRUE	NA	NA	1115	217677	0.063686	0.0462	2.80911318443281
110	rs1928496	T	C	T	C	0.0167079	4e-04	0.742388	0.6829	FALSE	FALSE	FALSE	finn-b-C3_BLADDER	13	31012904	0.0466	218792	0.994	Malignant neoplasm of bladder || id:finn-b-C3_BLADDER	Malignant neoplasm of bladder	Malignant neoplasm of bladder || ||	TRUE	igd	NA	NA	NA	NA	NA	NA	NA	7.87825e-10	331226	0.00271783	13	31012904	ukb-a-283	Arm fat mass (right) || id:ukb-a-283	TRUE	reported	igd	2	TRUE	NA	NA	1115	217677	0.257612	0.3171	1.56417196670485
111	rs1979440	C	T	C	T	-0.0140959	-0.0617	0.401994	0.3824	FALSE	FALSE	FALSE	finn-b-C3_BLADDER	12	66346624	0.0442	218792	0.1622	Malignant neoplasm of bladder || id:finn-b-C3_BLADDER	Malignant neoplasm of bladder	Malignant neoplasm of bladder || ||	TRUE	igd	NA	NA	NA	NA	NA	NA	NA	6.42052e-09	331226	0.00242799	12	66346624	ukb-a-283	Arm fat mass (right) || id:ukb-a-283	TRUE	reported	igd	2	TRUE	NA	NA	1115	217677	0.401994	0.401994	1.39736256257371
112	rs2016469	A	G	A	G	0.015345	-0.0778	0.373695	0.3546	FALSE	FALSE	FALSE	finn-b-C3_BLADDER	3	108023965	0.0449	218792	0.0828705	Malignant neoplasm of bladder || id:finn-b-C3_BLADDER	Malignant neoplasm of bladder	Malignant neoplasm of bladder || ||	TRUE	igd	NA	NA	NA	NA	NA	NA	NA	6.0116e-10	331226	0.00247888	3	108023965	ukb-a-283	Arm fat mass (right) || id:ukb-a-283	TRUE	reported	igd	2	TRUE	NA	NA	1115	217677	0.373695	0.373695	1.42665089605506
113	rs2102278	G	A	G	A	0.0162291	0.0181	0.322075	0.3309	FALSE	FALSE	FALSE	finn-b-C3_BLADDER	4	52818664	0.0461	218792	0.694201	Malignant neoplasm of bladder || id:finn-b-C3_BLADDER	Malignant neoplasm of bladder	Malignant neoplasm of bladder || ||	TRUE	igd	NA	NA	NA	NA	NA	NA	NA	2.02083e-10	331226	0.00255177	4	52818664	ukb-a-283	Arm fat mass (right) || id:ukb-a-283	TRUE	reported	igd	2	TRUE	NA	NA	1115	217677	0.322075	0.322075	1.46860072170755
114	rs2161796	C	T	C	T	-0.0173287	-0.0368	0.375004	0.4059	FALSE	FALSE	FALSE	finn-b-C3_BLADDER	18	40788387	0.0437	218792	0.3999	Malignant neoplasm of bladder || id:finn-b-C3_BLADDER	Malignant neoplasm of bladder	Malignant neoplasm of bladder || ||	TRUE	igd	TRUE	rs2161796	rs2052607	C	T	A	G	1.98244e-12	331226	0.00246287	18	40750455	ukb-a-283	Arm fat mass (right) || id:ukb-a-283	TRUE	reported	igd	2	TRUE	NA	NA	1115	217677	0.375004	0.375004	1.41743678288869
115	rs2239647	C	A	C	A	-0.0189546	-0.0277	0.551791	0.5708	FALSE	FALSE	FALSE	finn-b-C3_BLADDER	14	33292743	0.0435	218792	0.5246	Malignant neoplasm of bladder || id:finn-b-C3_BLADDER	Malignant neoplasm of bladder	Malignant neoplasm of bladder || ||	TRUE	igd	NA	NA	NA	NA	NA	NA	NA	2.43108e-15	331226	0.00239402	14	33292743	ukb-a-283	Arm fat mass (right) || id:ukb-a-283	TRUE	reported	igd	2	TRUE	NA	NA	1115	217677	0.448209	0.4292	1.37781206761672
117	rs2289379	T	C	T	C	-0.0169876	-0.0459	0.394972	0.5151	FALSE	FALSE	FALSE	finn-b-C3_BLADDER	7	44804225	0.0431	218792	0.2875	Malignant neoplasm of bladder || id:finn-b-C3_BLADDER	Malignant neoplasm of bladder	Malignant neoplasm of bladder || ||	TRUE	igd	NA	NA	NA	NA	NA	NA	NA	3.50429e-12	331226	0.00244211	7	44804225	ukb-a-283	Arm fat mass (right) || id:ukb-a-283	TRUE	reported	igd	2	TRUE	NA	NA	1115	217677	0.394972	0.394972	1.4054889384581
118	rs2292238	C	A	C	A	-0.0153763	-0.1064	0.408667	0.3931	FALSE	FALSE	FALSE	finn-b-C3_BLADDER	12	56493822	0.0439	218792	0.0152799	Malignant neoplasm of bladder || id:finn-b-C3_BLADDER	Malignant neoplasm of bladder	Malignant neoplasm of bladder || ||	TRUE	igd	NA	NA	NA	NA	NA	NA	NA	2.2914e-10	331226	0.00242504	12	56493822	ukb-a-283	Arm fat mass (right) || id:ukb-a-283	TRUE	reported	igd	2	TRUE	NA	NA	1115	217677	0.408667	0.408667	1.39566477157803
119	rs2307111	C	T	C	T	-0.0279073	-0.0506	0.393183	0.4266	FALSE	FALSE	FALSE	finn-b-C3_BLADDER	5	75003678	0.0435	218792	0.2447	Malignant neoplasm of bladder || id:finn-b-C3_BLADDER	Malignant neoplasm of bladder	Malignant neoplasm of bladder || ||	TRUE	igd	NA	NA	NA	NA	NA	NA	NA	2.55505e-30	331226	0.00243861	5	75003678	ukb-a-283	Arm fat mass (right) || id:ukb-a-283	TRUE	reported	igd	2	TRUE	NA	NA	1115	217677	0.393183	0.393183	1.40347461015814
120	rs2318543	G	A	G	A	-0.0180542	0.0068	0.782495	0.778	FALSE	FALSE	FALSE	finn-b-C3_BLADDER	4	67803263	0.0519	218792	0.8951	Malignant neoplasm of bladder || id:finn-b-C3_BLADDER	Malignant neoplasm of bladder	Malignant neoplasm of bladder || ||	TRUE	igd	NA	NA	NA	NA	NA	NA	NA	4.43772e-10	331226	0.00289423	4	67803263	ukb-a-283	Arm fat mass (right) || id:ukb-a-283	TRUE	reported	igd	2	TRUE	NA	NA	1115	217677	0.217505	0.222	1.66569411302258
121	rs2404324	G	A	G	A	-0.0202643	-0.0077	0.154867	0.2184	FALSE	FALSE	FALSE	finn-b-C3_BLADDER	7	99023461	0.0516	218792	0.8818	Malignant neoplasm of bladder || id:finn-b-C3_BLADDER	Malignant neoplasm of bladder	Malignant neoplasm of bladder || ||	TRUE	igd	NA	NA	NA	NA	NA	NA	NA	7.33871e-10	331226	0.0032903	7	99023461	ukb-a-283	Arm fat mass (right) || id:ukb-a-283	TRUE	reported	igd	2	TRUE	NA	NA	1115	217677	0.154867	0.154867	1.89364125866922
122	rs2425024	C	A	C	A	0.0165374	-0.0342	0.323742	0.3319	FALSE	FALSE	FALSE	finn-b-C3_BLADDER	20	33844938	0.0459	218792	0.4556	Malignant neoplasm of bladder || id:finn-b-C3_BLADDER	Malignant neoplasm of bladder	Malignant neoplasm of bladder || ||	TRUE	igd	NA	NA	NA	NA	NA	NA	NA	7.64364e-11	331226	0.00254121	20	33844938	ukb-a-283	Arm fat mass (right) || id:ukb-a-283	TRUE	reported	igd	2	TRUE	NA	NA	1115	217677	0.323742	0.323742	1.4625232054654
123	rs2439823	G	A	G	A	0.0198323	0.1044	0.547705	0.4896	FALSE	FALSE	FALSE	finn-b-C3_BLADDER	10	99778226	0.043	218792	0.0152598	Malignant neoplasm of bladder || id:finn-b-C3_BLADDER	Malignant neoplasm of bladder	Malignant neoplasm of bladder || ||	TRUE	igd	NA	NA	NA	NA	NA	NA	NA	1.28499e-16	331226	0.00239654	10	99778226	ukb-a-283	Arm fat mass (right) || id:ukb-a-283	TRUE	reported	igd	2	TRUE	NA	NA	1115	217677	0.452295	0.5104	1.37926238399268
124	rs245775	G	A	G	A	0.0213127	0.0224	0.728826	0.6753	FALSE	FALSE	FALSE	finn-b-C3_BLADDER	5	170532105	0.0459	218792	0.6264	Malignant neoplasm of bladder || id:finn-b-C3_BLADDER	Malignant neoplasm of bladder	Malignant neoplasm of bladder || ||	TRUE	igd	NA	NA	NA	NA	NA	NA	NA	1.77746e-15	331226	0.00267871	5	170532105	ukb-a-283	Arm fat mass (right) || id:ukb-a-283	TRUE	reported	igd	2	TRUE	NA	NA	1115	217677	0.271174	0.3247	1.54165753153506
125	rs2479958	G	A	G	A	-0.0151975	-0.0449	0.515151	0.5087	FALSE	FALSE	FALSE	finn-b-C3_BLADDER	13	111984244	0.0431	218792	0.2972	Malignant neoplasm of bladder || id:finn-b-C3_BLADDER	Malignant neoplasm of bladder	Malignant neoplasm of bladder || ||	TRUE	igd	NA	NA	NA	NA	NA	NA	NA	2.70234e-10	331226	0.00240652	13	111984244	ukb-a-283	Arm fat mass (right) || id:ukb-a-283	TRUE	reported	igd	2	TRUE	NA	NA	1115	217677	0.484849	0.4913	1.38500609725941
126	rs2494196	A	C	A	C	0.0181671	0.0289	0.287662	0.2975	FALSE	FALSE	FALSE	finn-b-C3_BLADDER	1	219762581	0.047	218792	0.5384	Malignant neoplasm of bladder || id:finn-b-C3_BLADDER	Malignant neoplasm of bladder	Malignant neoplasm of bladder || ||	TRUE	igd	NA	NA	NA	NA	NA	NA	NA	4.79292e-12	331226	0.0026284	1	219762581	ukb-a-283	Arm fat mass (right) || id:ukb-a-283	TRUE	reported	igd	2	TRUE	NA	NA	1115	217677	0.287662	0.287662	1.51270300102914
127	rs2499468	A	C	A	C	0.0159059	0.0286	0.652736	0.7344	FALSE	FALSE	FALSE	finn-b-C3_BLADDER	6	51809081	0.0485	218792	0.5546	Malignant neoplasm of bladder || id:finn-b-C3_BLADDER	Malignant neoplasm of bladder	Malignant neoplasm of bladder || ||	TRUE	igd	NA	NA	NA	NA	NA	NA	NA	2.0985e-10	331226	0.00250323	6	51809081	ukb-a-283	Arm fat mass (right) || id:ukb-a-283	TRUE	reported	igd	2	TRUE	NA	NA	1115	217677	0.347264	0.2656	1.44066486579903
128	rs252749	A	G	A	G	-0.0193054	-0.1105	0.246565	0.1858	FALSE	FALSE	FALSE	finn-b-C3_BLADDER	5	77389973	0.0548	218792	0.0438995	Malignant neoplasm of bladder || id:finn-b-C3_BLADDER	Malignant neoplasm of bladder	Malignant neoplasm of bladder || ||	TRUE	igd	NA	NA	NA	NA	NA	NA	NA	2.43332e-12	331226	0.00275503	5	77389973	ukb-a-283	Arm fat mass (right) || id:ukb-a-283	TRUE	reported	igd	2	TRUE	NA	NA	1115	217677	0.246565	0.246565	1.58558139892151
129	rs254024	T	G	T	G	0.0145618	-0.0263	0.437492	0.3895	FALSE	FALSE	FALSE	finn-b-C3_BLADDER	5	103944020	0.0441	218792	0.5506	Malignant neoplasm of bladder || id:finn-b-C3_BLADDER	Malignant neoplasm of bladder	Malignant neoplasm of bladder || ||	TRUE	igd	NA	NA	NA	NA	NA	NA	NA	1.22614e-09	331226	0.00239622	5	103944020	ukb-a-283	Arm fat mass (right) || id:ukb-a-283	TRUE	reported	igd	2	TRUE	NA	NA	1115	217677	0.437492	0.437492	1.37907821683383
130	rs2678204	G	T	G	T	0.0256259	0.0217	0.341813	0.2962	FALSE	FALSE	FALSE	finn-b-C3_BLADDER	1	201800511	0.0473	218792	0.6462	Malignant neoplasm of bladder || id:finn-b-C3_BLADDER	Malignant neoplasm of bladder	Malignant neoplasm of bladder || ||	TRUE	igd	NA	NA	NA	NA	NA	NA	NA	1.90853e-24	331226	0.00251123	1	201800511	ukb-a-283	Arm fat mass (right) || id:ukb-a-283	TRUE	reported	igd	2	TRUE	NA	NA	1115	217677	0.341813	0.341813	1.44526904477036
131	rs273505	C	T	C	T	0.0200794	0.0326	0.419906	0.4898	FALSE	FALSE	FALSE	finn-b-C3_BLADDER	19	18217147	0.043	218792	0.4486	Malignant neoplasm of bladder || id:finn-b-C3_BLADDER	Malignant neoplasm of bladder	Malignant neoplasm of bladder || ||	TRUE	igd	NA	NA	NA	NA	NA	NA	NA	8.30233e-17	331226	0.00241128	19	18217147	ukb-a-283	Arm fat mass (right) || id:ukb-a-283	TRUE	reported	igd	2	TRUE	NA	NA	1115	217677	0.419906	0.419906	1.38774558374735
132	rs2814943	A	G	A	G	0.0431797	-0.1747	0.139971	0.2027	FALSE	FALSE	FALSE	finn-b-C3_BLADDER	6	34552736	0.0549	218792	0.00145999	Malignant neoplasm of bladder || id:finn-b-C3_BLADDER	Malignant neoplasm of bladder	Malignant neoplasm of bladder || ||	TRUE	igd	NA	NA	NA	NA	NA	NA	NA	1.97788e-36	331226	0.00342515	6	34552736	ukb-a-283	Arm fat mass (right) || id:ukb-a-283	TRUE	reported	igd	2	TRUE	NA	NA	1115	217677	0.139971	0.139971	1.97125045045463
133	rs28366156	C	T	C	T	-0.0283887	-0.0252	0.131356	0.07094	FALSE	FALSE	FALSE	finn-b-C3_BLADDER	6	31671498	0.0821	218792	0.758799	Malignant neoplasm of bladder || id:finn-b-C3_BLADDER	Malignant neoplasm of bladder	Malignant neoplasm of bladder || ||	TRUE	igd	NA	NA	NA	NA	NA	NA	NA	7.66479e-16	331226	0.00352224	6	31671498	ukb-a-283	Arm fat mass (right) || id:ukb-a-283	TRUE	reported	igd	2	TRUE	NA	NA	1115	217677	0.131356	0.131356	2.02712791749539
134	rs2861685	C	T	C	T	-0.0163571	-0.0481	0.411371	0.4128	FALSE	FALSE	FALSE	finn-b-C3_BLADDER	2	67837553	0.0437	218792	0.2705	Malignant neoplasm of bladder || id:finn-b-C3_BLADDER	Malignant neoplasm of bladder	Malignant neoplasm of bladder || ||	TRUE	igd	NA	NA	NA	NA	NA	NA	NA	1.25864e-11	331226	0.00241485	2	67837553	ukb-a-283	Arm fat mass (right) || id:ukb-a-283	TRUE	reported	igd	2	TRUE	NA	NA	1115	217677	0.411371	0.411371	1.38980019861331
135	rs286818	A	T	A	T	-0.0228132	0.0427	0.170248	0.2095	FALSE	TRUE	FALSE	finn-b-C3_BLADDER	5	107433446	0.0527	218792	0.4178	Malignant neoplasm of bladder || id:finn-b-C3_BLADDER	Malignant neoplasm of bladder	Malignant neoplasm of bladder || ||	TRUE	igd	NA	NA	NA	NA	NA	NA	NA	6.63743e-13	331226	0.00317424	5	107433446	ukb-a-283	Arm fat mass (right) || id:ukb-a-283	TRUE	reported	igd	2	TRUE	NA	NA	1115	217677	0.170248	0.170248	1.82684613224271
136	rs2903738	T	A	T	A	-0.0160346	-0.0606	0.220475	0.2391	FALSE	TRUE	FALSE	finn-b-C3_BLADDER	19	32946043	0.0505	218792	0.2303	Malignant neoplasm of bladder || id:finn-b-C3_BLADDER	Malignant neoplasm of bladder	Malignant neoplasm of bladder || ||	TRUE	igd	NA	NA	NA	NA	NA	NA	NA	2.37307e-08	331226	0.00287231	19	32946043	ukb-a-283	Arm fat mass (right) || id:ukb-a-283	TRUE	reported	igd	2	TRUE	NA	NA	1115	217677	0.220475	0.220475	1.65307866264115
137	rs2954021	G	A	G	A	0.0165378	0.0115	0.505955	0.536	FALSE	FALSE	FALSE	finn-b-C3_BLADDER	8	126482077	0.0429	218792	0.7877	Malignant neoplasm of bladder || id:finn-b-C3_BLADDER	Malignant neoplasm of bladder	Malignant neoplasm of bladder || ||	TRUE	igd	NA	NA	NA	NA	NA	NA	NA	3.74283e-12	331226	0.00238062	8	126482077	ukb-a-283	Arm fat mass (right) || id:ukb-a-283	TRUE	reported	igd	2	TRUE	NA	NA	1115	217677	0.494045	0.464	1.37010006783975
138	rs34045288	T	C	T	C	0.0229874	-0.0063	0.335903	0.3767	FALSE	FALSE	FALSE	finn-b-C3_BLADDER	6	40369081	0.0443	218792	0.887	Malignant neoplasm of bladder || id:finn-b-C3_BLADDER	Malignant neoplasm of bladder	Malignant neoplasm of bladder || ||	TRUE	igd	NA	NA	NA	NA	NA	NA	NA	7.68069e-20	331226	0.00252105	6	40369081	ukb-a-283	Arm fat mass (right) || id:ukb-a-283	TRUE	reported	igd	2	TRUE	NA	NA	1115	217677	0.335903	0.335903	1.45092067445766
139	rs34045894	A	G	A	G	0.0193573	-0.0297	0.157391	0.1756	FALSE	FALSE	FALSE	finn-b-C3_BLADDER	10	33967489	0.0567	218792	0.600101	Malignant neoplasm of bladder || id:finn-b-C3_BLADDER	Malignant neoplasm of bladder	Malignant neoplasm of bladder || ||	TRUE	igd	NA	NA	NA	NA	NA	NA	NA	3.10106e-09	331226	0.00326633	10	33967489	ukb-a-283	Arm fat mass (right) || id:ukb-a-283	TRUE	reported	igd	2	TRUE	NA	NA	1115	217677	0.157391	0.157391	1.87984598742638
140	rs34517439	A	C	A	C	0.0407011	-0.0125	0.125765	0.127	FALSE	FALSE	FALSE	finn-b-C3_BLADDER	1	78450517	0.0645	218792	0.8461	Malignant neoplasm of bladder || id:finn-b-C3_BLADDER	Malignant neoplasm of bladder	Malignant neoplasm of bladder || ||	TRUE	igd	NA	NA	NA	NA	NA	NA	NA	7.0081e-29	331226	0.00364935	1	78450517	ukb-a-283	Arm fat mass (right) || id:ukb-a-283	TRUE	reported	igd	2	TRUE	NA	NA	1115	217677	0.125765	0.125765	2.10028256612604
141	rs34769775	T	C	T	C	-0.0174629	0.1023	0.297863	0.2668	FALSE	FALSE	FALSE	finn-b-C3_BLADDER	15	80989172	0.0483	218792	0.0341397	Malignant neoplasm of bladder || id:finn-b-C3_BLADDER	Malignant neoplasm of bladder	Malignant neoplasm of bladder || ||	TRUE	igd	NA	NA	NA	NA	NA	NA	NA	1.80011e-11	331226	0.00259803	15	80989172	ukb-a-283	Arm fat mass (right) || id:ukb-a-283	TRUE	reported	igd	2	TRUE	NA	NA	1115	217677	0.297863	0.297863	1.49522438660924
142	rs34811474	A	G	A	G	-0.0215492	-0.0529	0.231875	0.2299	FALSE	FALSE	FALSE	finn-b-C3_BLADDER	4	25408838	0.0511	218792	0.3001	Malignant neoplasm of bladder || id:finn-b-C3_BLADDER	Malignant neoplasm of bladder	Malignant neoplasm of bladder || ||	TRUE	igd	NA	NA	NA	NA	NA	NA	NA	1.99067e-14	331226	0.00281631	4	25408838	ukb-a-283	Arm fat mass (right) || id:ukb-a-283	TRUE	reported	igd	2	TRUE	NA	NA	1115	217677	0.231875	0.231875	1.62084940984187
143	rs34966008	T	C	T	C	-0.0179237	0.018	0.408148	0.3692	FALSE	FALSE	FALSE	finn-b-C3_BLADDER	17	34919623	0.0446	218792	0.686	Malignant neoplasm of bladder || id:finn-b-C3_BLADDER	Malignant neoplasm of bladder	Malignant neoplasm of bladder || ||	TRUE	igd	NA	NA	NA	NA	NA	NA	NA	1.29808e-13	331226	0.00241993	17	34919623	ukb-a-283	Arm fat mass (right) || id:ukb-a-283	TRUE	reported	igd	2	TRUE	NA	NA	1115	217677	0.408148	0.408148	1.3927238522601
144	rs35537311	T	C	T	C	-0.0138138	-0.0372	0.38988	0.3931	FALSE	FALSE	FALSE	finn-b-C3_BLADDER	17	71126150	0.044	218792	0.3981	Malignant neoplasm of bladder || id:finn-b-C3_BLADDER	Malignant neoplasm of bladder	Malignant neoplasm of bladder || ||	TRUE	igd	NA	NA	NA	NA	NA	NA	NA	1.54341e-08	331226	0.00244198	17	71126150	ukb-a-283	Arm fat mass (right) || id:ukb-a-283	TRUE	reported	igd	2	TRUE	NA	NA	1115	217677	0.38988	0.38988	1.40541412054982
145	rs35679975	C	T	C	T	-0.023946	-0.1392	0.19222	0.1581	FALSE	FALSE	FALSE	finn-b-C3_BLADDER	20	51194941	0.0586	218792	0.01749	Malignant neoplasm of bladder || id:finn-b-C3_BLADDER	Malignant neoplasm of bladder	Malignant neoplasm of bladder || ||	TRUE	igd	NA	NA	NA	NA	NA	NA	NA	2.68164e-15	331226	0.00302912	20	51194941	ukb-a-283	Arm fat mass (right) || id:ukb-a-283	TRUE	reported	igd	2	TRUE	NA	NA	1115	217677	0.19222	0.19222	1.74332632570285
146	rs35851183	G	A	G	A	0.0153029	-0.01	0.357777	0.3043	FALSE	FALSE	FALSE	finn-b-C3_BLADDER	4	80717182	0.0468	218792	0.8311	Malignant neoplasm of bladder || id:finn-b-C3_BLADDER	Malignant neoplasm of bladder	Malignant neoplasm of bladder || ||	TRUE	igd	NA	NA	NA	NA	NA	NA	NA	7.33398e-10	331226	0.00248468	4	80717182	ukb-a-283	Arm fat mass (right) || id:ukb-a-283	TRUE	reported	igd	2	TRUE	NA	NA	1115	217677	0.357777	0.357777	1.42998892580927
147	rs35882248	T	C	T	C	0.019741	-0.0475	0.314642	0.3154	FALSE	FALSE	FALSE	finn-b-C3_BLADDER	2	230627955	0.0463	218792	0.3046	Malignant neoplasm of bladder || id:finn-b-C3_BLADDER	Malignant neoplasm of bladder	Malignant neoplasm of bladder || ||	TRUE	igd	NA	NA	NA	NA	NA	NA	NA	1.40961e-14	331226	0.00256516	2	230627955	ukb-a-283	Arm fat mass (right) || id:ukb-a-283	TRUE	reported	igd	2	TRUE	NA	NA	1115	217677	0.314642	0.314642	1.47630696626081
148	rs362307	T	C	T	C	0.0254299	-0.0197	0.0760278	0.06838	FALSE	FALSE	FALSE	finn-b-C3_BLADDER	4	3241845	0.0845	218792	0.8156	Malignant neoplasm of bladder || id:finn-b-C3_BLADDER	Malignant neoplasm of bladder	Malignant neoplasm of bladder || ||	TRUE	igd	NA	NA	NA	NA	NA	NA	NA	2.12843e-08	331226	0.00453995	4	3241845	ukb-a-283	Arm fat mass (right) || id:ukb-a-283	TRUE	reported	igd	2	TRUE	NA	NA	1115	217677	0.0760278	0.0760278	2.6128427901089
149	rs3729793	G	C	G	C	0.0223993	-0.1873	0.0938808	0.09397	FALSE	TRUE	FALSE	finn-b-C3_BLADDER	7	6431457	0.0728	218792	0.01003	Malignant neoplasm of bladder || id:finn-b-C3_BLADDER	Malignant neoplasm of bladder	Malignant neoplasm of bladder || ||	TRUE	igd	NA	NA	NA	NA	NA	NA	NA	4.32683e-08	331226	0.00408964	7	6431457	ukb-a-283	Arm fat mass (right) || id:ukb-a-283	TRUE	reported	igd	2	TRUE	NA	NA	1115	217677	0.0938808	0.0938808	2.35367931103668
150	rs3770821	C	T	C	T	0.0156576	0.0313	0.331315	0.3609	FALSE	FALSE	FALSE	finn-b-C3_BLADDER	2	36762126	0.0449	218792	0.485801	Malignant neoplasm of bladder || id:finn-b-C3_BLADDER	Malignant neoplasm of bladder	Malignant neoplasm of bladder || ||	TRUE	igd	NA	NA	NA	NA	NA	NA	NA	7.47963e-10	331226	0.00254357	2	36762126	ukb-a-283	Arm fat mass (right) || id:ukb-a-283	TRUE	reported	igd	2	TRUE	NA	NA	1115	217677	0.331315	0.331315	1.46388143826194
151	rs3803286	G	A	G	A	-0.0187807	-0.033	0.666379	0.6625	FALSE	FALSE	FALSE	finn-b-C3_BLADDER	14	103246470	0.0454	218792	0.4674	Malignant neoplasm of bladder || id:finn-b-C3_BLADDER	Malignant neoplasm of bladder	Malignant neoplasm of bladder || ||	TRUE	igd	NA	NA	NA	NA	NA	NA	NA	9.36915e-14	331226	0.00252095	14	103246470	ukb-a-283	Arm fat mass (right) || id:ukb-a-283	TRUE	reported	igd	2	TRUE	NA	NA	1115	217677	0.333621	0.3375	1.45086312222052
152	rs3826408	T	C	T	C	0.0145075	0.0617	0.457214	0.5112	FALSE	FALSE	FALSE	finn-b-C3_BLADDER	17	7101292	0.043	218792	0.1514	Malignant neoplasm of bladder || id:finn-b-C3_BLADDER	Malignant neoplasm of bladder	Malignant neoplasm of bladder || ||	TRUE	igd	NA	NA	NA	NA	NA	NA	NA	1.23968e-09	331226	0.00238799	17	7101292	ukb-a-283	Arm fat mass (right) || id:ukb-a-283	TRUE	reported	igd	2	TRUE	NA	NA	1115	217677	0.457214	0.457214	1.37434166771708
153	rs390192	G	A	G	A	-0.0145156	-0.0449	0.522445	0.4841	FALSE	FALSE	FALSE	finn-b-C3_BLADDER	6	83359135	0.0432	218792	0.2983	Malignant neoplasm of bladder || id:finn-b-C3_BLADDER	Malignant neoplasm of bladder	Malignant neoplasm of bladder || ||	TRUE	igd	NA	NA	NA	NA	NA	NA	NA	1.41247e-09	331226	0.0023976	6	83359135	ukb-a-283	Arm fat mass (right) || id:ukb-a-283	TRUE	reported	igd	2	TRUE	NA	NA	1115	217677	0.477555	0.5159	1.37987243770638
154	rs3914188	C	G	C	G	-0.0161805	-0.017	0.731615	0.6756	FALSE	TRUE	FALSE	finn-b-C3_BLADDER	3	184010048	0.046	218792	0.7119	Malignant neoplasm of bladder || id:finn-b-C3_BLADDER	Malignant neoplasm of bladder	Malignant neoplasm of bladder || ||	TRUE	igd	NA	NA	NA	NA	NA	NA	NA	1.75376e-09	331226	0.00268812	3	184010048	ukb-a-283	Arm fat mass (right) || id:ukb-a-283	TRUE	reported	igd	2	TRUE	NA	NA	1115	217677	0.268385	0.3244	1.54707319705009
155	rs429358	C	T	C	T	-0.0220266	-0.0448	0.156331	0.1826	FALSE	FALSE	FALSE	finn-b-C3_BLADDER	19	45411941	0.0574	218792	0.4344	Malignant neoplasm of bladder || id:finn-b-C3_BLADDER	Malignant neoplasm of bladder	Malignant neoplasm of bladder || ||	TRUE	igd	NA	NA	NA	NA	NA	NA	NA	1.79267e-11	331226	0.0032767	19	45411941	ukb-a-283	Arm fat mass (right) || id:ukb-a-283	TRUE	reported	igd	2	TRUE	NA	NA	1115	217677	0.156331	0.156331	1.88581415441796
156	rs4402589	G	T	G	T	0.0300472	0.0323	0.55278	0.5006	FALSE	FALSE	FALSE	finn-b-C3_BLADDER	16	29954654	0.0428	218792	0.450199	Malignant neoplasm of bladder || id:finn-b-C3_BLADDER	Malignant neoplasm of bladder	Malignant neoplasm of bladder || ||	TRUE	igd	NA	NA	NA	NA	NA	NA	NA	3.99853e-36	331226	0.002394	16	29954654	ukb-a-283	Arm fat mass (right) || id:ukb-a-283	TRUE	reported	igd	2	TRUE	NA	NA	1115	217677	0.44722	0.4994	1.37780055716929
157	rs4474229	A	G	A	G	-0.0154144	-0.0052	0.372338	0.3368	FALSE	FALSE	FALSE	finn-b-C3_BLADDER	1	195037001	0.0453	218792	0.9092	Malignant neoplasm of bladder || id:finn-b-C3_BLADDER	Malignant neoplasm of bladder	Malignant neoplasm of bladder || ||	TRUE	igd	NA	NA	NA	NA	NA	NA	NA	3.69445e-10	331226	0.00245976	1	195037001	ukb-a-283	Arm fat mass (right) || id:ukb-a-283	TRUE	reported	igd	2	TRUE	NA	NA	1115	217677	0.372338	0.372338	1.41564690831359
158	rs4477562	T	C	T	C	0.0282851	0.1185	0.128516	0.14	FALSE	FALSE	FALSE	finn-b-C3_BLADDER	13	54104968	0.0621	218792	0.0565796	Malignant neoplasm of bladder || id:finn-b-C3_BLADDER	Malignant neoplasm of bladder	Malignant neoplasm of bladder || ||	TRUE	igd	NA	NA	NA	NA	NA	NA	NA	2.82488e-15	331226	0.00358095	13	54104968	ukb-a-283	Arm fat mass (right) || id:ukb-a-283	TRUE	reported	igd	2	TRUE	NA	NA	1115	217677	0.128516	0.128516	2.0609168359212
159	rs4482463	A	C	A	C	-0.0328016	-0.0032	0.924181	0.9401	FALSE	FALSE	FALSE	finn-b-C3_BLADDER	2	205375909	0.0908	218792	0.9715	Malignant neoplasm of bladder || id:finn-b-C3_BLADDER	Malignant neoplasm of bladder	Malignant neoplasm of bladder || ||	TRUE	igd	NA	NA	NA	NA	NA	NA	NA	3.26814e-13	331226	0.00450375	2	205375909	ukb-a-283	Arm fat mass (right) || id:ukb-a-283	TRUE	reported	igd	2	TRUE	NA	NA	1115	217677	0.075819	0.0599	2.59200888026365
160	rs4502882	T	C	T	C	-0.015815	0.0016	0.656893	0.699	FALSE	FALSE	FALSE	finn-b-C3_BLADDER	5	153093998	0.0468	218792	0.9719	Malignant neoplasm of bladder || id:finn-b-C3_BLADDER	Malignant neoplasm of bladder	Malignant neoplasm of bladder || ||	TRUE	igd	NA	NA	NA	NA	NA	NA	NA	2.74568e-10	331226	0.00250526	5	153093998	ukb-a-283	Arm fat mass (right) || id:ukb-a-283	TRUE	reported	igd	2	TRUE	NA	NA	1115	217677	0.343107	0.301	1.441833176213
161	rs4549080	T	C	T	C	0.0157721	0.0441	0.341009	0.3155	FALSE	FALSE	FALSE	finn-b-C3_BLADDER	2	229011464	0.0463	218792	0.3409	Malignant neoplasm of bladder || id:finn-b-C3_BLADDER	Malignant neoplasm of bladder	Malignant neoplasm of bladder || ||	TRUE	igd	TRUE	rs4549080	rs4399718	T	C	A	G	3.33503e-10	331226	0.00251047	2	229008447	ukb-a-283	Arm fat mass (right) || id:ukb-a-283	TRUE	reported	igd	2	TRUE	NA	NA	1115	217677	0.341009	0.341009	1.44483164776808
162	rs4673617	T	C	T	C	0.0171092	0.0627	0.271641	0.2608	FALSE	FALSE	FALSE	finn-b-C3_BLADDER	2	212290579	0.0488	218792	0.1983	Malignant neoplasm of bladder || id:finn-b-C3_BLADDER	Malignant neoplasm of bladder	Malignant neoplasm of bladder || ||	TRUE	igd	NA	NA	NA	NA	NA	NA	NA	1.82495e-10	331226	0.00268354	2	212290579	ukb-a-283	Arm fat mass (right) || id:ukb-a-283	TRUE	reported	igd	2	TRUE	NA	NA	1115	217677	0.271641	0.271641	1.544437304589
163	rs4740383	A	G	A	G	0.0134494	-0.0714	0.403509	0.4472	FALSE	FALSE	FALSE	finn-b-C3_BLADDER	9	133783566	0.0432	218792	0.0984102	Malignant neoplasm of bladder || id:finn-b-C3_BLADDER	Malignant neoplasm of bladder	Malignant neoplasm of bladder || ||	TRUE	igd	NA	NA	NA	NA	NA	NA	NA	3.22976e-08	331226	0.00243268	9	133783566	ukb-a-283	Arm fat mass (right) || id:ukb-a-283	TRUE	reported	igd	2	TRUE	NA	NA	1115	217677	0.403509	0.403509	1.40006176249565
164	rs4757144	A	G	A	G	0.015544	0.0063	0.593047	0.5085	FALSE	FALSE	FALSE	finn-b-C3_BLADDER	11	13331226	0.043	218792	0.8827	Malignant neoplasm of bladder || id:finn-b-C3_BLADDER	Malignant neoplasm of bladder	Malignant neoplasm of bladder || ||	TRUE	igd	NA	NA	NA	NA	NA	NA	NA	1.39422e-10	331226	0.00242242	11	13331226	ukb-a-283	Arm fat mass (right) || id:ukb-a-283	TRUE	reported	igd	2	TRUE	NA	NA	1115	217677	0.406953	0.4915	1.39415690296492
165	rs4776970	T	A	T	A	-0.0242004	-0.038	0.35707	0.3452	FALSE	TRUE	FALSE	finn-b-C3_BLADDER	15	68080886	0.0451	218792	0.3991	Malignant neoplasm of bladder || id:finn-b-C3_BLADDER	Malignant neoplasm of bladder	Malignant neoplasm of bladder || ||	TRUE	igd	NA	NA	NA	NA	NA	NA	NA	1.87241e-22	331226	0.0024823	15	68080886	ukb-a-283	Arm fat mass (right) || id:ukb-a-283	TRUE	reported	igd	2	TRUE	NA	NA	1115	217677	0.35707	0.35707	1.4286191825653
166	rs4777541	T	C	T	C	0.019483	-0.0168	0.765041	0.8603	FALSE	FALSE	FALSE	finn-b-C3_BLADDER	15	73082240	0.0619	218792	0.7861	Malignant neoplasm of bladder || id:finn-b-C3_BLADDER	Malignant neoplasm of bladder	Malignant neoplasm of bladder || ||	TRUE	igd	NA	NA	NA	NA	NA	NA	NA	4.83281e-12	331226	0.00281926	15	73082240	ukb-a-283	Arm fat mass (right) || id:ukb-a-283	TRUE	reported	igd	2	TRUE	NA	NA	1115	217677	0.234959	0.1397	1.62254720083755
167	rs4832298	T	C	T	C	-0.0139978	-0.0926	0.686027	0.6947	FALSE	FALSE	FALSE	finn-b-C3_BLADDER	2	86764004	0.0466	218792	0.0470598	Malignant neoplasm of bladder || id:finn-b-C3_BLADDER	Malignant neoplasm of bladder	Malignant neoplasm of bladder || ||	TRUE	igd	NA	NA	NA	NA	NA	NA	NA	4.75784e-08	331226	0.00256359	2	86764004	ukb-a-283	Arm fat mass (right) || id:ukb-a-283	TRUE	reported	igd	2	TRUE	NA	NA	1115	217677	0.313973	0.3053	1.47540339613768
168	rs4864201	C	T	C	T	-0.0154234	0.0397	0.6533	0.6169	FALSE	FALSE	FALSE	finn-b-C3_BLADDER	4	130731284	0.0445	218792	0.3717	Malignant neoplasm of bladder || id:finn-b-C3_BLADDER	Malignant neoplasm of bladder	Malignant neoplasm of bladder || ||	TRUE	igd	NA	NA	NA	NA	NA	NA	NA	6.61485e-10	331226	0.00249763	4	130731284	ukb-a-283	Arm fat mass (right) || id:ukb-a-283	TRUE	reported	igd	2	TRUE	NA	NA	1115	217677	0.3467	0.3831	1.4374419405191
169	rs4886039	G	A	G	A	-0.0198162	-0.0651	0.17143	0.1968	FALSE	FALSE	FALSE	finn-b-C3_BLADDER	13	58501075	0.0537	218792	0.2255	Malignant neoplasm of bladder || id:finn-b-C3_BLADDER	Malignant neoplasm of bladder	Malignant neoplasm of bladder || ||	TRUE	igd	NA	NA	NA	NA	NA	NA	NA	3.49551e-10	331226	0.00315785	13	58501075	ukb-a-283	Arm fat mass (right) || id:ukb-a-283	TRUE	reported	igd	2	TRUE	NA	NA	1115	217677	0.17143	0.17143	1.8174133205752
170	rs4921301	T	C	T	C	-0.0172922	0.0489	0.209817	0.2143	FALSE	FALSE	FALSE	finn-b-C3_BLADDER	5	159984492	0.0528	218792	0.3541	Malignant neoplasm of bladder || id:finn-b-C3_BLADDER	Malignant neoplasm of bladder	Malignant neoplasm of bladder || ||	TRUE	igd	NA	NA	NA	NA	NA	NA	NA	4.90456e-09	331226	0.00295567	5	159984492	ukb-a-283	Arm fat mass (right) || id:ukb-a-283	TRUE	reported	igd	2	TRUE	NA	NA	1115	217677	0.209817	0.209817	1.70105420752237
171	rs4926726	A	G	A	G	-0.0148888	0.0575	0.543225	0.5905	FALSE	FALSE	FALSE	finn-b-C3_BLADDER	1	47679486	0.0437	218792	0.1886	Malignant neoplasm of bladder || id:finn-b-C3_BLADDER	Malignant neoplasm of bladder	Malignant neoplasm of bladder || ||	TRUE	igd	NA	NA	NA	NA	NA	NA	NA	4.59335e-10	331226	0.00238886	1	47679486	ukb-a-283	Arm fat mass (right) || id:ukb-a-283	TRUE	reported	igd	2	TRUE	NA	NA	1115	217677	0.456775	0.4095	1.37484237218021
172	rs4958702	C	T	C	T	-0.0159008	-0.0384	0.573675	0.6398	FALSE	FALSE	FALSE	finn-b-C3_BLADDER	5	153557371	0.0447	218792	0.3903	Malignant neoplasm of bladder || id:finn-b-C3_BLADDER	Malignant neoplasm of bladder	Malignant neoplasm of bladder || ||	TRUE	igd	TRUE	rs4958702	rs890795	T	C	A	G	3.72563e-11	331226	0.00240382	5	153544512	ukb-a-283	Arm fat mass (right) || id:ukb-a-283	TRUE	reported	igd	2	TRUE	NA	NA	1115	217677	0.426325	0.3602	1.38345218685659
173	rs541577	G	A	G	A	-0.0149565	0.047	0.621259	0.6759	FALSE	FALSE	FALSE	finn-b-C3_BLADDER	7	32382895	0.046	218792	0.3067	Malignant neoplasm of bladder || id:finn-b-C3_BLADDER	Malignant neoplasm of bladder	Malignant neoplasm of bladder || ||	TRUE	igd	NA	NA	NA	NA	NA	NA	NA	1.27286e-09	331226	0.00246361	7	32382895	ukb-a-283	Arm fat mass (right) || id:ukb-a-283	TRUE	reported	igd	2	TRUE	NA	NA	1115	217677	0.378741	0.3241	1.41786266944354
174	rs543874	G	A	G	A	0.0452614	-0.0197	0.207808	0.1782	FALSE	FALSE	FALSE	finn-b-C3_BLADDER	1	177889480	0.056	218792	0.725	Malignant neoplasm of bladder || id:finn-b-C3_BLADDER	Malignant neoplasm of bladder	Malignant neoplasm of bladder || ||	TRUE	igd	NA	NA	NA	NA	NA	NA	NA	7.80728e-54	331226	0.00292943	1	177889480	ukb-a-283	Arm fat mass (right) || id:ukb-a-283	TRUE	reported	igd	2	TRUE	NA	NA	1115	217677	0.207808	0.207808	1.68595250049642
175	rs55637757	T	C	T	C	-0.0215268	0.0242	0.133438	0.2128	FALSE	FALSE	FALSE	finn-b-C3_BLADDER	16	89535888	0.0532	218792	0.6496	Malignant neoplasm of bladder || id:finn-b-C3_BLADDER	Malignant neoplasm of bladder	Malignant neoplasm of bladder || ||	TRUE	igd	NA	NA	NA	NA	NA	NA	NA	1.42972e-09	331226	0.00355682	16	89535888	ukb-a-283	Arm fat mass (right) || id:ukb-a-283	TRUE	reported	igd	2	TRUE	NA	NA	1115	217677	0.133438	0.133438	2.04702948109894
176	rs55655049	T	C	T	C	-0.0157314	0.067	0.236469	0.173	FALSE	FALSE	FALSE	finn-b-C3_BLADDER	15	78042708	0.0564	218792	0.2349	Malignant neoplasm of bladder || id:finn-b-C3_BLADDER	Malignant neoplasm of bladder	Malignant neoplasm of bladder || ||	TRUE	igd	NA	NA	NA	NA	NA	NA	NA	2.03414e-08	331226	0.00280456	15	78042708	ukb-a-283	Arm fat mass (right) || id:ukb-a-283	TRUE	reported	igd	2	TRUE	NA	NA	1115	217677	0.236469	0.236469	1.61408702197774
177	rs55726687	A	G	A	G	0.0231309	0.1071	0.211138	0.2143	FALSE	FALSE	FALSE	finn-b-C3_BLADDER	12	991306	0.0525	218792	0.04142	Malignant neoplasm of bladder || id:finn-b-C3_BLADDER	Malignant neoplasm of bladder	Malignant neoplasm of bladder || ||	TRUE	igd	NA	NA	NA	NA	NA	NA	NA	2.08018e-15	331226	0.00291436	12	991306	ukb-a-283	Arm fat mass (right) || id:ukb-a-283	TRUE	reported	igd	2	TRUE	NA	NA	1115	217677	0.211138	0.211138	1.67727937835918
178	rs56803094	G	A	G	A	-0.0190641	-0.0214	0.227111	0.2784	FALSE	FALSE	FALSE	finn-b-C3_BLADDER	15	99222509	0.0481	218792	0.6565	Malignant neoplasm of bladder || id:finn-b-C3_BLADDER	Malignant neoplasm of bladder	Malignant neoplasm of bladder || ||	TRUE	igd	NA	NA	NA	NA	NA	NA	NA	2.13108e-11	331226	0.00284667	15	99222509	ukb-a-283	Arm fat mass (right) || id:ukb-a-283	TRUE	reported	igd	2	TRUE	NA	NA	1115	217677	0.227111	0.227111	1.63832226903805
179	rs57636386	C	T	C	T	-0.0405464	-0.0314	0.0834151	0.05017	FALSE	FALSE	FALSE	finn-b-C3_BLADDER	18	58048295	0.0987	218792	0.750501	Malignant neoplasm of bladder || id:finn-b-C3_BLADDER	Malignant neoplasm of bladder	Malignant neoplasm of bladder || ||	TRUE	igd	NA	NA	NA	NA	NA	NA	NA	5.20955e-21	331226	0.00431092	18	58048295	ukb-a-283	Arm fat mass (right) || id:ukb-a-283	TRUE	reported	igd	2	TRUE	NA	NA	1115	217677	0.0834151	0.0834151	2.48103090138355
180	rs58084604	T	C	T	C	0.0503968	-0.0086	0.234405	0.1843	FALSE	FALSE	FALSE	finn-b-C3_BLADDER	18	57849429	0.0553	218792	0.8759	Malignant neoplasm of bladder || id:finn-b-C3_BLADDER	Malignant neoplasm of bladder	Malignant neoplasm of bladder || ||	TRUE	igd	NA	NA	NA	NA	NA	NA	NA	3.78791e-72	331226	0.00280488	18	57849429	ukb-a-283	Arm fat mass (right) || id:ukb-a-283	TRUE	reported	igd	2	TRUE	NA	NA	1115	217677	0.234405	0.234405	1.61427118913659
181	rs59104534	T	C	T	C	0.0143484	-0.0377	0.301112	0.3252	FALSE	FALSE	FALSE	finn-b-C3_BLADDER	8	25666169	0.0456	218792	0.4094	Malignant neoplasm of bladder || id:finn-b-C3_BLADDER	Malignant neoplasm of bladder	Malignant neoplasm of bladder || ||	TRUE	igd	NA	NA	NA	NA	NA	NA	NA	3.60288e-08	331226	0.00260434	8	25666169	ukb-a-283	Arm fat mass (right) || id:ukb-a-283	TRUE	reported	igd	2	TRUE	NA	NA	1115	217677	0.301112	0.301112	1.49885593277288
182	rs60764613	T	G	T	G	0.02336	-0.0328	0.144857	0.1732	FALSE	FALSE	FALSE	finn-b-C3_BLADDER	18	1839911	0.0564	218792	0.5613	Malignant neoplasm of bladder || id:finn-b-C3_BLADDER	Malignant neoplasm of bladder	Malignant neoplasm of bladder || ||	TRUE	igd	NA	NA	NA	NA	NA	NA	NA	5.84655e-12	331226	0.00339358	18	1839911	ukb-a-283	Arm fat mass (right) || id:ukb-a-283	TRUE	reported	igd	2	TRUE	NA	NA	1115	217677	0.144857	0.144857	1.95308120918904
183	rs61813324	T	C	T	C	0.0254024	0.1039	0.134883	0.1577	FALSE	FALSE	FALSE	finn-b-C3_BLADDER	1	156049877	0.0598	218792	0.0819898	Malignant neoplasm of bladder || id:finn-b-C3_BLADDER	Malignant neoplasm of bladder	Malignant neoplasm of bladder || ||	TRUE	igd	NA	NA	NA	NA	NA	NA	NA	6.17874e-13	331226	0.0035297	1	156049877	ukb-a-283	Arm fat mass (right) || id:ukb-a-283	TRUE	reported	igd	2	TRUE	NA	NA	1115	217677	0.134883	0.134883	2.03142131438615
184	rs61826865	A	T	A	T	0.0209771	-0.0617	0.108937	0.0702	FALSE	TRUE	FALSE	finn-b-C3_BLADDER	1	174371104	0.0844	218792	0.4645	Malignant neoplasm of bladder || id:finn-b-C3_BLADDER	Malignant neoplasm of bladder	Malignant neoplasm of bladder || ||	TRUE	igd	NA	NA	NA	NA	NA	NA	NA	4.16582e-08	331226	0.00382529	1	174371104	ukb-a-283	Arm fat mass (right) || id:ukb-a-283	TRUE	reported	igd	2	TRUE	NA	NA	1115	217677	0.108937	0.108937	2.20153997215293
185	rs61871615	T	C	T	C	-0.0286806	-0.0073	0.0905228	0.08328	FALSE	FALSE	FALSE	finn-b-C3_BLADDER	10	102487140	0.0796	218792	0.9269	Malignant neoplasm of bladder || id:finn-b-C3_BLADDER	Malignant neoplasm of bladder	Malignant neoplasm of bladder || ||	TRUE	igd	NA	NA	NA	NA	NA	NA	NA	3.56862e-11	331226	0.00433164	10	102487140	ukb-a-283	Arm fat mass (right) || id:ukb-a-283	TRUE	reported	igd	2	TRUE	NA	NA	1115	217677	0.0905228	0.0905228	2.49295572491929
186	rs62037365	G	C	G	C	0.0310701	0.0995	0.402132	0.4126	FALSE	TRUE	FALSE	finn-b-C3_BLADDER	16	28868962	0.0435	218792	0.0223198	Malignant neoplasm of bladder || id:finn-b-C3_BLADDER	Malignant neoplasm of bladder	Malignant neoplasm of bladder || ||	TRUE	igd	NA	NA	NA	NA	NA	NA	NA	1.61957e-37	331226	0.00242687	16	28868962	ukb-a-283	Arm fat mass (right) || id:ukb-a-283	TRUE	reported	igd	2	TRUE	NA	NA	1115	217677	0.402132	0.402132	1.39671797751772
187	rs62104483	A	G	A	G	0.0231968	0.1633	0.329506	0.3554	FALSE	FALSE	FALSE	finn-b-C3_BLADDER	19	30300017	0.0452	218792	0.000306098	Malignant neoplasm of bladder || id:finn-b-C3_BLADDER	Malignant neoplasm of bladder	Malignant neoplasm of bladder || ||	TRUE	igd	NA	NA	NA	NA	NA	NA	NA	5.48909e-20	331226	0.00253391	19	30300017	ukb-a-283	Arm fat mass (right) || id:ukb-a-283	TRUE	reported	igd	2	TRUE	NA	NA	1115	217677	0.329506	0.329506	1.45832189215406
188	rs62106258	C	T	C	T	-0.0862801	0.0401	0.0484669	0.02048	FALSE	FALSE	FALSE	finn-b-C3_BLADDER	2	417167	0.1517	218792	0.7915	Malignant neoplasm of bladder || id:finn-b-C3_BLADDER	Malignant neoplasm of bladder	Malignant neoplasm of bladder || ||	TRUE	igd	NA	NA	NA	NA	NA	NA	NA	1.19812e-54	331226	0.00554107	2	417167	ukb-a-283	Arm fat mass (right) || id:ukb-a-283	TRUE	reported	igd	2	TRUE	NA	NA	1115	217677	0.0484669	0.0484669	3.18900974658063
189	rs62178054	C	T	C	T	-0.0172074	0.0282	0.371887	0.3036	FALSE	FALSE	FALSE	finn-b-C3_BLADDER	2	181574287	0.0465	218792	0.5447	Malignant neoplasm of bladder || id:finn-b-C3_BLADDER	Malignant neoplasm of bladder	Malignant neoplasm of bladder || ||	TRUE	igd	NA	NA	NA	NA	NA	NA	NA	3.55386e-12	331226	0.00247442	2	181574287	ukb-a-283	Arm fat mass (right) || id:ukb-a-283	TRUE	reported	igd	2	TRUE	NA	NA	1115	217677	0.371887	0.371887	1.42408406627854
190	rs62246314	A	G	A	G	0.0252601	-0.1394	0.101276	0.06404	FALSE	FALSE	FALSE	finn-b-C3_BLADDER	3	9504099	0.0865	218792	0.1071	Malignant neoplasm of bladder || id:finn-b-C3_BLADDER	Malignant neoplasm of bladder	Malignant neoplasm of bladder || ||	TRUE	igd	NA	NA	NA	NA	NA	NA	NA	1.50664e-10	331226	0.00394386	3	9504099	ukb-a-283	Arm fat mass (right) || id:ukb-a-283	TRUE	reported	igd	2	TRUE	NA	NA	1115	217677	0.101276	0.101276	2.26977965973169
191	rs62261725	G	A	G	A	-0.0212875	-0.0103	0.327437	0.3628	FALSE	FALSE	FALSE	finn-b-C3_BLADDER	3	85898626	0.0446	218792	0.817	Malignant neoplasm of bladder || id:finn-b-C3_BLADDER	Malignant neoplasm of bladder	Malignant neoplasm of bladder || ||	TRUE	igd	NA	NA	NA	NA	NA	NA	NA	5.17726e-17	331226	0.00253936	3	85898626	ukb-a-283	Arm fat mass (right) || id:ukb-a-283	TRUE	reported	igd	2	TRUE	NA	NA	1115	217677	0.327437	0.327437	1.46145848907828
192	rs62343137	C	G	C	G	0.0175165	0.0267	0.370694	0.409	FALSE	TRUE	FALSE	finn-b-C3_BLADDER	4	145885961	0.0437	218792	0.5408	Malignant neoplasm of bladder || id:finn-b-C3_BLADDER	Malignant neoplasm of bladder	Malignant neoplasm of bladder || ||	TRUE	igd	NA	NA	NA	NA	NA	NA	NA	1.18086e-12	331226	0.00246438	4	145885961	ukb-a-283	Arm fat mass (right) || id:ukb-a-283	TRUE	reported	igd	2	TRUE	NA	NA	1115	217677	0.370694	0.370694	1.41830582166953
193	rs62396185	C	G	C	G	-0.0287564	-0.0238	0.256464	0.4031	FALSE	TRUE	FALSE	finn-b-C3_BLADDER	6	26180634	0.0443	218792	0.5902	Malignant neoplasm of bladder || id:finn-b-C3_BLADDER	Malignant neoplasm of bladder	Malignant neoplasm of bladder || ||	TRUE	igd	NA	NA	NA	NA	NA	NA	NA	5.85464e-26	331226	0.00272895	6	26180634	ukb-a-283	Arm fat mass (right) || id:ukb-a-283	TRUE	reported	igd	2	TRUE	NA	NA	1115	217677	0.256464	0.256464	1.57057177547499
194	rs62477684	T	C	T	C	-0.0206049	-0.0491	0.419638	0.5149	FALSE	FALSE	FALSE	finn-b-C3_BLADDER	7	75101427	0.0431	218792	0.2538	Malignant neoplasm of bladder || id:finn-b-C3_BLADDER	Malignant neoplasm of bladder	Malignant neoplasm of bladder || ||	TRUE	igd	NA	NA	NA	NA	NA	NA	NA	1.29867e-17	331226	0.00241155	7	75101427	ukb-a-283	Arm fat mass (right) || id:ukb-a-283	TRUE	reported	igd	2	TRUE	NA	NA	1115	217677	0.419638	0.419638	1.38790097478763
195	rs649648	G	A	G	A	-0.0184483	-0.0059	0.836453	0.8852	FALSE	FALSE	FALSE	finn-b-C3_BLADDER	1	23374951	0.067	218792	0.9297	Malignant neoplasm of bladder || id:finn-b-C3_BLADDER	Malignant neoplasm of bladder	Malignant neoplasm of bladder || ||	TRUE	igd	NA	NA	NA	NA	NA	NA	NA	9.88986e-09	331226	0.00321806	1	23374951	ukb-a-283	Arm fat mass (right) || id:ukb-a-283	TRUE	reported	igd	2	TRUE	NA	NA	1115	217677	0.163547	0.1148	1.85206552255814
196	rs6542924	A	C	A	C	-0.0174187	-0.0147	0.682213	0.7801	FALSE	FALSE	FALSE	finn-b-C3_BLADDER	2	100893113	0.0518	218792	0.7758	Malignant neoplasm of bladder || id:finn-b-C3_BLADDER	Malignant neoplasm of bladder	Malignant neoplasm of bladder || ||	TRUE	igd	NA	NA	NA	NA	NA	NA	NA	1.29479e-11	331226	0.00257314	2	100893113	ukb-a-283	Arm fat mass (right) || id:ukb-a-283	TRUE	reported	igd	2	TRUE	NA	NA	1115	217677	0.317787	0.2199	1.4808996347847
197	rs6575340	A	G	A	G	0.0199932	-0.0093	0.637416	0.627	FALSE	FALSE	FALSE	finn-b-C3_BLADDER	14	94023972	0.0444	218792	0.8335	Malignant neoplasm of bladder || id:finn-b-C3_BLADDER	Malignant neoplasm of bladder	Malignant neoplasm of bladder || ||	TRUE	igd	NA	NA	NA	NA	NA	NA	NA	7.59626e-16	331226	0.00248025	14	94023972	ukb-a-283	Arm fat mass (right) || id:ukb-a-283	TRUE	reported	igd	2	TRUE	NA	NA	1115	217677	0.362584	0.373	1.4274393617039
198	rs6601527	A	C	A	C	-0.0187032	0.0159	0.587819	0.5026	FALSE	FALSE	FALSE	finn-b-C3_BLADDER	8	10665444	0.062	218792	0.7972	Malignant neoplasm of bladder || id:finn-b-C3_BLADDER	Malignant neoplasm of bladder	Malignant neoplasm of bladder || ||	TRUE	igd	NA	NA	NA	NA	NA	NA	NA	1.16011e-14	331226	0.00242248	8	10665444	ukb-a-283	Arm fat mass (right) || id:ukb-a-283	TRUE	reported	igd	2	TRUE	NA	NA	1115	217677	0.412181	0.4974	1.39419143430721
199	rs6656785	G	A	G	A	0.0151178	0.0724	0.392436	0.4316	FALSE	FALSE	FALSE	finn-b-C3_BLADDER	1	75005776	0.0433	218792	0.0943604	Malignant neoplasm of bladder || id:finn-b-C3_BLADDER	Malignant neoplasm of bladder	Malignant neoplasm of bladder || ||	TRUE	igd	NA	NA	NA	NA	NA	NA	NA	5.48921e-10	331226	0.00243654	1	75005776	ukb-a-283	Arm fat mass (right) || id:ukb-a-283	TRUE	reported	igd	2	TRUE	NA	NA	1115	217677	0.392436	0.392436	1.40228327884931
200	rs66679256	T	C	T	C	0.0190601	0.0033	0.446142	0.3654	FALSE	FALSE	FALSE	finn-b-C3_BLADDER	4	18351898	0.0445	218792	0.9416	Malignant neoplasm of bladder || id:finn-b-C3_BLADDER	Malignant neoplasm of bladder	Malignant neoplasm of bladder || ||	TRUE	igd	NA	NA	NA	NA	NA	NA	NA	1.92575e-15	331226	0.00239857	4	18351898	ukb-a-283	Arm fat mass (right) || id:ukb-a-283	TRUE	reported	igd	2	TRUE	NA	NA	1115	217677	0.446142	0.446142	1.38043069440666
201	rs668799	T	C	T	C	0.0172765	0.1004	0.279718	0.2396	FALSE	FALSE	FALSE	finn-b-C3_BLADDER	17	40716235	0.0501	218792	0.0450796	Malignant neoplasm of bladder || id:finn-b-C3_BLADDER	Malignant neoplasm of bladder	Malignant neoplasm of bladder || ||	TRUE	igd	NA	NA	NA	NA	NA	NA	NA	7.2845e-11	331226	0.00265185	17	40716235	ukb-a-283	Arm fat mass (right) || id:ukb-a-283	TRUE	reported	igd	2	TRUE	NA	NA	1115	217677	0.279718	0.279718	1.52619900063884
202	rs6739755	G	A	G	A	-0.0199879	0.0066	0.602976	0.5965	FALSE	FALSE	FALSE	finn-b-C3_BLADDER	2	59330227	0.0437	218792	0.8792	Malignant neoplasm of bladder || id:finn-b-C3_BLADDER	Malignant neoplasm of bladder	Malignant neoplasm of bladder || ||	TRUE	igd	NA	NA	NA	NA	NA	NA	NA	2.38287e-16	331226	0.0024371	2	59330227	ukb-a-283	Arm fat mass (right) || id:ukb-a-283	TRUE	reported	igd	2	TRUE	NA	NA	1115	217677	0.397024	0.4035	1.40260557137731
203	rs67602344	A	C	A	C	-0.0178927	-0.0401	0.192947	0.1641	FALSE	FALSE	FALSE	finn-b-C3_BLADDER	19	4056207	0.0576	218792	0.4866	Malignant neoplasm of bladder || id:finn-b-C3_BLADDER	Malignant neoplasm of bladder	Malignant neoplasm of bladder || ||	TRUE	igd	NA	NA	NA	NA	NA	NA	NA	3.25859e-09	331226	0.00302335	19	4056207	ukb-a-283	Arm fat mass (right) || id:ukb-a-283	TRUE	reported	igd	2	TRUE	NA	NA	1115	217677	0.192947	0.192947	1.74000556161979
204	rs6861649	C	T	C	T	0.014417	0.0138	0.607485	0.6208	FALSE	FALSE	FALSE	finn-b-C3_BLADDER	5	50864788	0.0445	218792	0.756599	Malignant neoplasm of bladder || id:finn-b-C3_BLADDER	Malignant neoplasm of bladder	Malignant neoplasm of bladder || ||	TRUE	igd	NA	NA	NA	NA	NA	NA	NA	3.7544e-09	331226	0.0024457	5	50864788	ukb-a-283	Arm fat mass (right) || id:ukb-a-283	TRUE	reported	igd	2	TRUE	NA	NA	1115	217677	0.392515	0.3792	1.40755506377148
205	rs7030732	A	C	A	C	-0.0141513	-0.0495	0.607889	0.6096	FALSE	FALSE	FALSE	finn-b-C3_BLADDER	9	124630006	0.0439	218792	0.26	Malignant neoplasm of bladder || id:finn-b-C3_BLADDER	Malignant neoplasm of bladder	Malignant neoplasm of bladder || ||	TRUE	igd	NA	NA	NA	NA	NA	NA	NA	6.25101e-09	331226	0.00243565	9	124630006	ukb-a-283	Arm fat mass (right) || id:ukb-a-283	TRUE	reported	igd	2	TRUE	NA	NA	1115	217677	0.392111	0.3904	1.40177106393875
206	rs704061	C	T	C	T	0.0187646	-0.0374	0.452703	0.3765	FALSE	FALSE	FALSE	finn-b-C3_BLADDER	12	89771903	0.0441	218792	0.3971	Malignant neoplasm of bladder || id:finn-b-C3_BLADDER	Malignant neoplasm of bladder	Malignant neoplasm of bladder || ||	TRUE	igd	NA	NA	NA	NA	NA	NA	NA	4.2776e-15	331226	0.00239134	12	89771903	ukb-a-283	Arm fat mass (right) || id:ukb-a-283	TRUE	reported	igd	2	TRUE	NA	NA	1115	217677	0.452703	0.452703	1.37626966766132
207	rs7094644	A	G	A	G	0.0153659	-0.0202	0.674176	0.6925	FALSE	FALSE	FALSE	finn-b-C3_BLADDER	10	16773864	0.0467	218792	0.665001	Malignant neoplasm of bladder || id:finn-b-C3_BLADDER	Malignant neoplasm of bladder	Malignant neoplasm of bladder || ||	TRUE	igd	NA	NA	NA	NA	NA	NA	NA	2.79782e-09	331226	0.00258545	10	16773864	ukb-a-283	Arm fat mass (right) || id:ukb-a-283	TRUE	reported	igd	2	TRUE	NA	NA	1115	217677	0.325824	0.3075	1.48798431517683
208	rs7116641	G	T	G	T	0.0243928	0.0715	0.316797	0.3102	FALSE	FALSE	FALSE	finn-b-C3_BLADDER	11	43696917	0.0466	218792	0.1245	Malignant neoplasm of bladder || id:finn-b-C3_BLADDER	Malignant neoplasm of bladder	Malignant neoplasm of bladder || ||	TRUE	igd	NA	NA	NA	NA	NA	NA	NA	1.71593e-21	331226	0.00256184	11	43696917	ukb-a-283	Arm fat mass (right) || id:ukb-a-283	TRUE	reported	igd	2	TRUE	NA	NA	1115	217677	0.316797	0.316797	1.47439623198771
209	rs7124681	A	C	A	C	0.0255556	0.0476	0.408057	0.3971	FALSE	FALSE	FALSE	finn-b-C3_BLADDER	11	47529947	0.0449	218792	0.2891	Malignant neoplasm of bladder || id:finn-b-C3_BLADDER	Malignant neoplasm of bladder	Malignant neoplasm of bladder || ||	TRUE	igd	NA	NA	NA	NA	NA	NA	NA	3.96461e-26	331226	0.00241679	11	47529947	ukb-a-283	Arm fat mass (right) || id:ukb-a-283	TRUE	reported	igd	2	TRUE	NA	NA	1115	217677	0.408057	0.408057	1.39091671201385
210	rs713586	C	T	C	T	0.0298215	-0.0269	0.489512	0.4194	FALSE	FALSE	FALSE	finn-b-C3_BLADDER	2	25158008	0.0436	218792	0.5374	Malignant neoplasm of bladder || id:finn-b-C3_BLADDER	Malignant neoplasm of bladder	Malignant neoplasm of bladder || ||	TRUE	igd	NA	NA	NA	NA	NA	NA	NA	4.18119e-36	331226	0.00237669	2	25158008	ukb-a-283	Arm fat mass (right) || id:ukb-a-283	TRUE	reported	igd	2	TRUE	NA	NA	1115	217677	0.489512	0.489512	1.36783826492008
211	rs7141420	T	C	T	C	0.0215579	0.0027	0.514078	0.5889	FALSE	FALSE	FALSE	finn-b-C3_BLADDER	14	79899454	0.0436	218792	0.9504	Malignant neoplasm of bladder || id:finn-b-C3_BLADDER	Malignant neoplasm of bladder	Malignant neoplasm of bladder || ||	TRUE	igd	NA	NA	NA	NA	NA	NA	NA	2.33991e-19	331226	0.00239622	14	79899454	ukb-a-283	Arm fat mass (right) || id:ukb-a-283	TRUE	reported	igd	2	TRUE	NA	NA	1115	217677	0.485922	0.4111	1.37907821683383
212	rs7201895	A	G	A	G	-0.0170455	-0.0122	0.355984	0.2995	FALSE	FALSE	FALSE	finn-b-C3_BLADDER	16	407723	0.047	218792	0.7958	Malignant neoplasm of bladder || id:finn-b-C3_BLADDER	Malignant neoplasm of bladder	Malignant neoplasm of bladder || ||	TRUE	igd	NA	NA	NA	NA	NA	NA	NA	9.31751e-12	331226	0.00250048	16	407723	ukb-a-283	Arm fat mass (right) || id:ukb-a-283	TRUE	reported	igd	2	TRUE	NA	NA	1115	217677	0.355984	0.355984	1.43908217927764
213	rs7218014	C	T	C	T	0.0262751	-0.0443	0.196595	0.2394	FALSE	FALSE	FALSE	finn-b-C3_BLADDER	17	65832016	0.0504	218792	0.3798	Malignant neoplasm of bladder || id:finn-b-C3_BLADDER	Malignant neoplasm of bladder	Malignant neoplasm of bladder || ||	TRUE	igd	NA	NA	NA	NA	NA	NA	NA	1.86982e-18	331226	0.0029976	17	65832016	ukb-a-283	Arm fat mass (right) || id:ukb-a-283	TRUE	reported	igd	2	TRUE	NA	NA	1115	217677	0.196595	0.196595	1.72518586055583
214	rs7259070	C	T	C	T	0.0204224	0.0496	0.599006	0.5624	FALSE	FALSE	FALSE	finn-b-C3_BLADDER	19	47562509	0.0436	218792	0.2551	Malignant neoplasm of bladder || id:finn-b-C3_BLADDER	Malignant neoplasm of bladder	Malignant neoplasm of bladder || ||	TRUE	igd	NA	NA	NA	NA	NA	NA	NA	7.74819e-17	331226	0.00245007	19	47562509	ukb-a-283	Arm fat mass (right) || id:ukb-a-283	TRUE	reported	igd	2	TRUE	NA	NA	1115	217677	0.400994	0.4376	1.41007009653457
215	rs72740701	G	A	G	A	-0.0145504	-0.0268	0.28206	0.2436	FALSE	FALSE	FALSE	finn-b-C3_BLADDER	5	27188876	0.0498	218792	0.5909	Malignant neoplasm of bladder || id:finn-b-C3_BLADDER	Malignant neoplasm of bladder	Malignant neoplasm of bladder || ||	TRUE	igd	NA	NA	NA	NA	NA	NA	NA	4.03683e-08	331226	0.00265066	5	27188876	ukb-a-283	Arm fat mass (right) || id:ukb-a-283	TRUE	reported	igd	2	TRUE	NA	NA	1115	217677	0.28206	0.28206	1.52551412901685
216	rs72892910	T	G	T	G	0.0364929	0.0306	0.170442	0.2028	FALSE	FALSE	FALSE	finn-b-C3_BLADDER	6	50816887	0.0534	218792	0.5668	Malignant neoplasm of bladder || id:finn-b-C3_BLADDER	Malignant neoplasm of bladder	Malignant neoplasm of bladder || ||	TRUE	igd	NA	NA	NA	NA	NA	NA	NA	1.35176e-30	331226	0.00317356	6	50816887	ukb-a-283	Arm fat mass (right) || id:ukb-a-283	TRUE	reported	igd	2	TRUE	NA	NA	1115	217677	0.170442	0.170442	1.82645477703014
217	rs72917533	C	T	C	T	-0.0174237	0.0626	0.186273	0.1425	FALSE	FALSE	FALSE	finn-b-C3_BLADDER	2	175238924	0.0615	218792	0.3088	Malignant neoplasm of bladder || id:finn-b-C3_BLADDER	Malignant neoplasm of bladder	Malignant neoplasm of bladder || ||	TRUE	igd	NA	NA	NA	NA	NA	NA	NA	1.30338e-08	331226	0.00306444	2	175238924	ukb-a-283	Arm fat mass (right) || id:ukb-a-283	TRUE	reported	igd	2	TRUE	NA	NA	1115	217677	0.186273	0.186273	1.76365377586126
218	rs73213484	T	A	T	A	-0.0224948	0.0322	0.139056	0.1474	FALSE	TRUE	FALSE	finn-b-C3_BLADDER	4	28489339	0.061	218792	0.5978	Malignant neoplasm of bladder || id:finn-b-C3_BLADDER	Malignant neoplasm of bladder	Malignant neoplasm of bladder || ||	TRUE	igd	NA	NA	NA	NA	NA	NA	NA	6.25029e-11	331226	0.00344071	4	28489339	ukb-a-283	Arm fat mass (right) || id:ukb-a-283	TRUE	reported	igd	2	TRUE	NA	NA	1115	217677	0.139056	0.139056	1.98020557855386
219	rs7442885	G	C	G	C	-0.0238574	0.006	0.210104	0.1864	FALSE	TRUE	FALSE	finn-b-C3_BLADDER	5	87682877	0.0553	218792	0.9133	Malignant neoplasm of bladder || id:finn-b-C3_BLADDER	Malignant neoplasm of bladder	Malignant neoplasm of bladder || ||	TRUE	igd	NA	NA	NA	NA	NA	NA	NA	3.72649e-16	331226	0.00292817	5	87682877	ukb-a-283	Arm fat mass (right) || id:ukb-a-283	TRUE	reported	igd	2	TRUE	NA	NA	1115	217677	0.210104	0.210104	1.68522734230844
220	rs745249	T	C	T	C	0.0150596	-0.0438	0.283944	0.3433	FALSE	FALSE	FALSE	finn-b-C3_BLADDER	2	105460333	0.0456	218792	0.3372	Malignant neoplasm of bladder || id:finn-b-C3_BLADDER	Malignant neoplasm of bladder	Malignant neoplasm of bladder || ||	TRUE	igd	NA	NA	NA	NA	NA	NA	NA	1.32993e-08	331226	0.00265026	2	105460333	ukb-a-283	Arm fat mass (right) || id:ukb-a-283	TRUE	reported	igd	2	TRUE	NA	NA	1115	217677	0.283944	0.283944	1.52528392006829
221	rs750090	C	T	C	T	-0.015704	-0.0071	0.356153	0.4137	FALSE	FALSE	FALSE	finn-b-C3_BLADDER	4	152931436	0.0438	218792	0.8712	Malignant neoplasm of bladder || id:finn-b-C3_BLADDER	Malignant neoplasm of bladder	Malignant neoplasm of bladder || ||	TRUE	igd	NA	NA	NA	NA	NA	NA	NA	4.00821e-10	331226	0.00251107	4	152931436	ukb-a-283	Arm fat mass (right) || id:ukb-a-283	TRUE	reported	igd	2	TRUE	NA	NA	1115	217677	0.356153	0.356153	1.44517696119093
222	rs756717	A	G	A	G	-0.0153845	-0.0334	0.398859	0.4081	FALSE	FALSE	FALSE	finn-b-C3_BLADDER	16	72996162	0.0439	218792	0.4467	Malignant neoplasm of bladder || id:finn-b-C3_BLADDER	Malignant neoplasm of bladder	Malignant neoplasm of bladder || ||	TRUE	igd	NA	NA	NA	NA	NA	NA	NA	3.89466e-10	331226	0.00245822	16	72996162	ukb-a-283	Arm fat mass (right) || id:ukb-a-283	TRUE	reported	igd	2	TRUE	NA	NA	1115	217677	0.398859	0.398859	1.41476060386161
223	rs7584391	A	G	A	G	-0.0172157	-0.0178	0.185546	0.2135	FALSE	FALSE	FALSE	finn-b-C3_BLADDER	2	142290620	0.0524	218792	0.7338	Malignant neoplasm of bladder || id:finn-b-C3_BLADDER	Malignant neoplasm of bladder	Malignant neoplasm of bladder || ||	TRUE	igd	NA	NA	NA	NA	NA	NA	NA	1.82532e-08	331226	0.00305898	2	142290620	ukb-a-283	Arm fat mass (right) || id:ukb-a-283	TRUE	reported	igd	2	TRUE	NA	NA	1115	217677	0.185546	0.185546	1.76051142371333
224	rs76040172	A	G	A	G	-0.0394801	-0.0455	0.0544397	0.08163	FALSE	FALSE	FALSE	finn-b-C3_BLADDER	21	46488959	0.0794	218792	0.5665	Malignant neoplasm of bladder || id:finn-b-C3_BLADDER	Malignant neoplasm of bladder	Malignant neoplasm of bladder || ||	TRUE	igd	NA	NA	NA	NA	NA	NA	NA	6.09397e-14	331226	0.00525954	21	46488959	ukb-a-283	Arm fat mass (right) || id:ukb-a-283	TRUE	reported	igd	2	TRUE	NA	NA	1115	217677	0.0544397	0.0544397	3.02698293335596
225	rs7649970	T	C	T	C	0.0241287	0.0363	0.120866	0.1695	FALSE	FALSE	FALSE	finn-b-C3_BLADDER	3	12392272	0.0574	218792	0.5265	Malignant neoplasm of bladder || id:finn-b-C3_BLADDER	Malignant neoplasm of bladder	Malignant neoplasm of bladder || ||	TRUE	igd	NA	NA	NA	NA	NA	NA	NA	3.49462e-11	331226	0.00364246	3	12392272	ukb-a-283	Arm fat mass (right) || id:ukb-a-283	TRUE	reported	igd	2	TRUE	NA	NA	1115	217677	0.120866	0.120866	2.09631721698699
226	rs765876	G	A	G	A	-0.0133322	-0.0533	0.488439	0.5794	FALSE	FALSE	FALSE	finn-b-C3_BLADDER	6	143185891	0.0436	218792	0.2216	Malignant neoplasm of bladder || id:finn-b-C3_BLADDER	Malignant neoplasm of bladder	Malignant neoplasm of bladder || ||	TRUE	igd	NA	NA	NA	NA	NA	NA	NA	2.05812e-08	331226	0.0023777	6	143185891	ukb-a-283	Arm fat mass (right) || id:ukb-a-283	TRUE	reported	igd	2	TRUE	NA	NA	1115	217677	0.488439	0.4206	1.36841954251521
227	rs76895963	G	T	G	T	0.0713489	-0.1685	0.0192794	0.03114	FALSE	FALSE	FALSE	finn-b-C3_BLADDER	12	4384844	0.129	218792	0.1913	Malignant neoplasm of bladder || id:finn-b-C3_BLADDER	Malignant neoplasm of bladder	Malignant neoplasm of bladder || ||	TRUE	igd	NA	NA	NA	NA	NA	NA	NA	1.09648e-14	331226	0.00923267	12	4384844	ukb-a-283	Arm fat mass (right) || id:ukb-a-283	TRUE	reported	igd	2	TRUE	NA	NA	1115	217677	0.0192794	0.0192794	5.31360813289898
228	rs7811825	A	G	A	G	0.0213473	0.1384	0.133058	0.06563	FALSE	FALSE	FALSE	finn-b-C3_BLADDER	7	3123631	0.086	218792	0.1074	Malignant neoplasm of bladder || id:finn-b-C3_BLADDER	Malignant neoplasm of bladder	Malignant neoplasm of bladder || ||	TRUE	igd	NA	NA	NA	NA	NA	NA	NA	1.13868e-09	331226	0.00350598	7	3123631	ukb-a-283	Arm fat mass (right) || id:ukb-a-283	TRUE	reported	igd	2	TRUE	NA	NA	1115	217677	0.133058	0.133058	2.01776992373617
229	rs7845090	A	G	A	G	-0.0226174	-0.0293	0.711116	0.7387	FALSE	FALSE	FALSE	finn-b-C3_BLADDER	8	73449940	0.0486	218792	0.5475	Malignant neoplasm of bladder || id:finn-b-C3_BLADDER	Malignant neoplasm of bladder	Malignant neoplasm of bladder || ||	TRUE	igd	NA	NA	NA	NA	NA	NA	NA	1.05075e-17	331226	0.00263954	8	73449940	ukb-a-283	Arm fat mass (right) || id:ukb-a-283	TRUE	reported	igd	2	TRUE	NA	NA	1115	217677	0.288884	0.2613	1.51911432024671
230	rs78719460	A	G	A	G	0.0141983	-0.0787	0.310942	0.2618	FALSE	FALSE	FALSE	finn-b-C3_BLADDER	12	133395038	0.0488	218792	0.107	Malignant neoplasm of bladder || id:finn-b-C3_BLADDER	Malignant neoplasm of bladder	Malignant neoplasm of bladder || ||	TRUE	igd	NA	NA	NA	NA	NA	NA	NA	3.37101e-08	331226	0.00257164	12	133395038	ukb-a-283	Arm fat mass (right) || id:ukb-a-283	TRUE	reported	igd	2	TRUE	NA	NA	1115	217677	0.310942	0.310942	1.48003635122758
231	rs79113395	A	G	A	G	-0.0172044	0.0996	0.265449	0.2327	FALSE	FALSE	FALSE	finn-b-C3_BLADDER	1	1590521	0.0529	218792	0.05951	Malignant neoplasm of bladder || id:finn-b-C3_BLADDER	Malignant neoplasm of bladder	Malignant neoplasm of bladder || ||	TRUE	igd	NA	NA	NA	NA	NA	NA	NA	2.066e-10	331226	0.00270655	1	1590521	ukb-a-283	Arm fat mass (right) || id:ukb-a-283	TRUE	reported	igd	2	TRUE	NA	NA	1115	217677	0.265449	0.265449	1.55768007435528
232	rs7915723	A	C	A	C	-0.0147973	-0.0087	0.558756	0.4889	FALSE	FALSE	FALSE	finn-b-C3_BLADDER	10	134007008	0.0428	218792	0.8393	Malignant neoplasm of bladder || id:finn-b-C3_BLADDER	Malignant neoplasm of bladder	Malignant neoplasm of bladder || ||	TRUE	igd	NA	NA	NA	NA	NA	NA	NA	6.96081e-10	331226	0.00239938	10	134007008	ukb-a-283	Arm fat mass (right) || id:ukb-a-283	TRUE	reported	igd	2	TRUE	NA	NA	1115	217677	0.441244	0.5111	1.3808968675275
233	rs7917983	C	T	C	T	-0.0130387	0.0211	0.465592	0.4504	FALSE	FALSE	FALSE	finn-b-C3_BLADDER	10	114732882	0.0431	218792	0.625101	Malignant neoplasm of bladder || id:finn-b-C3_BLADDER	Malignant neoplasm of bladder	Malignant neoplasm of bladder || ||	TRUE	igd	NA	NA	NA	NA	NA	NA	NA	4.42853e-08	331226	0.00238238	10	114732882	ukb-a-283	Arm fat mass (right) || id:ukb-a-283	TRUE	reported	igd	2	TRUE	NA	NA	1115	217677	0.465592	0.465592	1.37111298721344
234	rs7925100	A	G	A	G	0.0137229	0.0363	0.396337	0.2952	FALSE	FALSE	FALSE	finn-b-C3_BLADDER	11	118941596	0.047	218792	0.4398	Malignant neoplasm of bladder || id:finn-b-C3_BLADDER	Malignant neoplasm of bladder	Malignant neoplasm of bladder || ||	TRUE	igd	NA	NA	NA	NA	NA	NA	NA	1.68461e-08	331226	0.00243238	11	118941596	ukb-a-283	Arm fat mass (right) || id:ukb-a-283	TRUE	reported	igd	2	TRUE	NA	NA	1115	217677	0.396337	0.396337	1.39988910578422
235	rs7930275	T	C	T	C	0.0195824	0.0509	0.221254	0.3047	FALSE	FALSE	FALSE	finn-b-C3_BLADDER	11	134611807	0.0471	218792	0.2803	Malignant neoplasm of bladder || id:finn-b-C3_BLADDER	Malignant neoplasm of bladder	Malignant neoplasm of bladder || ||	TRUE	igd	NA	NA	NA	NA	NA	NA	NA	1.72544e-11	331226	0.00291068	11	134611807	ukb-a-283	Arm fat mass (right) || id:ukb-a-283	TRUE	reported	igd	2	TRUE	NA	NA	1115	217677	0.221254	0.221254	1.67516145603237
236	rs79535757	T	A	T	A	-0.0747597	0.2118	0.00819546	0.003657	FALSE	TRUE	FALSE	finn-b-C3_BLADDER	12	17007584	0.3558	218792	0.5517	Malignant neoplasm of bladder || id:finn-b-C3_BLADDER	Malignant neoplasm of bladder	Malignant neoplasm of bladder || ||	TRUE	igd	NA	NA	NA	NA	NA	NA	NA	2.88789e-08	331226	0.0134745	12	17007584	ukb-a-283	Arm fat mass (right) || id:ukb-a-283	TRUE	reported	igd	2	TRUE	NA	NA	1115	217677	0.00819546	0.00819546	7.75487619364142
237	rs7987928	A	G	A	G	-0.0177892	0.0364	0.79963	0.8059	FALSE	FALSE	FALSE	finn-b-C3_BLADDER	13	54372377	0.0542	218792	0.5011	Malignant neoplasm of bladder || id:finn-b-C3_BLADDER	Malignant neoplasm of bladder	Malignant neoplasm of bladder || ||	TRUE	igd	NA	NA	NA	NA	NA	NA	NA	2.21106e-09	331226	0.00297396	13	54372377	ukb-a-283	Arm fat mass (right) || id:ukb-a-283	TRUE	reported	igd	2	TRUE	NA	NA	1115	217677	0.20037	0.1941	1.71158051169556
238	rs801738	G	C	G	C	-0.0165104	-0.0203	0.35841	0.3118	FALSE	TRUE	FALSE	finn-b-C3_BLADDER	11	65924217	0.0466	218792	0.6637	Malignant neoplasm of bladder || id:finn-b-C3_BLADDER	Malignant neoplasm of bladder	Malignant neoplasm of bladder || ||	TRUE	igd	NA	NA	NA	NA	NA	NA	NA	2.8543e-11	331226	0.00248122	11	65924217	ukb-a-283	Arm fat mass (right) || id:ukb-a-283	TRUE	reported	igd	2	TRUE	NA	NA	1115	217677	0.35841	0.35841	1.42799761840417
239	rs8026927	A	C	A	C	-0.0138549	-0.0101	0.36361	0.4148	FALSE	FALSE	FALSE	finn-b-C3_BLADDER	15	27001117	0.0438	218792	0.8178	Malignant neoplasm of bladder || id:finn-b-C3_BLADDER	Malignant neoplasm of bladder	Malignant neoplasm of bladder || ||	TRUE	igd	NA	NA	NA	NA	NA	NA	NA	2.73382e-08	331226	0.00249287	15	27001117	ukb-a-283	Arm fat mass (right) || id:ukb-a-283	TRUE	reported	igd	2	TRUE	NA	NA	1115	217677	0.36361	0.36361	1.43470245403116
240	rs8087074	T	G	T	G	0.0175733	0.0308	0.261119	0.2449	FALSE	FALSE	FALSE	finn-b-C3_BLADDER	18	45923482	0.0502	218792	0.5401	Malignant neoplasm of bladder || id:finn-b-C3_BLADDER	Malignant neoplasm of bladder	Malignant neoplasm of bladder || ||	TRUE	igd	NA	NA	NA	NA	NA	NA	NA	1.06952e-10	331226	0.00272159	18	45923482	ukb-a-283	Arm fat mass (right) || id:ukb-a-283	TRUE	reported	igd	2	TRUE	NA	NA	1115	217677	0.261119	0.261119	1.56633593082137
241	rs815163	C	T	C	T	-0.0165555	0.0148	0.561603	0.472	FALSE	FALSE	FALSE	finn-b-C3_BLADDER	1	190294726	0.043	218792	0.73	Malignant neoplasm of bladder || id:finn-b-C3_BLADDER	Malignant neoplasm of bladder	Malignant neoplasm of bladder || ||	TRUE	igd	NA	NA	NA	NA	NA	NA	NA	4.97164e-12	331226	0.00239704	1	190294726	ukb-a-283	Arm fat mass (right) || id:ukb-a-283	TRUE	reported	igd	2	TRUE	NA	NA	1115	217677	0.438397	0.528	1.37955014517839
242	rs8192675	C	T	C	T	0.0176983	-0.0337	0.287375	0.2636	FALSE	FALSE	FALSE	finn-b-C3_BLADDER	3	170724883	0.0486	218792	0.4873	Malignant neoplasm of bladder || id:finn-b-C3_BLADDER	Malignant neoplasm of bladder	Malignant neoplasm of bladder || ||	TRUE	igd	NA	NA	NA	NA	NA	NA	NA	1.56856e-11	331226	0.00262522	3	170724883	ukb-a-283	Arm fat mass (right) || id:ukb-a-283	TRUE	reported	igd	2	TRUE	NA	NA	1115	217677	0.287375	0.287375	1.51087283988804
243	rs845084	A	G	A	G	0.0183297	0.0051	0.257551	0.2597	FALSE	FALSE	FALSE	finn-b-C3_BLADDER	10	125220036	0.049	218792	0.9169	Malignant neoplasm of bladder || id:finn-b-C3_BLADDER	Malignant neoplasm of bladder	Malignant neoplasm of bladder || ||	TRUE	igd	NA	NA	NA	NA	NA	NA	NA	1.91646e-11	331226	0.00273068	10	125220036	ukb-a-283	Arm fat mass (right) || id:ukb-a-283	TRUE	reported	igd	2	TRUE	NA	NA	1115	217677	0.257551	0.257551	1.57156742917754
244	rs846545	C	T	C	T	-0.0147226	0.0519	0.420316	0.5023	FALSE	FALSE	FALSE	finn-b-C3_BLADDER	1	210261708	0.043	218792	0.2277	Malignant neoplasm of bladder || id:finn-b-C3_BLADDER	Malignant neoplasm of bladder	Malignant neoplasm of bladder || ||	TRUE	igd	NA	NA	NA	NA	NA	NA	NA	1.09265e-09	331226	0.00241535	1	210261708	ukb-a-283	Arm fat mass (right) || id:ukb-a-283	TRUE	reported	igd	2	TRUE	NA	NA	1115	217677	0.420316	0.420316	1.39008795979901
245	rs854917	T	C	T	C	-0.0166182	-0.0447	0.738006	0.7535	FALSE	FALSE	FALSE	finn-b-C3_BLADDER	6	90127390	0.05	218792	0.3713	Malignant neoplasm of bladder || id:finn-b-C3_BLADDER	Malignant neoplasm of bladder	Malignant neoplasm of bladder || ||	TRUE	igd	NA	NA	NA	NA	NA	NA	NA	9.94031e-10	331226	0.00271959	6	90127390	ukb-a-283	Arm fat mass (right) || id:ukb-a-283	TRUE	reported	igd	2	TRUE	NA	NA	1115	217677	0.261994	0.2465	1.56518488607854
246	rs862320	T	C	T	C	-0.0200301	-0.0342	0.410152	0.4308	FALSE	FALSE	FALSE	finn-b-C3_BLADDER	16	69651866	0.0434	218792	0.431	Malignant neoplasm of bladder || id:finn-b-C3_BLADDER	Malignant neoplasm of bladder	Malignant neoplasm of bladder || ||	TRUE	igd	NA	NA	NA	NA	NA	NA	NA	1.38102e-16	331226	0.00242297	16	69651866	ukb-a-283	Arm fat mass (right) || id:ukb-a-283	TRUE	reported	igd	2	TRUE	NA	NA	1115	217677	0.410152	0.410152	1.3944734402692
247	rs879620	T	C	T	C	0.0265083	-0.0338	0.615276	0.5788	FALSE	FALSE	FALSE	finn-b-C3_BLADDER	16	4015729	0.0437	218792	0.439	Malignant neoplasm of bladder || id:finn-b-C3_BLADDER	Malignant neoplasm of bladder	Malignant neoplasm of bladder || ||	TRUE	igd	NA	NA	NA	NA	NA	NA	NA	3.5156e-27	331226	0.0024547	16	4015729	ukb-a-283	Arm fat mass (right) || id:ukb-a-283	TRUE	reported	igd	2	TRUE	NA	NA	1115	217677	0.384724	0.4212	1.41273476511422
248	rs9289630	C	G	C	G	0.0197191	-0.0392	0.390762	0.3113	FALSE	TRUE	FALSE	finn-b-C3_BLADDER	3	141178670	0.0461	218792	0.3956	Malignant neoplasm of bladder || id:finn-b-C3_BLADDER	Malignant neoplasm of bladder	Malignant neoplasm of bladder || ||	TRUE	igd	NA	NA	NA	NA	NA	NA	NA	8.06306e-16	331226	0.00244847	3	141178670	ukb-a-283	Arm fat mass (right) || id:ukb-a-283	TRUE	reported	igd	2	TRUE	NA	NA	1115	217677	0.390762	0.390762	1.4091492607403
249	rs9291822	T	C	T	C	-0.0138728	0.0433	0.515455	0.6101	FALSE	FALSE	FALSE	finn-b-C3_BLADDER	5	64077647	0.0439	218792	0.3244	Malignant neoplasm of bladder || id:finn-b-C3_BLADDER	Malignant neoplasm of bladder	Malignant neoplasm of bladder || ||	TRUE	igd	TRUE	rs9291822	rs55793256	C	T	A	G	7.81628e-09	331226	0.00240324	5	64076515	ukb-a-283	Arm fat mass (right) || id:ukb-a-283	TRUE	reported	igd	2	TRUE	NA	NA	1115	217677	0.484545	0.3899	1.38311838388117
250	rs9320823	C	T	C	T	0.0179936	0.0157	0.601901	0.6776	FALSE	FALSE	FALSE	finn-b-C3_BLADDER	6	98429337	0.0459	218792	0.732399	Malignant neoplasm of bladder || id:finn-b-C3_BLADDER	Malignant neoplasm of bladder	Malignant neoplasm of bladder || ||	TRUE	igd	NA	NA	NA	NA	NA	NA	NA	1.46251e-13	331226	0.00243458	6	98429337	ukb-a-283	Arm fat mass (right) || id:ukb-a-283	TRUE	reported	igd	2	TRUE	NA	NA	1115	217677	0.398099	0.3224	1.40115525500134
251	rs935166	A	G	A	G	-0.0160393	-0.0649	0.506935	0.4293	FALSE	FALSE	FALSE	finn-b-C3_BLADDER	2	26949366	0.0435	218792	0.1351	Malignant neoplasm of bladder || id:finn-b-C3_BLADDER	Malignant neoplasm of bladder	Malignant neoplasm of bladder || ||	TRUE	igd	NA	NA	NA	NA	NA	NA	NA	1.59551e-11	331226	0.00238	2	26949366	ukb-a-283	Arm fat mass (right) || id:ukb-a-283	TRUE	reported	igd	2	TRUE	NA	NA	1115	217677	0.493065	0.506935	1.36974324396947
252	rs9375702	T	C	T	C	-0.0160652	0.0484	0.690333	0.6762	FALSE	FALSE	FALSE	finn-b-C3_BLADDER	6	130387773	0.0458	218792	0.2905	Malignant neoplasm of bladder || id:finn-b-C3_BLADDER	Malignant neoplasm of bladder	Malignant neoplasm of bladder || ||	TRUE	igd	TRUE	rs9375702	rs9402214	C	T	T	C	4.28549e-10	331226	0.00257313	6	130384187	ukb-a-283	Arm fat mass (right) || id:ukb-a-283	TRUE	reported	igd	2	TRUE	NA	NA	1115	217677	0.309667	0.3238	1.48089387956099
253	rs947088	T	G	T	G	0.0147551	-0.0256	0.718359	0.6567	FALSE	FALSE	FALSE	finn-b-C3_BLADDER	20	17171373	0.0453	218792	0.5726	Malignant neoplasm of bladder || id:finn-b-C3_BLADDER	Malignant neoplasm of bladder	Malignant neoplasm of bladder || ||	TRUE	igd	NA	NA	NA	NA	NA	NA	NA	2.68423e-08	331226	0.00265331	20	17171373	ukb-a-283	Arm fat mass (right) || id:ukb-a-283	TRUE	reported	igd	2	TRUE	NA	NA	1115	217677	0.281641	0.3433	1.5270392633011
254	rs9515455	A	G	A	G	0.014898	-0.0105	0.416606	0.4755	FALSE	FALSE	FALSE	finn-b-C3_BLADDER	13	112239671	0.0431	218792	0.8084	Malignant neoplasm of bladder || id:finn-b-C3_BLADDER	Malignant neoplasm of bladder	Malignant neoplasm of bladder || ||	TRUE	igd	NA	NA	NA	NA	NA	NA	NA	8.28686e-10	331226	0.00242658	13	112239671	ukb-a-283	Arm fat mass (right) || id:ukb-a-283	TRUE	reported	igd	2	TRUE	NA	NA	1115	217677	0.416606	0.416606	1.39655107603001
255	rs9549099	C	T	C	T	0.0155063	0.0293	0.264093	0.3255	FALSE	FALSE	FALSE	finn-b-C3_BLADDER	13	40766349	0.0459	218792	0.522801	Malignant neoplasm of bladder || id:finn-b-C3_BLADDER	Malignant neoplasm of bladder	Malignant neoplasm of bladder || ||	TRUE	igd	NA	NA	NA	NA	NA	NA	NA	9.95864e-09	331226	0.00270541	13	40766349	ukb-a-283	Arm fat mass (right) || id:ukb-a-283	TRUE	reported	igd	2	TRUE	NA	NA	1115	217677	0.264093	0.264093	1.55702397885186
256	rs9688977	C	T	C	T	0.0233378	0.0281	0.146486	0.1782	FALSE	FALSE	FALSE	finn-b-C3_BLADDER	6	154336892	0.0565	218792	0.6183	Malignant neoplasm of bladder || id:finn-b-C3_BLADDER	Malignant neoplasm of bladder	Malignant neoplasm of bladder || ||	TRUE	igd	NA	NA	NA	NA	NA	NA	NA	4.66552e-12	331226	0.00337463	6	154336892	ukb-a-283	Arm fat mass (right) || id:ukb-a-283	TRUE	reported	igd	2	TRUE	NA	NA	1115	217677	0.146486	0.146486	1.94217506025071
257	rs9843007	T	A	T	A	-0.0145842	-0.0343	0.375399	0.3687	FALSE	TRUE	FALSE	finn-b-C3_BLADDER	3	61207077	0.0446	218792	0.4417	Malignant neoplasm of bladder || id:finn-b-C3_BLADDER	Malignant neoplasm of bladder	Malignant neoplasm of bladder || ||	TRUE	igd	NA	NA	NA	NA	NA	NA	NA	2.90148e-09	331226	0.00245639	3	61207077	ukb-a-283	Arm fat mass (right) || id:ukb-a-283	TRUE	reported	igd	2	TRUE	NA	NA	1115	217677	0.375399	0.375399	1.41370739792192
258	rs9843653	C	T	C	T	0.0279513	0.0231	0.514555	0.3938	FALSE	FALSE	FALSE	finn-b-C3_BLADDER	3	49920571	0.044	218792	0.5997	Malignant neoplasm of bladder || id:finn-b-C3_BLADDER	Malignant neoplasm of bladder	Malignant neoplasm of bladder || ||	TRUE	igd	NA	NA	NA	NA	NA	NA	NA	8.14892e-32	331226	0.00238104	3	49920571	ukb-a-283	Arm fat mass (right) || id:ukb-a-283	TRUE	reported	igd	2	TRUE	NA	NA	1115	217677	0.485445	0.514555	1.37034178723574
259	rs9847186	A	G	A	G	-0.0152063	0.0011	0.427737	0.4159	FALSE	FALSE	FALSE	finn-b-C3_BLADDER	3	25081857	0.0437	218792	0.9801	Malignant neoplasm of bladder || id:finn-b-C3_BLADDER	Malignant neoplasm of bladder	Malignant neoplasm of bladder || ||	TRUE	igd	NA	NA	NA	NA	NA	NA	NA	2.81903e-10	331226	0.00241041	3	25081857	ukb-a-283	Arm fat mass (right) || id:ukb-a-283	TRUE	reported	igd	2	TRUE	NA	NA	1115	217677	0.427737	0.427737	1.38724487928422
260	rs9861443	C	A	C	A	0.015771	-0.0098	0.713659	0.6635	FALSE	FALSE	FALSE	finn-b-C3_BLADDER	3	88196211	0.0455	218792	0.8297	Malignant neoplasm of bladder || id:finn-b-C3_BLADDER	Malignant neoplasm of bladder	Malignant neoplasm of bladder || ||	TRUE	igd	NA	NA	NA	NA	NA	NA	NA	2.61565e-09	331226	0.0026487	3	88196211	ukb-a-283	Arm fat mass (right) || id:ukb-a-283	TRUE	reported	igd	2	TRUE	NA	NA	1115	217677	0.286341	0.3365	1.52438610516888
261	rs9883422	G	A	G	A	-0.0146256	-0.0428	0.278733	0.3284	FALSE	FALSE	FALSE	finn-b-C3_BLADDER	3	31458411	0.0458	218792	0.3497	Malignant neoplasm of bladder || id:finn-b-C3_BLADDER	Malignant neoplasm of bladder	Malignant neoplasm of bladder || ||	TRUE	igd	NA	NA	NA	NA	NA	NA	NA	4.17157e-08	331226	0.00266717	3	31458411	ukb-a-283	Arm fat mass (right) || id:ukb-a-283	TRUE	reported	igd	2	TRUE	NA	NA	1115	217677	0.278733	0.278733	1.53501600336893
262	rs9964122	G	A	G	A	0.0156492	0.0305	0.24998	0.3962	FALSE	FALSE	FALSE	finn-b-C3_BLADDER	18	63404286	0.0441	218792	0.4885	Malignant neoplasm of bladder || id:finn-b-C3_BLADDER	Malignant neoplasm of bladder	Malignant neoplasm of bladder || ||	TRUE	igd	NA	NA	NA	NA	NA	NA	NA	1.2154e-08	331226	0.00274658	18	63404286	ukb-a-283	Arm fat mass (right) || id:ukb-a-283	TRUE	reported	igd	2	TRUE	NA	NA	1115	217677	0.24998	0.24998	1.58071823488305
263	rs9968060	T	C	T	C	0.0155022	0.022	0.646614	0.6382	FALSE	FALSE	FALSE	finn-b-C3_BLADDER	3	62471282	0.0451	218792	0.6255	Malignant neoplasm of bladder || id:finn-b-C3_BLADDER	Malignant neoplasm of bladder	Malignant neoplasm of bladder || ||	TRUE	igd	NA	NA	NA	NA	NA	NA	NA	9.15609e-10	331226	0.00253153	3	62471282	ukb-a-283	Arm fat mass (right) || id:ukb-a-283	TRUE	reported	igd	2	TRUE	NA	NA	1115	217677	0.353386	0.3618	1.4569521489101
[truncated: 5 more columns]
