# Supplementary material for: Mendelian randomization investigation identified the causal relationship between body fat indexes and the risk of bladder cancer
Source: PeerJ. 2023 Jan 20;11:e14739. doi: 10.7717/peerj.14739 (PMC9869775; doi:10.7717/peerj.14739)
Supplement: Supplemental Information 2 [file peerj-11-14739-s002.zip › RAW_data_csv_files/Leg-fat-mass-(left)_BCa.csv]

	SNP	effect_allele.exposure	other_allele.exposure	effect_allele.outcome	other_allele.outcome	beta.exposure	beta.outcome	eaf.exposure	eaf.outcome	remove	palindromic	ambiguous	id.outcome	chr	pos	se.outcome	samplesize.outcome	pval.outcome	outcome	originalname.outcome	outcome.deprecated	mr_keep.outcome	data_source.outcome	proxy.outcome	target_snp.outcome	proxy_snp.outcome	target_a1.outcome	target_a2.outcome	proxy_a1.outcome	proxy_a2.outcome	pval.exposure	pos.exposure	se.exposure	samplesize.exposure	chr.exposure	id.exposure	exposure	mr_keep.exposure	pval_origin.exposure	data_source.exposure	action	mr_keep	ncase.exposure	ncontrol.exposure	ncase.outcome	ncontrol.outcome	maf.exposure	maf.outcome	SD.exposure
1	rs10038105	G	T	G	T	0.0148546	0.0077	0.72896	0.6797	FALSE	FALSE	FALSE	finn-b-C3_BLADDER	5	170354039	0.0461	218792	0.8676	Malignant neoplasm of bladder || id:finn-b-C3_BLADDER	Malignant neoplasm of bladder	Malignant neoplasm of bladder || ||	TRUE	igd	NA	NA	NA	NA	NA	NA	NA	5.93062e-12	170354039	0.00215861	331275	5	ukb-a-279	Leg fat mass (left) || id:ukb-a-279	TRUE	reported	igd	2	TRUE	NA	NA	1115	217677	0.27104	0.3203	1.24242023483861
2	rs10100245	A	G	A	G	0.0153339	-0.0206	0.56644	0.5281	FALSE	FALSE	FALSE	finn-b-C3_BLADDER	8	77226919	0.0431	218792	0.6326	Malignant neoplasm of bladder || id:finn-b-C3_BLADDER	Malignant neoplasm of bladder	Malignant neoplasm of bladder || ||	TRUE	igd	NA	NA	NA	NA	NA	NA	NA	2.39332e-15	77226919	0.00193625	331275	8	ukb-a-279	Leg fat mass (left) || id:ukb-a-279	TRUE	reported	igd	2	TRUE	NA	NA	1115	217677	0.43356	0.4719	1.11443761481058
3	rs10118701	G	A	G	A	0.0128986	-0.0414	0.317387	0.3925	FALSE	FALSE	FALSE	finn-b-C3_BLADDER	9	103061366	0.044	218792	0.3468	Malignant neoplasm of bladder || id:finn-b-C3_BLADDER	Malignant neoplasm of bladder	Malignant neoplasm of bladder || ||	TRUE	igd	NA	NA	NA	NA	NA	NA	NA	3.75396e-10	103061366	0.00205913	331275	9	ukb-a-279	Leg fat mass (left) || id:ukb-a-279	TRUE	reported	igd	2	TRUE	NA	NA	1115	217677	0.317387	0.317387	1.185163034621
4	rs10128597	A	G	A	G	-0.0146139	-0.0527	0.274019	0.2645	FALSE	FALSE	FALSE	finn-b-C3_BLADDER	11	8694830	0.0487	218792	0.2787	Malignant neoplasm of bladder || id:finn-b-C3_BLADDER	Malignant neoplasm of bladder	Malignant neoplasm of bladder || ||	TRUE	igd	NA	NA	NA	NA	NA	NA	NA	1.48047e-11	8694830	0.00216501	331275	11	ukb-a-279	Leg fat mass (left) || id:ukb-a-279	TRUE	reported	igd	2	TRUE	NA	NA	1115	217677	0.274019	0.274019	1.24610385045374
5	rs10187101	T	C	T	C	-0.0120481	-0.0287	0.359822	0.4315	FALSE	FALSE	FALSE	finn-b-C3_BLADDER	2	50742227	0.0434	218792	0.5083	Malignant neoplasm of bladder || id:finn-b-C3_BLADDER	Malignant neoplasm of bladder	Malignant neoplasm of bladder || ||	TRUE	igd	NA	NA	NA	NA	NA	NA	NA	1.74369e-09	50742227	0.00200127	331275	2	ukb-a-279	Leg fat mass (left) || id:ukb-a-279	TRUE	reported	igd	2	TRUE	NA	NA	1115	217677	0.359822	0.359822	1.1518608472005
6	rs10209821	T	C	T	C	0.0145446	0.0473	0.341092	0.3152	FALSE	FALSE	FALSE	finn-b-C3_BLADDER	2	228980358	0.0462	218792	0.3063	Malignant neoplasm of bladder || id:finn-b-C3_BLADDER	Malignant neoplasm of bladder	Malignant neoplasm of bladder || ||	TRUE	igd	NA	NA	NA	NA	NA	NA	NA	6.67882e-13	228980358	0.00202398	331275	2	ukb-a-279	Leg fat mass (left) || id:ukb-a-279	TRUE	reported	igd	2	TRUE	NA	NA	1115	217677	0.341092	0.341092	1.1649319269848
7	rs10215731	C	T	C	T	0.012107	-0.0404	0.264964	0.2493	FALSE	FALSE	FALSE	finn-b-C3_BLADDER	7	77489783	0.0494	218792	0.4129	Malignant neoplasm of bladder || id:finn-b-C3_BLADDER	Malignant neoplasm of bladder	Malignant neoplasm of bladder || ||	TRUE	igd	NA	NA	NA	NA	NA	NA	NA	2.87667e-08	77489783	0.00218187	331275	7	ukb-a-279	Leg fat mass (left) || id:ukb-a-279	TRUE	reported	igd	2	TRUE	NA	NA	1115	217677	0.264964	0.264964	1.25580787533983
8	rs10237306	T	G	T	G	0.0124345	-0.0309	0.380218	0.4014	FALSE	FALSE	FALSE	finn-b-C3_BLADDER	7	121955981	0.0439	218792	0.481599	Malignant neoplasm of bladder || id:finn-b-C3_BLADDER	Malignant neoplasm of bladder	Malignant neoplasm of bladder || ||	TRUE	igd	NA	NA	NA	NA	NA	NA	NA	3.17088e-10	121955981	0.00197676	331275	7	ukb-a-279	Leg fat mass (left) || id:ukb-a-279	TRUE	reported	igd	2	TRUE	NA	NA	1115	217677	0.380218	0.380218	1.13775375052444
9	rs10423928	A	T	A	T	-0.0253652	0.0584	0.19349	0.2563	FALSE	TRUE	FALSE	finn-b-C3_BLADDER	19	46182304	0.0493	218792	0.2358	Malignant neoplasm of bladder || id:finn-b-C3_BLADDER	Malignant neoplasm of bladder	Malignant neoplasm of bladder || ||	TRUE	igd	NA	NA	NA	NA	NA	NA	NA	1.17004e-25	46182304	0.00242215	331275	19	ukb-a-279	Leg fat mass (left) || id:ukb-a-279	TRUE	reported	igd	2	TRUE	NA	NA	1115	217677	0.19349	0.19349	1.39410461909022
10	rs10499014	G	C	G	C	-0.01465	-0.0214	0.26787	0.2645	FALSE	TRUE	FALSE	finn-b-C3_BLADDER	6	97947755	0.0489	218792	0.6615	Malignant neoplasm of bladder || id:finn-b-C3_BLADDER	Malignant neoplasm of bladder	Malignant neoplasm of bladder || ||	TRUE	igd	NA	NA	NA	NA	NA	NA	NA	1.91161e-11	97947755	0.00218238	331275	6	ukb-a-279	Leg fat mass (left) || id:ukb-a-279	TRUE	reported	igd	2	TRUE	NA	NA	1115	217677	0.26787	0.26787	1.25610141345916
11	rs1056441	C	T	C	T	0.0127597	0.0075	0.673163	0.7437	FALSE	FALSE	FALSE	finn-b-C3_BLADDER	20	62370349	0.0489	218792	0.8785	Malignant neoplasm of bladder || id:finn-b-C3_BLADDER	Malignant neoplasm of bladder	Malignant neoplasm of bladder || ||	TRUE	igd	NA	NA	NA	NA	NA	NA	NA	4.52772e-10	62370349	0.00204652	331275	20	ukb-a-279	Leg fat mass (left) || id:ukb-a-279	TRUE	reported	igd	2	TRUE	NA	NA	1115	217677	0.326837	0.2563	1.17790516072932
12	rs10756714	G	A	G	A	-0.0180457	-0.0378	0.444794	0.5077	FALSE	FALSE	FALSE	finn-b-C3_BLADDER	9	15885041	0.0431	218792	0.3804	Malignant neoplasm of bladder || id:finn-b-C3_BLADDER	Malignant neoplasm of bladder	Malignant neoplasm of bladder || ||	TRUE	igd	NA	NA	NA	NA	NA	NA	NA	1.07127e-20	15885041	0.00193429	331275	9	ukb-a-279	Leg fat mass (left) || id:ukb-a-279	TRUE	reported	igd	2	TRUE	NA	NA	1115	217677	0.444794	0.444794	1.11330950752844
13	rs10756798	T	C	T	C	-0.0145177	-0.0684	0.645026	0.6574	FALSE	FALSE	FALSE	finn-b-C3_BLADDER	9	16739763	0.0452	218792	0.1302	Malignant neoplasm of bladder || id:finn-b-C3_BLADDER	Malignant neoplasm of bladder	Malignant neoplasm of bladder || ||	TRUE	igd	NA	NA	NA	NA	NA	NA	NA	4.73805e-13	16739763	0.00200718	331275	9	ukb-a-279	Leg fat mass (left) || id:ukb-a-279	TRUE	reported	igd	2	TRUE	NA	NA	1115	217677	0.354974	0.3426	1.15526243599509
14	rs10787738	T	C	T	C	0.0166973	-0.0031	0.253303	0.2554	FALSE	FALSE	FALSE	finn-b-C3_BLADDER	10	118777371	0.0494	218792	0.9495	Malignant neoplasm of bladder || id:finn-b-C3_BLADDER	Malignant neoplasm of bladder	Malignant neoplasm of bladder || ||	TRUE	igd	NA	NA	NA	NA	NA	NA	NA	8.53493e-14	118777371	0.00223761	331275	10	ukb-a-279	Leg fat mass (left) || id:ukb-a-279	TRUE	reported	igd	2	TRUE	NA	NA	1115	217677	0.253303	0.253303	1.28788986508782
15	rs10827289	T	C	T	C	-0.011878	0.0266	0.583034	0.6174	FALSE	FALSE	FALSE	finn-b-C3_BLADDER	10	34091492	0.044	218792	0.5457	Malignant neoplasm of bladder || id:finn-b-C3_BLADDER	Malignant neoplasm of bladder	Malignant neoplasm of bladder || ||	TRUE	igd	NA	NA	NA	NA	NA	NA	NA	1.14604e-09	34091492	0.00195112	331275	10	ukb-a-279	Leg fat mass (left) || id:ukb-a-279	TRUE	reported	igd	2	TRUE	NA	NA	1115	217677	0.416966	0.3826	1.12299626546635
16	rs10835186	A	G	A	G	0.0122511	-0.0419	0.741755	0.6765	FALSE	FALSE	FALSE	finn-b-C3_BLADDER	11	27500267	0.0459	218792	0.3616	Malignant neoplasm of bladder || id:finn-b-C3_BLADDER	Malignant neoplasm of bladder	Malignant neoplasm of bladder || ||	TRUE	igd	NA	NA	NA	NA	NA	NA	NA	2.51177e-08	27500267	0.00219845	331275	11	ukb-a-279	Leg fat mass (left) || id:ukb-a-279	TRUE	reported	igd	2	TRUE	NA	NA	1115	217677	0.258245	0.3235	1.26535074204277
18	rs10883553	A	C	A	C	0.0109366	0.0099	0.44653	0.4365	FALSE	FALSE	FALSE	finn-b-C3_BLADDER	10	102635475	0.0435	218792	0.8201	Malignant neoplasm of bladder || id:finn-b-C3_BLADDER	Malignant neoplasm of bladder	Malignant neoplasm of bladder || ||	TRUE	igd	NA	NA	NA	NA	NA	NA	NA	1.53123e-08	102635475	0.00193289	331275	10	ukb-a-279	Leg fat mass (left) || id:ukb-a-279	TRUE	reported	igd	2	TRUE	NA	NA	1115	217677	0.44653	0.44653	1.11250371661264
20	rs10898332	C	T	C	T	-0.0112733	0.0103	0.63561	0.6493	FALSE	FALSE	FALSE	finn-b-C3_BLADDER	11	84631738	0.045	218792	0.8185	Malignant neoplasm of bladder || id:finn-b-C3_BLADDER	Malignant neoplasm of bladder	Malignant neoplasm of bladder || ||	TRUE	igd	NA	NA	NA	NA	NA	NA	NA	2.30701e-08	84631738	0.00201763	331275	11	ukb-a-279	Leg fat mass (left) || id:ukb-a-279	TRUE	reported	igd	2	TRUE	NA	NA	1115	217677	0.36439	0.3507	1.16127708961666
21	rs10938397	G	A	G	A	0.0220827	0.0302	0.434075	0.4736	FALSE	FALSE	FALSE	finn-b-C3_BLADDER	4	45182527	0.0431	218792	0.4829	Malignant neoplasm of bladder || id:finn-b-C3_BLADDER	Malignant neoplasm of bladder	Malignant neoplasm of bladder || ||	TRUE	igd	NA	NA	NA	NA	NA	NA	NA	5.34318e-30	45182527	0.00194053	331275	4	ukb-a-279	Leg fat mass (left) || id:ukb-a-279	TRUE	reported	igd	2	TRUE	NA	NA	1115	217677	0.434075	0.434075	1.11690103275319
22	rs10954772	C	T	C	T	-0.0150367	0.0293	0.685712	0.7331	FALSE	FALSE	FALSE	finn-b-C3_BLADDER	8	30863938	0.0488	218792	0.5479	Malignant neoplasm of bladder || id:finn-b-C3_BLADDER	Malignant neoplasm of bladder	Malignant neoplasm of bladder || ||	TRUE	igd	NA	NA	NA	NA	NA	NA	NA	4.94425e-13	30863938	0.0020806	331275	8	ukb-a-279	Leg fat mass (left) || id:ukb-a-279	TRUE	reported	igd	2	TRUE	NA	NA	1115	217677	0.314288	0.2669	1.19752041387986
23	rs10995427	A	G	A	G	-0.01225	0.0041	0.360827	0.3823	FALSE	FALSE	FALSE	finn-b-C3_BLADDER	10	64842838	0.0444	218792	0.9271	Malignant neoplasm of bladder || id:finn-b-C3_BLADDER	Malignant neoplasm of bladder	Malignant neoplasm of bladder || ||	TRUE	igd	NA	NA	NA	NA	NA	NA	NA	1.10129e-09	64842838	0.00201011	331275	10	ukb-a-279	Leg fat mass (left) || id:ukb-a-279	TRUE	reported	igd	2	TRUE	NA	NA	1115	217677	0.360827	0.360827	1.15694884126889
24	rs11012732	G	A	G	A	0.0199174	-0.0715	0.331106	0.3143	FALSE	FALSE	FALSE	finn-b-C3_BLADDER	10	21830104	0.0463	218792	0.1228	Malignant neoplasm of bladder || id:finn-b-C3_BLADDER	Malignant neoplasm of bladder	Malignant neoplasm of bladder || ||	TRUE	igd	NA	NA	NA	NA	NA	NA	NA	1.70726e-22	21830104	0.00204101	331275	10	ukb-a-279	Leg fat mass (left) || id:ukb-a-279	TRUE	reported	igd	2	TRUE	NA	NA	1115	217677	0.331106	0.331106	1.17473379791067
25	rs1106761	A	G	A	G	0.0123819	-0.0125	0.386023	0.3592	FALSE	FALSE	FALSE	finn-b-C3_BLADDER	8	142619234	0.0445	218792	0.7787	Malignant neoplasm of bladder || id:finn-b-C3_BLADDER	Malignant neoplasm of bladder	Malignant neoplasm of bladder || ||	TRUE	igd	NA	NA	NA	NA	NA	NA	NA	5.47369e-10	142619234	0.00199545	331275	8	ukb-a-279	Leg fat mass (left) || id:ukb-a-279	TRUE	reported	igd	2	TRUE	NA	NA	1115	217677	0.386023	0.386023	1.14851105925049
26	rs11099020	T	C	T	C	-0.0115946	0.0449	0.642739	0.6043	FALSE	FALSE	FALSE	finn-b-C3_BLADDER	4	130724902	0.0442	218792	0.3096	Malignant neoplasm of bladder || id:finn-b-C3_BLADDER	Malignant neoplasm of bladder	Malignant neoplasm of bladder || ||	TRUE	igd	NA	NA	NA	NA	NA	NA	NA	7.58124e-09	130724902	0.00200679	331275	4	ukb-a-279	Leg fat mass (left) || id:ukb-a-279	TRUE	reported	igd	2	TRUE	NA	NA	1115	217677	0.357261	0.3957	1.15503796566854
27	rs11100870	G	T	G	T	-0.0119756	-0.0143	0.549581	0.5451	FALSE	FALSE	FALSE	finn-b-C3_BLADDER	4	145822014	0.0432	218792	0.7403	Malignant neoplasm of bladder || id:finn-b-C3_BLADDER	Malignant neoplasm of bladder	Malignant neoplasm of bladder || ||	TRUE	igd	NA	NA	NA	NA	NA	NA	NA	5.22059e-10	145822014	0.00192766	331275	4	ukb-a-279	Leg fat mass (left) || id:ukb-a-279	TRUE	reported	igd	2	TRUE	NA	NA	1115	217677	0.450419	0.4549	1.10949351197715
28	rs11150745	G	A	G	A	-0.0163246	-0.1069	0.319489	0.2798	FALSE	FALSE	FALSE	finn-b-C3_BLADDER	17	78757626	0.0478	218792	0.02537	Malignant neoplasm of bladder || id:finn-b-C3_BLADDER	Malignant neoplasm of bladder	Malignant neoplasm of bladder || ||	TRUE	igd	NA	NA	NA	NA	NA	NA	NA	2.37739e-15	78757626	0.00206113	331275	17	ukb-a-279	Leg fat mass (left) || id:ukb-a-279	TRUE	reported	igd	2	TRUE	NA	NA	1115	217677	0.319489	0.319489	1.18631416450072
29	rs111955609	A	G	A	G	0.0206338	-0.0774	0.0881497	0.07439	FALSE	FALSE	FALSE	finn-b-C3_BLADDER	7	6401290	0.0809	218792	0.339	Malignant neoplasm of bladder || id:finn-b-C3_BLADDER	Malignant neoplasm of bladder	Malignant neoplasm of bladder || ||	TRUE	igd	NA	NA	NA	NA	NA	NA	NA	1.27773e-09	6401290	0.00339912	331275	7	ukb-a-279	Leg fat mass (left) || id:ukb-a-279	TRUE	reported	igd	2	TRUE	NA	NA	1115	217677	0.0881497	0.0881497	1.9564142983886
31	rs11223641	C	T	C	T	-0.0157253	-0.1184	0.144615	0.06438	FALSE	FALSE	FALSE	finn-b-C3_BLADDER	11	133820022	0.087	218792	0.1734	Malignant neoplasm of bladder || id:finn-b-C3_BLADDER	Malignant neoplasm of bladder	Malignant neoplasm of bladder || ||	TRUE	igd	NA	NA	NA	NA	NA	NA	NA	9.92042e-09	133820022	0.00274331	331275	11	ukb-a-279	Leg fat mass (left) || id:ukb-a-279	TRUE	reported	igd	2	TRUE	NA	NA	1115	217677	0.144615	0.144615	1.57895305517676
32	rs1127100	C	T	C	T	0.014474	0.0314	0.648239	0.6519	FALSE	FALSE	FALSE	finn-b-C3_BLADDER	1	32193647	0.0453	218792	0.4878	Malignant neoplasm of bladder || id:finn-b-C3_BLADDER	Malignant neoplasm of bladder	Malignant neoplasm of bladder || ||	TRUE	igd	NA	NA	NA	NA	NA	NA	NA	6.81083e-13	32193647	0.0020149	331275	1	ukb-a-279	Leg fat mass (left) || id:ukb-a-279	TRUE	reported	igd	2	TRUE	NA	NA	1115	217677	0.351761	0.3481	1.15970579733084
33	rs1128249	T	G	T	G	0.0133742	0.0693	0.393425	0.3479	FALSE	FALSE	FALSE	finn-b-C3_BLADDER	2	165528624	0.0451	218792	0.1242	Malignant neoplasm of bladder || id:finn-b-C3_BLADDER	Malignant neoplasm of bladder	Malignant neoplasm of bladder || ||	TRUE	igd	NA	NA	NA	NA	NA	NA	NA	9.8107e-12	165528624	0.00196405	331275	2	ukb-a-279	Leg fat mass (left) || id:ukb-a-279	TRUE	reported	igd	2	TRUE	NA	NA	1115	217677	0.393425	0.393425	1.13043832013878
34	rs113230003	A	G	A	G	-0.0145268	-0.0177	0.260185	0.2113	FALSE	FALSE	FALSE	finn-b-C3_BLADDER	19	18460956	0.0523	218792	0.7356	Malignant neoplasm of bladder || id:finn-b-C3_BLADDER	Malignant neoplasm of bladder	Malignant neoplasm of bladder || ||	TRUE	igd	NA	NA	NA	NA	NA	NA	NA	4.40859e-11	18460956	0.00220442	331275	19	ukb-a-279	Leg fat mass (left) || id:ukb-a-279	TRUE	reported	igd	2	TRUE	NA	NA	1115	217677	0.260185	0.260185	1.26878686473375
35	rs113866544	C	T	C	T	0.0286248	0.0419	0.0676841	0.1066	FALSE	FALSE	FALSE	finn-b-C3_BLADDER	17	46270606	0.0702	218792	0.5501	Malignant neoplasm of bladder || id:finn-b-C3_BLADDER	Malignant neoplasm of bladder	Malignant neoplasm of bladder || ||	TRUE	igd	NA	NA	NA	NA	NA	NA	NA	7.24937e-14	46270606	0.00382501	331275	17	ukb-a-279	Leg fat mass (left) || id:ukb-a-279	TRUE	reported	igd	2	TRUE	NA	NA	1115	217677	0.0676841	0.0676841	2.20154165062704
36	rs115584674	G	A	G	A	-0.0228717	-0.0912	0.0594649	0.07432	FALSE	FALSE	FALSE	finn-b-C3_BLADDER	1	150382759	0.0823	218792	0.2677	Malignant neoplasm of bladder || id:finn-b-C3_BLADDER	Malignant neoplasm of bladder	Malignant neoplasm of bladder || ||	TRUE	igd	TRUE	rs115584674	rs115815732	G	A	C	T	1.66322e-08	150346106	0.00405242	331275	1	ukb-a-279	Leg fat mass (left) || id:ukb-a-279	TRUE	reported	igd	2	TRUE	NA	NA	1115	217677	0.0594649	0.0594649	2.33243087360138
37	rs11611780	C	G	C	G	0.0131034	-0.0393	0.254317	0.3069	FALSE	TRUE	FALSE	finn-b-C3_BLADDER	12	111199274	0.0469	218792	0.4026	Malignant neoplasm of bladder || id:finn-b-C3_BLADDER	Malignant neoplasm of bladder	Malignant neoplasm of bladder || ||	TRUE	igd	NA	NA	NA	NA	NA	NA	NA	2.80479e-09	111199274	0.00220493	331275	12	ukb-a-279	Leg fat mass (left) || id:ukb-a-279	TRUE	reported	igd	2	TRUE	NA	NA	1115	217677	0.254317	0.254317	1.26908040285308
38	rs11642015	T	C	T	C	0.0512615	0.0682	0.40236	0.4189	FALSE	FALSE	FALSE	finn-b-C3_BLADDER	16	53802494	0.0435	218792	0.1166	Malignant neoplasm of bladder || id:finn-b-C3_BLADDER	Malignant neoplasm of bladder	Malignant neoplasm of bladder || ||	TRUE	igd	NA	NA	NA	NA	NA	NA	NA	2.92415e-151	53802494	0.0019558	331275	16	ukb-a-279	Leg fat mass (left) || id:ukb-a-279	TRUE	reported	igd	2	TRUE	NA	NA	1115	217677	0.40236	0.40236	1.12568990938491
39	rs11656758	G	A	G	A	0.0117359	0.0106	0.339618	0.2992	FALSE	FALSE	FALSE	finn-b-C3_BLADDER	17	42301541	0.0468	218792	0.8201	Malignant neoplasm of bladder || id:finn-b-C3_BLADDER	Malignant neoplasm of bladder	Malignant neoplasm of bladder || ||	TRUE	igd	NA	NA	NA	NA	NA	NA	NA	7.22088e-09	42301541	0.00202837	331275	17	ukb-a-279	Leg fat mass (left) || id:ukb-a-279	TRUE	reported	igd	2	TRUE	NA	NA	1115	217677	0.339618	0.339618	1.1674586570708
41	rs11668971	C	T	C	T	-0.0147146	0.0164	0.481139	0.5284	FALSE	FALSE	FALSE	finn-b-C3_BLADDER	19	18815611	0.0431	218792	0.7027	Malignant neoplasm of bladder || id:finn-b-C3_BLADDER	Malignant neoplasm of bladder	Malignant neoplasm of bladder || ||	TRUE	igd	NA	NA	NA	NA	NA	NA	NA	1.73101e-14	18815611	0.00191858	331275	19	ukb-a-279	Leg fat mass (left) || id:ukb-a-279	TRUE	reported	igd	2	TRUE	NA	NA	1115	217677	0.481139	0.4716	1.10426738232319
42	rs11695700	T	G	T	G	0.0111283	0.0379	0.417672	0.4341	FALSE	FALSE	FALSE	finn-b-C3_BLADDER	2	110008322	0.0431	218792	0.3794	Malignant neoplasm of bladder || id:finn-b-C3_BLADDER	Malignant neoplasm of bladder	Malignant neoplasm of bladder || ||	TRUE	igd	NA	NA	NA	NA	NA	NA	NA	1.20612e-08	110008322	0.00195267	331275	2	ukb-a-279	Leg fat mass (left) || id:ukb-a-279	TRUE	reported	igd	2	TRUE	NA	NA	1115	217677	0.417672	0.417672	1.12388839112313
43	rs11742930	T	C	T	C	0.012565	0.0083	0.566428	0.5062	FALSE	FALSE	FALSE	finn-b-C3_BLADDER	5	105774098	0.0429	218792	0.8471	Malignant neoplasm of bladder || id:finn-b-C3_BLADDER	Malignant neoplasm of bladder	Malignant neoplasm of bladder || ||	TRUE	igd	NA	NA	NA	NA	NA	NA	NA	9.48855e-11	105774098	0.00194051	331275	5	ukb-a-279	Leg fat mass (left) || id:ukb-a-279	TRUE	reported	igd	2	TRUE	NA	NA	1115	217677	0.433572	0.4938	1.1168895214544
44	rs11757278	C	T	C	T	-0.0122197	0.031	0.305848	0.3904	FALSE	FALSE	FALSE	finn-b-C3_BLADDER	6	13180454	0.0439	218792	0.4797	Malignant neoplasm of bladder || id:finn-b-C3_BLADDER	Malignant neoplasm of bladder	Malignant neoplasm of bladder || ||	TRUE	igd	NA	NA	NA	NA	NA	NA	NA	4.57552e-09	13180454	0.00208454	331275	6	ukb-a-279	Leg fat mass (left) || id:ukb-a-279	TRUE	reported	igd	2	TRUE	NA	NA	1115	217677	0.305848	0.305848	1.19978813974293
45	rs117632017	A	G	A	G	0.0281319	0.1554	0.0391416	0.01191	FALSE	FALSE	FALSE	finn-b-C3_BLADDER	15	52260107	0.1963	218792	0.4284	Malignant neoplasm of bladder || id:finn-b-C3_BLADDER	Malignant neoplasm of bladder	Malignant neoplasm of bladder || ||	TRUE	igd	NA	NA	NA	NA	NA	NA	NA	4.74242e-08	52260107	0.00515157	331275	15	ukb-a-279	Leg fat mass (left) || id:ukb-a-279	TRUE	reported	igd	2	TRUE	NA	NA	1115	217677	0.0391416	0.0391416	2.96506307725228
46	rs11824092	C	T	C	T	0.0124839	-0.0095	0.637451	0.5397	FALSE	FALSE	FALSE	finn-b-C3_BLADDER	11	13346294	0.0432	218792	0.8258	Malignant neoplasm of bladder || id:finn-b-C3_BLADDER	Malignant neoplasm of bladder	Malignant neoplasm of bladder || ||	TRUE	igd	NA	NA	NA	NA	NA	NA	NA	5.1087e-10	13346294	0.00200838	331275	11	ukb-a-279	Leg fat mass (left) || id:ukb-a-279	TRUE	reported	igd	2	TRUE	NA	NA	1115	217677	0.362549	0.4603	1.15595311392293
47	rs11882409	A	C	A	C	0.0126124	-0.0039	0.286356	0.1811	FALSE	FALSE	FALSE	finn-b-C3_BLADDER	19	34019685	0.0558	218792	0.9438	Malignant neoplasm of bladder || id:finn-b-C3_BLADDER	Malignant neoplasm of bladder	Malignant neoplasm of bladder || ||	TRUE	igd	NA	NA	NA	NA	NA	NA	NA	5.11694e-09	34019685	0.00215838	331275	19	ukb-a-279	Leg fat mass (left) || id:ukb-a-279	TRUE	reported	igd	2	TRUE	NA	NA	1115	217677	0.286356	0.286356	1.24228785490244
48	rs12001634	A	T	A	T	-0.0124678	0.0216	0.336417	0.268	FALSE	TRUE	FALSE	finn-b-C3_BLADDER	9	94186527	0.0484	218792	0.656	Malignant neoplasm of bladder || id:finn-b-C3_BLADDER	Malignant neoplasm of bladder	Malignant neoplasm of bladder || ||	TRUE	igd	NA	NA	NA	NA	NA	NA	NA	8.72047e-10	94186527	0.00203343	331275	9	ukb-a-279	Leg fat mass (left) || id:ukb-a-279	TRUE	reported	igd	2	TRUE	NA	NA	1115	217677	0.336417	0.336417	1.17037101566651
49	rs12037698	A	G	A	G	-0.0161233	-0.0738	0.141878	0.1572	FALSE	FALSE	FALSE	finn-b-C3_BLADDER	1	243584345	0.0588	218792	0.2097	Malignant neoplasm of bladder || id:finn-b-C3_BLADDER	Malignant neoplasm of bladder	Malignant neoplasm of bladder || ||	TRUE	igd	NA	NA	NA	NA	NA	NA	NA	4.66735e-09	243584345	0.00275199	331275	1	ukb-a-279	Leg fat mass (left) || id:ukb-a-279	TRUE	reported	igd	2	TRUE	NA	NA	1115	217677	0.141878	0.141878	1.58394895885478
50	rs12049202	T	C	T	C	0.021638	0.1061	0.198651	0.2845	FALSE	FALSE	FALSE	finn-b-C3_BLADDER	1	77967523	0.048	218792	0.0272001	Malignant neoplasm of bladder || id:finn-b-C3_BLADDER	Malignant neoplasm of bladder	Malignant neoplasm of bladder || ||	TRUE	igd	NA	NA	NA	NA	NA	NA	NA	2.261e-19	77967523	0.00240413	331275	1	ukb-a-279	Leg fat mass (left) || id:ukb-a-279	TRUE	reported	igd	2	TRUE	NA	NA	1115	217677	0.198651	0.198651	1.38373293887388
51	rs1209058	T	G	T	G	-0.012179	-0.0458	0.738006	0.7537	FALSE	FALSE	FALSE	finn-b-C3_BLADDER	6	90127099	0.05	218792	0.36	Malignant neoplasm of bladder || id:finn-b-C3_BLADDER	Malignant neoplasm of bladder	Malignant neoplasm of bladder || ||	TRUE	igd	NA	NA	NA	NA	NA	NA	NA	2.81462e-08	90127099	0.00219334	331275	6	ukb-a-279	Leg fat mass (left) || id:ukb-a-279	TRUE	reported	igd	2	TRUE	NA	NA	1115	217677	0.261994	0.2463	1.26240960520007
52	rs12140153	T	G	T	G	-0.0262797	-0.0086	0.0967607	0.07886	FALSE	FALSE	FALSE	finn-b-C3_BLADDER	1	62579891	0.0799	218792	0.9147	Malignant neoplasm of bladder || id:finn-b-C3_BLADDER	Malignant neoplasm of bladder	Malignant neoplasm of bladder || ||	TRUE	igd	NA	NA	NA	NA	NA	NA	NA	2.94578e-15	62579891	0.00332926	331275	1	ukb-a-279	Leg fat mass (left) || id:ukb-a-279	TRUE	reported	igd	2	TRUE	NA	NA	1115	217677	0.0967607	0.0967607	1.91620533168974
53	rs12144626	C	T	C	T	-0.0116985	0.0506	0.581821	0.618	FALSE	FALSE	FALSE	finn-b-C3_BLADDER	1	47670525	0.0443	218792	0.2532	Malignant neoplasm of bladder || id:finn-b-C3_BLADDER	Malignant neoplasm of bladder	Malignant neoplasm of bladder || ||	TRUE	igd	NA	NA	NA	NA	NA	NA	NA	2.09933e-09	47670525	0.00195297	331275	1	ukb-a-279	Leg fat mass (left) || id:ukb-a-279	TRUE	reported	igd	2	TRUE	NA	NA	1115	217677	0.418179	0.382	1.12406106060509
54	rs1218824	A	G	A	G	0.0131665	0.0099	0.66205	0.6669	FALSE	FALSE	FALSE	finn-b-C3_BLADDER	13	28010734	0.0457	218792	0.8275	Malignant neoplasm of bladder || id:finn-b-C3_BLADDER	Malignant neoplasm of bladder	Malignant neoplasm of bladder || ||	TRUE	igd	NA	NA	NA	NA	NA	NA	NA	8.69361e-11	28010734	0.00202927	331275	13	ukb-a-279	Leg fat mass (left) || id:ukb-a-279	TRUE	reported	igd	2	TRUE	NA	NA	1115	217677	0.33795	0.3331	1.16797666551667
55	rs12273545	T	C	T	C	0.0231705	0.086	0.0558009	0.07428	FALSE	FALSE	FALSE	finn-b-C3_BLADDER	11	116911012	0.0828	218792	0.2986	Malignant neoplasm of bladder || id:finn-b-C3_BLADDER	Malignant neoplasm of bladder	Malignant neoplasm of bladder || ||	TRUE	igd	NA	NA	NA	NA	NA	NA	NA	3.02079e-08	116911012	0.00418213	331275	11	ukb-a-279	Leg fat mass (left) || id:ukb-a-279	TRUE	reported	igd	2	TRUE	NA	NA	1115	217677	0.0558009	0.0558009	2.40708740195107
56	rs1229984	C	T	C	T	0.0396611	-0.1815	0.977549	0.9946	FALSE	FALSE	FALSE	finn-b-C3_BLADDER	4	100239319	0.2822	218792	0.5202	Malignant neoplasm of bladder || id:finn-b-C3_BLADDER	Malignant neoplasm of bladder	Malignant neoplasm of bladder || ||	TRUE	igd	NA	NA	NA	NA	NA	NA	NA	9.53103e-10	100239319	0.00648349	331275	4	ukb-a-279	Leg fat mass (left) || id:ukb-a-279	TRUE	reported	igd	2	TRUE	NA	NA	1115	217677	0.022451	0.00539999999999996	3.73166953195518
57	rs12330631	T	C	T	C	-0.0121629	-0.0137	0.367113	0.3559	FALSE	FALSE	FALSE	finn-b-C3_BLADDER	3	123089834	0.0447	218792	0.760001	Malignant neoplasm of bladder || id:finn-b-C3_BLADDER	Malignant neoplasm of bladder	Malignant neoplasm of bladder || ||	TRUE	igd	NA	NA	NA	NA	NA	NA	NA	1.08428e-09	123089834	0.00199502	331275	3	ukb-a-279	Leg fat mass (left) || id:ukb-a-279	TRUE	reported	igd	2	TRUE	NA	NA	1115	217677	0.367113	0.367113	1.14826356632635
58	rs12339822	G	A	G	A	0.0126948	-0.0748	0.5432	0.5178	FALSE	FALSE	FALSE	finn-b-C3_BLADDER	9	92187178	0.0432	218792	0.0836893	Malignant neoplasm of bladder || id:finn-b-C3_BLADDER	Malignant neoplasm of bladder	Malignant neoplasm of bladder || ||	TRUE	igd	NA	NA	NA	NA	NA	NA	NA	5.35797e-11	92187178	0.00193493	331275	9	ukb-a-279	Leg fat mass (left) || id:ukb-a-279	TRUE	reported	igd	2	TRUE	NA	NA	1115	217677	0.4568	0.4822	1.11367786908996
59	rs12439200	A	G	A	G	-0.0166101	0.0191	0.238515	0.1408	FALSE	FALSE	FALSE	finn-b-C3_BLADDER	15	73086731	0.0617	218792	0.756401	Malignant neoplasm of bladder || id:finn-b-C3_BLADDER	Malignant neoplasm of bladder	Malignant neoplasm of bladder || ||	TRUE	igd	NA	NA	NA	NA	NA	NA	NA	2.00401e-13	73086731	0.00226024	331275	15	ukb-a-279	Leg fat mass (left) || id:ukb-a-279	TRUE	reported	igd	2	TRUE	NA	NA	1115	217677	0.238515	0.238515	1.30091489967693
60	rs12477385	T	G	T	G	-0.0154072	-0.0362	0.2273	0.2526	FALSE	FALSE	FALSE	finn-b-C3_BLADDER	2	166144850	0.0495	218792	0.4646	Malignant neoplasm of bladder || id:finn-b-C3_BLADDER	Malignant neoplasm of bladder	Malignant neoplasm of bladder || ||	TRUE	igd	NA	NA	NA	NA	NA	NA	NA	2.00032e-11	166144850	0.00229744	331275	2	ukb-a-279	Leg fat mass (left) || id:ukb-a-279	TRUE	reported	igd	2	TRUE	NA	NA	1115	217677	0.2273	0.2273	1.32232591543985
61	rs12479357	G	A	G	A	0.0150631	-3e-04	0.631081	0.6438	FALSE	FALSE	FALSE	finn-b-C3_BLADDER	2	181570507	0.0448	218792	0.9953	Malignant neoplasm of bladder || id:finn-b-C3_BLADDER	Malignant neoplasm of bladder	Malignant neoplasm of bladder || ||	TRUE	igd	NA	NA	NA	NA	NA	NA	NA	4.52898e-14	181570507	0.00199639	331275	2	ukb-a-279	Leg fat mass (left) || id:ukb-a-279	TRUE	reported	igd	2	TRUE	NA	NA	1115	217677	0.368919	0.3562	1.14905209029396
62	rs12578952	G	A	G	A	-0.0151083	-0.0108	0.251697	0.2899	FALSE	FALSE	FALSE	finn-b-C3_BLADDER	12	103755097	0.0475	218792	0.8208	Malignant neoplasm of bladder || id:finn-b-C3_BLADDER	Malignant neoplasm of bladder	Malignant neoplasm of bladder || ||	TRUE	igd	NA	NA	NA	NA	NA	NA	NA	8.43529e-12	103755097	0.00221167	331275	12	ukb-a-279	Leg fat mass (left) || id:ukb-a-279	TRUE	reported	igd	2	TRUE	NA	NA	1115	217677	0.251697	0.251697	1.27295971054776
63	rs12583872	C	A	C	A	-0.0118952	0.0147	0.309733	0.2504	FALSE	FALSE	FALSE	finn-b-C3_BLADDER	13	86352708	0.0495	218792	0.7671	Malignant neoplasm of bladder || id:finn-b-C3_BLADDER	Malignant neoplasm of bladder	Malignant neoplasm of bladder || ||	TRUE	igd	NA	NA	NA	NA	NA	NA	NA	9.91083e-09	86352708	0.00207509	331275	13	ukb-a-279	Leg fat mass (left) || id:ukb-a-279	TRUE	reported	igd	2	TRUE	NA	NA	1115	217677	0.309733	0.309733	1.19434905106122
64	rs12602556	G	A	G	A	0.0219233	-0.0354	0.195383	0.2385	FALSE	FALSE	FALSE	finn-b-C3_BLADDER	17	65826861	0.0506	218792	0.484299	Malignant neoplasm of bladder || id:finn-b-C3_BLADDER	Malignant neoplasm of bladder	Malignant neoplasm of bladder || ||	TRUE	igd	NA	NA	NA	NA	NA	NA	NA	1.66303e-19	65826861	0.00242674	331275	17	ukb-a-279	Leg fat mass (left) || id:ukb-a-279	TRUE	reported	igd	2	TRUE	NA	NA	1115	217677	0.195383	0.195383	1.39674646216419
65	rs12619178	T	C	T	C	-0.0148278	-0.0077	0.402922	0.4072	FALSE	FALSE	FALSE	finn-b-C3_BLADDER	2	100838157	0.0438	218792	0.8608	Malignant neoplasm of bladder || id:finn-b-C3_BLADDER	Malignant neoplasm of bladder	Malignant neoplasm of bladder || ||	TRUE	igd	NA	NA	NA	NA	NA	NA	NA	3.48658e-14	100838157	0.00195639	331275	2	ukb-a-279	Leg fat mass (left) || id:ukb-a-279	TRUE	reported	igd	2	TRUE	NA	NA	1115	217677	0.402922	0.402922	1.12602949269943
66	rs12679106	T	G	T	G	-0.019685	-0.0266	0.711341	0.7346	FALSE	FALSE	FALSE	finn-b-C3_BLADDER	8	73443198	0.0484	218792	0.583201	Malignant neoplasm of bladder || id:finn-b-C3_BLADDER	Malignant neoplasm of bladder	Malignant neoplasm of bladder || ||	TRUE	igd	NA	NA	NA	NA	NA	NA	NA	2.35126e-20	73443198	0.00212911	331275	8	ukb-a-279	Leg fat mass (left) || id:ukb-a-279	TRUE	reported	igd	2	TRUE	NA	NA	1115	217677	0.288659	0.2654	1.22544106911264
67	rs12680342	G	T	G	T	-0.0142923	0.0572	0.229104	0.2767	FALSE	FALSE	FALSE	finn-b-C3_BLADDER	8	95359638	0.0481	218792	0.2344	Malignant neoplasm of bladder || id:finn-b-C3_BLADDER	Malignant neoplasm of bladder	Malignant neoplasm of bladder || ||	TRUE	igd	NA	NA	NA	NA	NA	NA	NA	3.64469e-10	95359638	0.00227994	331275	8	ukb-a-279	Leg fat mass (left) || id:ukb-a-279	TRUE	reported	igd	2	TRUE	NA	NA	1115	217677	0.229104	0.229104	1.31225352899224
68	rs12714415	C	T	C	T	-0.0380809	0.024	0.166872	0.1626	FALSE	FALSE	FALSE	finn-b-C3_BLADDER	2	651430	0.0578	218792	0.677901	Malignant neoplasm of bladder || id:finn-b-C3_BLADDER	Malignant neoplasm of bladder	Malignant neoplasm of bladder || ||	TRUE	igd	NA	NA	NA	NA	NA	NA	NA	4.67412e-47	651430	0.0026428	331275	2	ukb-a-279	Leg fat mass (left) || id:ukb-a-279	TRUE	reported	igd	2	TRUE	NA	NA	1115	217677	0.166872	0.166872	1.52110302307109
69	rs12756213	A	G	A	G	0.0115693	0.0244	0.618099	0.5688	FALSE	FALSE	FALSE	finn-b-C3_BLADDER	1	209264128	0.0435	218792	0.574	Malignant neoplasm of bladder || id:finn-b-C3_BLADDER	Malignant neoplasm of bladder	Malignant neoplasm of bladder || ||	TRUE	igd	TRUE	rs12756213	rs12119679	G	A	A	G	4.79049e-09	209263713	0.00197616	331275	1	ukb-a-279	Leg fat mass (left) || id:ukb-a-279	TRUE	reported	igd	2	TRUE	NA	NA	1115	217677	0.381901	0.4312	1.13740841156053
70	rs1286065	T	C	T	C	0.0117305	0.0557	0.702704	0.7492	FALSE	FALSE	FALSE	finn-b-C3_BLADDER	14	91451783	0.0497	218792	0.2621	Malignant neoplasm of bladder || id:finn-b-C3_BLADDER	Malignant neoplasm of bladder	Malignant neoplasm of bladder || ||	TRUE	igd	NA	NA	NA	NA	NA	NA	NA	2.3752e-08	91451783	0.00210137	331275	14	ukb-a-279	Leg fat mass (left) || id:ukb-a-279	TRUE	reported	igd	2	TRUE	NA	NA	1115	217677	0.297296	0.2508	1.20947489768083
71	rs12877270	A	G	A	G	0.0116795	0.0072	0.43845	0.5311	FALSE	FALSE	FALSE	finn-b-C3_BLADDER	13	97047020	0.0431	218792	0.868	Malignant neoplasm of bladder || id:finn-b-C3_BLADDER	Malignant neoplasm of bladder	Malignant neoplasm of bladder || ||	TRUE	igd	NA	NA	NA	NA	NA	NA	NA	2.07362e-09	97047020	0.00194915	331275	13	ukb-a-279	Leg fat mass (left) || id:ukb-a-279	TRUE	reported	igd	2	TRUE	NA	NA	1115	217677	0.43845	0.43845	1.12186240253481
72	rs12890931	G	T	G	T	0.0116768	-0.0275	0.363463	0.4437	FALSE	FALSE	FALSE	finn-b-C3_BLADDER	14	69753369	0.0433	218792	0.5255	Malignant neoplasm of bladder || id:finn-b-C3_BLADDER	Malignant neoplasm of bladder	Malignant neoplasm of bladder || ||	TRUE	igd	NA	NA	NA	NA	NA	NA	NA	5.98384e-09	69753369	0.00200723	331275	14	ukb-a-279	Leg fat mass (left) || id:ukb-a-279	TRUE	reported	igd	2	TRUE	NA	NA	1115	217677	0.363463	0.363463	1.15529121424208
73	rs12891263	A	G	A	G	-0.0154146	-0.075	0.143174	0.09991	FALSE	FALSE	FALSE	finn-b-C3_BLADDER	14	21974645	0.0711	218792	0.2917	Malignant neoplasm of bladder || id:finn-b-C3_BLADDER	Malignant neoplasm of bladder	Malignant neoplasm of bladder || ||	TRUE	igd	NA	NA	NA	NA	NA	NA	NA	1.93397e-08	21974645	0.00274381	331275	14	ukb-a-279	Leg fat mass (left) || id:ukb-a-279	TRUE	reported	igd	2	TRUE	NA	NA	1115	217677	0.143174	0.143174	1.57924083764669
74	rs12926311	C	G	C	G	-0.0120549	-0.0226	0.355425	0.2954	FALSE	TRUE	FALSE	finn-b-C3_BLADDER	16	406427	0.0473	218792	0.6323	Malignant neoplasm of bladder || id:finn-b-C3_BLADDER	Malignant neoplasm of bladder	Malignant neoplasm of bladder || ||	TRUE	igd	NA	NA	NA	NA	NA	NA	NA	2.05679e-09	406427	0.00201136	331275	16	ukb-a-279	Leg fat mass (left) || id:ukb-a-279	TRUE	reported	igd	2	TRUE	NA	NA	1115	217677	0.355425	0.355425	1.15766829744372
76	rs1296328	C	A	C	A	-0.0144102	-0.0016	0.559914	0.4819	FALSE	FALSE	FALSE	finn-b-C3_BLADDER	4	137083193	0.0431	218792	0.9701	Malignant neoplasm of bladder || id:finn-b-C3_BLADDER	Malignant neoplasm of bladder	Malignant neoplasm of bladder || ||	TRUE	igd	NA	NA	NA	NA	NA	NA	NA	1.18468e-13	137083193	0.00194239	331275	4	ukb-a-279	Leg fat mass (left) || id:ukb-a-279	TRUE	reported	igd	2	TRUE	NA	NA	1115	217677	0.440086	0.5181	1.11797158354134
78	rs13056506	T	G	T	G	-0.0128925	-0.0083	0.599118	0.6101	FALSE	FALSE	FALSE	finn-b-C3_BLADDER	22	38580917	0.0439	218792	0.8499	Malignant neoplasm of bladder || id:finn-b-C3_BLADDER	Malignant neoplasm of bladder	Malignant neoplasm of bladder || ||	TRUE	igd	NA	NA	NA	NA	NA	NA	NA	4.3843e-11	38580917	0.00195616	331275	22	ukb-a-279	Leg fat mass (left) || id:ukb-a-279	TRUE	reported	igd	2	TRUE	NA	NA	1115	217677	0.400882	0.3899	1.12589711276326
79	rs13062093	G	T	G	T	0.0145506	0.0363	0.366444	0.3396	FALSE	FALSE	FALSE	finn-b-C3_BLADDER	3	35667057	0.0454	218792	0.4236	Malignant neoplasm of bladder || id:finn-b-C3_BLADDER	Malignant neoplasm of bladder	Malignant neoplasm of bladder || ||	TRUE	igd	NA	NA	NA	NA	NA	NA	NA	2.66073e-13	35667057	0.00199027	331275	3	ukb-a-279	Leg fat mass (left) || id:ukb-a-279	TRUE	reported	igd	2	TRUE	NA	NA	1115	217677	0.366444	0.366444	1.145529632862
80	rs13135092	G	A	G	A	0.0312956	0.0692	0.0832342	0.01761	FALSE	FALSE	FALSE	finn-b-C3_BLADDER	4	103198082	0.16	218792	0.665301	Malignant neoplasm of bladder || id:finn-b-C3_BLADDER	Malignant neoplasm of bladder	Malignant neoplasm of bladder || ||	TRUE	igd	NA	NA	NA	NA	NA	NA	NA	3.55304e-19	103198082	0.00349648	331275	4	ukb-a-279	Leg fat mass (left) || id:ukb-a-279	TRUE	reported	igd	2	TRUE	NA	NA	1115	217677	0.0832342	0.0832342	2.0124513009337
81	rs13174863	G	A	G	A	0.0193602	-0.0567	0.148208	0.1498	FALSE	FALSE	FALSE	finn-b-C3_BLADDER	5	139080745	0.0607	218792	0.3504	Malignant neoplasm of bladder || id:finn-b-C3_BLADDER	Malignant neoplasm of bladder	Malignant neoplasm of bladder || ||	TRUE	igd	NA	NA	NA	NA	NA	NA	NA	1.0522e-12	139080745	0.00271768	331275	5	ukb-a-279	Leg fat mass (left) || id:ukb-a-279	TRUE	reported	igd	2	TRUE	NA	NA	1115	217677	0.148208	0.148208	1.56420132576806
82	rs13333747	C	T	C	T	-0.0184725	-0.0689	0.181958	0.1804	FALSE	FALSE	FALSE	finn-b-C3_BLADDER	16	2175373	0.0568	218792	0.2252	Malignant neoplasm of bladder || id:finn-b-C3_BLADDER	Malignant neoplasm of bladder	Malignant neoplasm of bladder || ||	TRUE	igd	NA	NA	NA	NA	NA	NA	NA	1.45613e-13	2175373	0.00249918	331275	16	ukb-a-279	Leg fat mass (left) || id:ukb-a-279	TRUE	reported	igd	2	TRUE	NA	NA	1115	217677	0.181958	0.181958	1.4384403864079
83	rs1335055	A	G	A	G	-0.0126343	-0.0376	0.655777	0.7231	FALSE	FALSE	FALSE	finn-b-C3_BLADDER	1	107624563	0.0479	218792	0.4329	Malignant neoplasm of bladder || id:finn-b-C3_BLADDER	Malignant neoplasm of bladder	Malignant neoplasm of bladder || ||	TRUE	igd	NA	NA	NA	NA	NA	NA	NA	5.86354e-10	107624563	0.00203969	331275	1	ukb-a-279	Leg fat mass (left) || id:ukb-a-279	TRUE	reported	igd	2	TRUE	NA	NA	1115	217677	0.344223	0.2769	1.17397405219005
84	rs13427822	G	A	G	A	-0.0147153	-0.0868	0.272052	0.3043	FALSE	FALSE	FALSE	finn-b-C3_BLADDER	2	213414265	0.047	218792	0.0643799	Malignant neoplasm of bladder || id:finn-b-C3_BLADDER	Malignant neoplasm of bladder	Malignant neoplasm of bladder || ||	TRUE	igd	NA	NA	NA	NA	NA	NA	NA	1.49383e-11	213414265	0.00218046	331275	2	ukb-a-279	Leg fat mass (left) || id:ukb-a-279	TRUE	reported	igd	2	TRUE	NA	NA	1115	217677	0.272052	0.272052	1.25499632877463
85	rs1412239	G	C	G	C	0.0176947	0.0078	0.324541	0.3761	FALSE	TRUE	FALSE	finn-b-C3_BLADDER	9	28425515	0.0444	218792	0.8604	Malignant neoplasm of bladder || id:finn-b-C3_BLADDER	Malignant neoplasm of bladder	Malignant neoplasm of bladder || ||	TRUE	igd	NA	NA	NA	NA	NA	NA	NA	5.53988e-18	28425515	0.00204748	331275	9	ukb-a-279	Leg fat mass (left) || id:ukb-a-279	TRUE	reported	igd	2	TRUE	NA	NA	1115	217677	0.324541	0.324541	1.17845770307159
86	rs142391093	G	A	G	A	0.0123634	-0.0178	0.246651	0.289	FALSE	FALSE	FALSE	finn-b-C3_BLADDER	20	39942516	0.0476	218792	0.709	Malignant neoplasm of bladder || id:finn-b-C3_BLADDER	Malignant neoplasm of bladder	Malignant neoplasm of bladder || ||	TRUE	igd	NA	NA	NA	NA	NA	NA	NA	4.41876e-08	39942516	0.00225884	331275	20	ukb-a-279	Leg fat mass (left) || id:ukb-a-279	TRUE	reported	igd	2	TRUE	NA	NA	1115	217677	0.246651	0.246651	1.30010910876112
87	rs1441264	A	G	A	G	0.014754	0.0231	0.591866	0.6706	FALSE	FALSE	FALSE	finn-b-C3_BLADDER	13	79580919	0.0456	218792	0.6122	Malignant neoplasm of bladder || id:finn-b-C3_BLADDER	Malignant neoplasm of bladder	Malignant neoplasm of bladder || ||	TRUE	igd	NA	NA	NA	NA	NA	NA	NA	1.39508e-13	79580919	0.00199456	331275	13	ukb-a-279	Leg fat mass (left) || id:ukb-a-279	TRUE	reported	igd	2	TRUE	NA	NA	1115	217677	0.408134	0.3294	1.14799880645401
88	rs1446585	G	A	G	A	-0.0146204	-0.0104	0.228006	0.348	FALSE	FALSE	FALSE	finn-b-C3_BLADDER	2	136407479	0.0453	218792	0.8188	Malignant neoplasm of bladder || id:finn-b-C3_BLADDER	Malignant neoplasm of bladder	Malignant neoplasm of bladder || ||	TRUE	igd	NA	NA	NA	NA	NA	NA	NA	1.99054e-10	136407479	0.00229798	331275	2	ukb-a-279	Leg fat mass (left) || id:ukb-a-279	TRUE	reported	igd	2	TRUE	NA	NA	1115	217677	0.228006	0.228006	1.32263672050738
90	rs1458156	T	C	T	C	0.0125393	-0.0452	0.488264	0.4692	FALSE	FALSE	FALSE	finn-b-C3_BLADDER	12	41887940	0.043	218792	0.2934	Malignant neoplasm of bladder || id:finn-b-C3_BLADDER	Malignant neoplasm of bladder	Malignant neoplasm of bladder || ||	TRUE	igd	NA	NA	NA	NA	NA	NA	NA	6.84542e-11	41887940	0.00192197	331275	12	ukb-a-279	Leg fat mass (left) || id:ukb-a-279	TRUE	reported	igd	2	TRUE	NA	NA	1115	217677	0.488264	0.488264	1.10621854746933
91	rs1470749	T	G	T	G	-0.0109757	0.0218	0.510604	0.4299	FALSE	FALSE	FALSE	finn-b-C3_BLADDER	7	50578023	0.0434	218792	0.6161	Malignant neoplasm of bladder || id:finn-b-C3_BLADDER	Malignant neoplasm of bladder	Malignant neoplasm of bladder || ||	TRUE	igd	NA	NA	NA	NA	NA	NA	NA	1.1223e-08	50578023	0.00192176	331275	7	ukb-a-279	Leg fat mass (left) || id:ukb-a-279	TRUE	reported	igd	2	TRUE	NA	NA	1115	217677	0.489396	0.510604	1.10609767883196
92	rs1477290	C	T	C	T	0.0250271	-0.0283	0.135362	0.1214	FALSE	FALSE	FALSE	finn-b-C3_BLADDER	5	87988934	0.0656	218792	0.666099	Malignant neoplasm of bladder || id:finn-b-C3_BLADDER	Malignant neoplasm of bladder	Malignant neoplasm of bladder || ||	TRUE	igd	NA	NA	NA	NA	NA	NA	NA	8.5055e-19	87988934	0.00282673	331275	5	ukb-a-279	Leg fat mass (left) || id:ukb-a-279	TRUE	reported	igd	2	TRUE	NA	NA	1115	217677	0.135362	0.135362	1.62696668246017
93	rs147730268	T	G	T	G	-0.0327541	-0.0713	0.0905299	0.08385	FALSE	FALSE	FALSE	finn-b-C3_BLADDER	12	123024476	0.0768	218792	0.3534	Malignant neoplasm of bladder || id:finn-b-C3_BLADDER	Malignant neoplasm of bladder	Malignant neoplasm of bladder || ||	TRUE	igd	NA	NA	NA	NA	NA	NA	NA	2.79963e-21	123024476	0.0034585	331275	12	ukb-a-279	Leg fat mass (left) || id:ukb-a-279	TRUE	reported	igd	2	TRUE	NA	NA	1115	217677	0.0905299	0.0905299	1.99059134451769
94	rs1491905	C	T	C	T	-0.0118963	-0.0262	0.506315	0.5848	FALSE	FALSE	FALSE	finn-b-C3_BLADDER	14	47296286	0.0436	218792	0.548399	Malignant neoplasm of bladder || id:finn-b-C3_BLADDER	Malignant neoplasm of bladder	Malignant neoplasm of bladder || ||	TRUE	igd	NA	NA	NA	NA	NA	NA	NA	5.73984e-10	47296286	0.00191949	331275	14	ukb-a-279	Leg fat mass (left) || id:ukb-a-279	TRUE	reported	igd	2	TRUE	NA	NA	1115	217677	0.493685	0.4152	1.10479114641847
95	rs1503527	T	C	T	C	0.0132706	0.0331	0.479717	0.5757	FALSE	FALSE	FALSE	finn-b-C3_BLADDER	5	63020536	0.0435	218792	0.4463	Malignant neoplasm of bladder || id:finn-b-C3_BLADDER	Malignant neoplasm of bladder	Malignant neoplasm of bladder || ||	TRUE	igd	NA	NA	NA	NA	NA	NA	NA	4.8809e-12	63020536	0.0019207	331275	5	ukb-a-279	Leg fat mass (left) || id:ukb-a-279	TRUE	reported	igd	2	TRUE	NA	NA	1115	217677	0.479717	0.4243	1.1054875799957
96	rs1524277	T	C	T	C	-0.0106177	-0.0333	0.523467	0.5405	FALSE	FALSE	FALSE	finn-b-C3_BLADDER	7	109173130	0.0432	218792	0.441199	Malignant neoplasm of bladder || id:finn-b-C3_BLADDER	Malignant neoplasm of bladder	Malignant neoplasm of bladder || ||	TRUE	igd	NA	NA	NA	NA	NA	NA	NA	3.28269e-08	109173130	0.00192148	331275	7	ukb-a-279	Leg fat mass (left) || id:ukb-a-279	TRUE	reported	igd	2	TRUE	NA	NA	1115	217677	0.476533	0.4595	1.10593652064879
97	rs1538742	A	C	A	C	-0.0131848	-0.024	0.569585	0.5963	FALSE	FALSE	FALSE	finn-b-C3_BLADDER	1	219668252	0.0439	218792	0.584201	Malignant neoplasm of bladder || id:finn-b-C3_BLADDER	Malignant neoplasm of bladder	Malignant neoplasm of bladder || ||	TRUE	igd	NA	NA	NA	NA	NA	NA	NA	1.22546e-11	219668252	0.00194541	331275	1	ukb-a-279	Leg fat mass (left) || id:ukb-a-279	TRUE	reported	igd	2	TRUE	NA	NA	1115	217677	0.430415	0.4037	1.11970978965973
98	rs1582931	A	G	A	G	-0.010711	-0.0534	0.472057	0.5124	FALSE	FALSE	FALSE	finn-b-C3_BLADDER	5	122657199	0.0429	218792	0.2129	Malignant neoplasm of bladder || id:finn-b-C3_BLADDER	Malignant neoplasm of bladder	Malignant neoplasm of bladder || ||	TRUE	igd	NA	NA	NA	NA	NA	NA	NA	3.26716e-08	122657199	0.00193808	331275	5	ukb-a-279	Leg fat mass (left) || id:ukb-a-279	TRUE	reported	igd	2	TRUE	NA	NA	1115	217677	0.472057	0.472057	1.11549089865053
99	rs17024393	C	T	C	T	0.0481255	-0.2079	0.0257993	0.05543	FALSE	FALSE	FALSE	finn-b-C3_BLADDER	1	110154688	0.0943	218792	0.0273697	Malignant neoplasm of bladder || id:finn-b-C3_BLADDER	Malignant neoplasm of bladder	Malignant neoplasm of bladder || ||	TRUE	igd	NA	NA	NA	NA	NA	NA	NA	2.32167e-15	110154688	0.00607399	331275	1	ukb-a-279	Leg fat mass (left) || id:ukb-a-279	TRUE	reported	igd	2	TRUE	NA	NA	1115	217677	0.0257993	0.0257993	3.49597568908111
100	rs17149254	C	T	C	T	-0.0168548	-0.052	0.808564	0.785	FALSE	FALSE	FALSE	finn-b-C3_BLADDER	7	76691994	0.0529	218792	0.3254	Malignant neoplasm of bladder || id:finn-b-C3_BLADDER	Malignant neoplasm of bladder	Malignant neoplasm of bladder || ||	TRUE	igd	TRUE	rs17149254	rs56076430	T	C	C	G	1.29241e-11	76634463	0.00248973	331275	7	ukb-a-279	Leg fat mass (left) || id:ukb-a-279	TRUE	reported	igd	2	TRUE	NA	NA	1115	217677	0.191436	0.215	1.43300129772619
101	rs17522122	T	G	T	G	0.0139963	0.0593	0.470316	0.4533	FALSE	FALSE	FALSE	finn-b-C3_BLADDER	14	33302882	0.0436	218792	0.1741	Malignant neoplasm of bladder || id:finn-b-C3_BLADDER	Malignant neoplasm of bladder	Malignant neoplasm of bladder || ||	TRUE	igd	NA	NA	NA	NA	NA	NA	NA	4.0346e-13	33302882	0.00192927	331275	14	ukb-a-279	Leg fat mass (left) || id:ukb-a-279	TRUE	reported	igd	2	TRUE	NA	NA	1115	217677	0.470316	0.470316	1.11042017153033
102	rs1782508	G	C	G	C	-0.0119132	-0.0305	0.656325	0.6685	FALSE	TRUE	FALSE	finn-b-C3_BLADDER	11	30243795	0.0457	218792	0.5046	Malignant neoplasm of bladder || id:finn-b-C3_BLADDER	Malignant neoplasm of bladder	Malignant neoplasm of bladder || ||	TRUE	igd	NA	NA	NA	NA	NA	NA	NA	3.5618e-09	30243795	0.00201799	331275	11	ukb-a-279	Leg fat mass (left) || id:ukb-a-279	TRUE	reported	igd	2	TRUE	NA	NA	1115	217677	0.343675	0.3315	1.16148429299501
103	rs1783541	T	C	T	C	0.0156085	0.0539	0.218469	0.08938	FALSE	FALSE	FALSE	finn-b-C3_BLADDER	11	65294799	0.0739	218792	0.4659	Malignant neoplasm of bladder || id:finn-b-C3_BLADDER	Malignant neoplasm of bladder	Malignant neoplasm of bladder || ||	TRUE	igd	NA	NA	NA	NA	NA	NA	NA	1.90502e-11	65294799	0.002325	331275	11	ukb-a-279	Leg fat mass (left) || id:ukb-a-279	TRUE	reported	igd	2	TRUE	NA	NA	1115	217677	0.218469	0.218469	1.33818848518249
104	rs1788808	G	A	G	A	-0.0175291	-0.068	0.497341	0.4753	FALSE	FALSE	FALSE	finn-b-C3_BLADDER	18	21094207	0.0431	218792	0.1144	Malignant neoplasm of bladder || id:finn-b-C3_BLADDER	Malignant neoplasm of bladder	Malignant neoplasm of bladder || ||	TRUE	igd	TRUE	rs1788808	rs11664076	G	A	T	C	7.61027e-20	21090023	0.00192222	331275	18	ukb-a-279	Leg fat mass (left) || id:ukb-a-279	TRUE	reported	igd	2	TRUE	NA	NA	1115	217677	0.497341	0.497341	1.10636243870429
105	rs1928496	T	C	T	C	0.014495	4e-04	0.742388	0.6829	FALSE	FALSE	FALSE	finn-b-C3_BLADDER	13	31012904	0.0466	218792	0.994	Malignant neoplasm of bladder || id:finn-b-C3_BLADDER	Malignant neoplasm of bladder	Malignant neoplasm of bladder || ||	TRUE	igd	NA	NA	NA	NA	NA	NA	NA	3.80365e-11	31012904	0.00219231	331275	13	ukb-a-279	Leg fat mass (left) || id:ukb-a-279	TRUE	reported	igd	2	TRUE	NA	NA	1115	217677	0.257612	0.3171	1.26181677331201
106	rs1945391	T	A	T	A	0.0107619	-0.1019	0.387818	0.3848	FALSE	TRUE	FALSE	finn-b-C3_BLADDER	11	122521021	0.0441	218792	0.021	Malignant neoplasm of bladder || id:finn-b-C3_BLADDER	Malignant neoplasm of bladder	Malignant neoplasm of bladder || ||	TRUE	igd	TRUE	rs1945391	rs12575474	T	A	C	T	4.55701e-08	122520291	0.00196819	331275	11	ukb-a-279	Leg fat mass (left) || id:ukb-a-279	TRUE	reported	igd	2	TRUE	NA	NA	1115	217677	0.387818	0.387818	1.13282115898981
107	rs2016469	A	G	A	G	0.0121747	-0.0778	0.373695	0.3546	FALSE	FALSE	FALSE	finn-b-C3_BLADDER	3	108023965	0.0449	218792	0.0828705	Malignant neoplasm of bladder || id:finn-b-C3_BLADDER	Malignant neoplasm of bladder	Malignant neoplasm of bladder || ||	TRUE	igd	NA	NA	NA	NA	NA	NA	NA	1.13996e-09	108023965	0.00199957	331275	3	ukb-a-279	Leg fat mass (left) || id:ukb-a-279	TRUE	reported	igd	2	TRUE	NA	NA	1115	217677	0.373695	0.373695	1.15088238680273
108	rs2032912	T	G	T	G	-0.0138577	-0.0458	0.409137	0.428	FALSE	FALSE	FALSE	finn-b-C3_BLADDER	16	69581354	0.0436	218792	0.2932	Malignant neoplasm of bladder || id:finn-b-C3_BLADDER	Malignant neoplasm of bladder	Malignant neoplasm of bladder || ||	TRUE	igd	TRUE	rs2032912	rs35967356	T	G	T	C	1.48149e-12	69568303	0.00195828	331275	16	ukb-a-279	Leg fat mass (left) || id:ukb-a-279	TRUE	reported	igd	2	TRUE	NA	NA	1115	217677	0.409137	0.409137	1.12711731043577
109	rs2072413	T	C	T	C	-0.0123472	0.0125	0.272655	0.2375	FALSE	FALSE	FALSE	finn-b-C3_BLADDER	7	150647969	0.0504	218792	0.8037	Malignant neoplasm of bladder || id:finn-b-C3_BLADDER	Malignant neoplasm of bladder	Malignant neoplasm of bladder || ||	TRUE	igd	NA	NA	NA	NA	NA	NA	NA	1.25643e-08	150647969	0.00216921	331275	7	ukb-a-279	Leg fat mass (left) || id:ukb-a-279	TRUE	reported	igd	2	TRUE	NA	NA	1115	217677	0.272655	0.272655	1.24852122320116
110	rs208477	T	C	T	C	0.0142389	-0.0052	0.186433	0.2613	FALSE	FALSE	FALSE	finn-b-C3_BLADDER	6	66920846	0.049	218792	0.9148	Malignant neoplasm of bladder || id:finn-b-C3_BLADDER	Malignant neoplasm of bladder	Malignant neoplasm of bladder || ||	TRUE	igd	NA	NA	NA	NA	NA	NA	NA	7.51692e-09	66920846	0.00246386	331275	6	ukb-a-279	Leg fat mass (left) || id:ukb-a-279	TRUE	reported	igd	2	TRUE	NA	NA	1115	217677	0.186433	0.186433	1.41811143273192
111	rs2102278	G	A	G	A	0.0119022	0.0181	0.322075	0.3309	FALSE	FALSE	FALSE	finn-b-C3_BLADDER	4	52818664	0.0461	218792	0.694201	Malignant neoplasm of bladder || id:finn-b-C3_BLADDER	Malignant neoplasm of bladder	Malignant neoplasm of bladder || ||	TRUE	igd	NA	NA	NA	NA	NA	NA	NA	7.37683e-09	52818664	0.0020584	331275	4	ukb-a-279	Leg fat mass (left) || id:ukb-a-279	TRUE	reported	igd	2	TRUE	NA	NA	1115	217677	0.322075	0.322075	1.1847428722149
112	rs2111455	T	C	T	C	0.011251	-0.0325	0.678203	0.5761	FALSE	FALSE	FALSE	finn-b-C3_BLADDER	2	15549882	0.0435	218792	0.4554	Malignant neoplasm of bladder || id:finn-b-C3_BLADDER	Malignant neoplasm of bladder	Malignant neoplasm of bladder || ||	TRUE	igd	NA	NA	NA	NA	NA	NA	NA	4.51388e-08	15549882	0.00205701	331275	2	ukb-a-279	Leg fat mass (left) || id:ukb-a-279	TRUE	reported	igd	2	TRUE	NA	NA	1115	217677	0.321797	0.4239	1.18394283694849
113	rs2155869	C	T	C	T	-0.0143411	-0.0613	0.819163	0.7911	FALSE	FALSE	FALSE	finn-b-C3_BLADDER	18	13203500	0.0531	218792	0.2482	Malignant neoplasm of bladder || id:finn-b-C3_BLADDER	Malignant neoplasm of bladder	Malignant neoplasm of bladder || ||	TRUE	igd	TRUE	rs2155869	rs12326701	T	C	T	C	8.04804e-09	13199302	0.00248649	331275	18	ukb-a-279	Leg fat mass (left) || id:ukb-a-279	TRUE	reported	igd	2	TRUE	NA	NA	1115	217677	0.180837	0.2089	1.43113646732103
114	rs2161796	C	T	C	T	-0.0128159	-0.0368	0.375004	0.4059	FALSE	FALSE	FALSE	finn-b-C3_BLADDER	18	40788387	0.0437	218792	0.3999	Malignant neoplasm of bladder || id:finn-b-C3_BLADDER	Malignant neoplasm of bladder	Malignant neoplasm of bladder || ||	TRUE	igd	TRUE	rs2161796	rs2052607	C	T	A	G	1.11314e-10	40750455	0.00198667	331275	18	ukb-a-279	Leg fat mass (left) || id:ukb-a-279	TRUE	reported	igd	2	TRUE	NA	NA	1115	217677	0.375004	0.375004	1.14345759907849
115	rs2172131	C	T	C	T	-0.0140512	-0.0244	0.580636	0.5139	FALSE	FALSE	FALSE	finn-b-C3_BLADDER	10	133978962	0.0429	218792	0.5699	Malignant neoplasm of bladder || id:finn-b-C3_BLADDER	Malignant neoplasm of bladder	Malignant neoplasm of bladder || ||	TRUE	igd	NA	NA	NA	NA	NA	NA	NA	5.14636e-13	133978962	0.0019457	331275	10	ukb-a-279	Leg fat mass (left) || id:ukb-a-279	TRUE	reported	igd	2	TRUE	NA	NA	1115	217677	0.419364	0.4861	1.11987670349229
116	rs2181375	G	A	G	A	0.014633	0.0399	0.598633	0.6012	FALSE	FALSE	FALSE	finn-b-C3_BLADDER	1	96940119	0.0437	218792	0.3611	Malignant neoplasm of bladder || id:finn-b-C3_BLADDER	Malignant neoplasm of bladder	Malignant neoplasm of bladder || ||	TRUE	igd	NA	NA	NA	NA	NA	NA	NA	7.54745e-14	96940119	0.00195673	331275	1	ukb-a-279	Leg fat mass (left) || id:ukb-a-279	TRUE	reported	igd	2	TRUE	NA	NA	1115	217677	0.401367	0.3988	1.12622518477898
117	rs2242259	C	T	C	T	-0.0107005	0.0197	0.555968	0.4866	FALSE	FALSE	FALSE	finn-b-C3_BLADDER	12	122265106	0.043	218792	0.6468	Malignant neoplasm of bladder || id:finn-b-C3_BLADDER	Malignant neoplasm of bladder	Malignant neoplasm of bladder || ||	TRUE	igd	NA	NA	NA	NA	NA	NA	NA	3.15566e-08	122265106	0.00193404	331275	12	ukb-a-279	Leg fat mass (left) || id:ukb-a-279	TRUE	reported	igd	2	TRUE	NA	NA	1115	217677	0.444032	0.5134	1.11316561629348
119	rs2287214	G	A	G	A	0.012759	0.0589	0.397832	0.3807	FALSE	FALSE	FALSE	finn-b-C3_BLADDER	12	108090518	0.0442	218792	0.1826	Malignant neoplasm of bladder || id:finn-b-C3_BLADDER	Malignant neoplasm of bladder	Malignant neoplasm of bladder || ||	TRUE	igd	NA	NA	NA	NA	NA	NA	NA	7.67185e-11	108090518	0.00196079	331275	12	ukb-a-279	Leg fat mass (left) || id:ukb-a-279	TRUE	reported	igd	2	TRUE	NA	NA	1115	217677	0.397832	0.397832	1.12856197843483
120	rs2292238	C	A	C	A	-0.0122591	-0.1064	0.408667	0.3931	FALSE	FALSE	FALSE	finn-b-C3_BLADDER	12	56493822	0.0439	218792	0.0152799	Malignant neoplasm of bladder || id:finn-b-C3_BLADDER	Malignant neoplasm of bladder	Malignant neoplasm of bladder || ||	TRUE	igd	NA	NA	NA	NA	NA	NA	NA	3.6868e-10	56493822	0.00195615	331275	12	ukb-a-279	Leg fat mass (left) || id:ukb-a-279	TRUE	reported	igd	2	TRUE	NA	NA	1115	217677	0.408667	0.408667	1.12589135711386
121	rs2307111	C	T	C	T	-0.022958	-0.0506	0.393183	0.4266	FALSE	FALSE	FALSE	finn-b-C3_BLADDER	5	75003678	0.0435	218792	0.2447	Malignant neoplasm of bladder || id:finn-b-C3_BLADDER	Malignant neoplasm of bladder	Malignant neoplasm of bladder || ||	TRUE	igd	NA	NA	NA	NA	NA	NA	NA	1.81384e-31	75003678	0.00196706	331275	5	ukb-a-279	Leg fat mass (left) || id:ukb-a-279	TRUE	reported	igd	2	TRUE	NA	NA	1115	217677	0.393183	0.393183	1.13217077060777
122	rs2318543	G	A	G	A	-0.0135964	0.0068	0.782495	0.778	FALSE	FALSE	FALSE	finn-b-C3_BLADDER	4	67803263	0.0519	218792	0.8951	Malignant neoplasm of bladder || id:finn-b-C3_BLADDER	Malignant neoplasm of bladder	Malignant neoplasm of bladder || ||	TRUE	igd	NA	NA	NA	NA	NA	NA	NA	5.75864e-09	67803263	0.00233464	331275	4	ukb-a-279	Leg fat mass (left) || id:ukb-a-279	TRUE	reported	igd	2	TRUE	NA	NA	1115	217677	0.217505	0.222	1.34373693120277
123	rs2370982	T	C	T	C	0.0225469	-0.0073	0.215336	0.237	FALSE	FALSE	FALSE	finn-b-C3_BLADDER	14	79890677	0.0502	218792	0.8841	Malignant neoplasm of bladder || id:finn-b-C3_BLADDER	Malignant neoplasm of bladder	Malignant neoplasm of bladder || ||	TRUE	igd	NA	NA	NA	NA	NA	NA	NA	9.58297e-22	79890677	0.00235305	331275	14	ukb-a-279	Leg fat mass (left) || id:ukb-a-279	TRUE	reported	igd	2	TRUE	NA	NA	1115	217677	0.215336	0.215336	1.35433308174566
124	rs2374947	G	A	G	A	0.0126295	-0.0024	0.760979	0.7466	FALSE	FALSE	FALSE	finn-b-C3_BLADDER	12	108327605	0.0492	218792	0.9612	Malignant neoplasm of bladder || id:finn-b-C3_BLADDER	Malignant neoplasm of bladder	Malignant neoplasm of bladder || ||	TRUE	igd	NA	NA	NA	NA	NA	NA	NA	2.3102e-08	108327605	0.00226045	331275	12	ukb-a-279	Leg fat mass (left) || id:ukb-a-279	TRUE	reported	igd	2	TRUE	NA	NA	1115	217677	0.239021	0.2534	1.3010357683143
126	rs2398861	G	A	G	A	0.0156609	0.0661	0.256599	0.3168	FALSE	FALSE	FALSE	finn-b-C3_BLADDER	9	96430747	0.0463	218792	0.1536	Malignant neoplasm of bladder || id:finn-b-C3_BLADDER	Malignant neoplasm of bladder	Malignant neoplasm of bladder || ||	TRUE	igd	NA	NA	NA	NA	NA	NA	NA	1.27409e-12	96430747	0.00220658	331275	9	ukb-a-279	Leg fat mass (left) || id:ukb-a-279	TRUE	reported	igd	2	TRUE	NA	NA	1115	217677	0.256599	0.256599	1.27003008500386
127	rs2409742	T	C	T	C	-0.012777	-0.084	0.48505	0.4012	FALSE	FALSE	FALSE	finn-b-C3_BLADDER	8	11069960	0.0715	218792	0.24	Malignant neoplasm of bladder || id:finn-b-C3_BLADDER	Malignant neoplasm of bladder	Malignant neoplasm of bladder || ||	TRUE	igd	NA	NA	NA	NA	NA	NA	NA	3.07751e-11	11069960	0.00192336	331275	8	ukb-a-279	Leg fat mass (left) || id:ukb-a-279	TRUE	reported	igd	2	TRUE	NA	NA	1115	217677	0.48505	0.48505	1.10701858273574
128	rs241459	C	A	C	A	-0.0174316	0.0188	0.680281	0.6224	FALSE	FALSE	FALSE	finn-b-C3_BLADDER	1	49757268	0.0445	218792	0.673	Malignant neoplasm of bladder || id:finn-b-C3_BLADDER	Malignant neoplasm of bladder	Malignant neoplasm of bladder || ||	TRUE	igd	NA	NA	NA	NA	NA	NA	NA	2.1301e-17	49757268	0.00205394	331275	1	ukb-a-279	Leg fat mass (left) || id:ukb-a-279	TRUE	reported	igd	2	TRUE	NA	NA	1115	217677	0.319719	0.3776	1.1821758525831
129	rs2418507	T	C	T	C	0.0124787	-0.0329	0.574207	0.6101	FALSE	FALSE	FALSE	finn-b-C3_BLADDER	3	153674220	0.044	218792	0.454099	Malignant neoplasm of bladder || id:finn-b-C3_BLADDER	Malignant neoplasm of bladder	Malignant neoplasm of bladder || ||	TRUE	igd	NA	NA	NA	NA	NA	NA	NA	1.44321e-10	153674220	0.00194631	331275	3	ukb-a-279	Leg fat mass (left) || id:ukb-a-279	TRUE	reported	igd	2	TRUE	NA	NA	1115	217677	0.425793	0.3899	1.1202277981056
130	rs2439823	G	A	G	A	0.0160454	0.1044	0.547705	0.4896	FALSE	FALSE	FALSE	finn-b-C3_BLADDER	10	99778226	0.043	218792	0.0152598	Malignant neoplasm of bladder || id:finn-b-C3_BLADDER	Malignant neoplasm of bladder	Malignant neoplasm of bladder || ||	TRUE	igd	NA	NA	NA	NA	NA	NA	NA	1.04328e-16	99778226	0.00193314	331275	10	ukb-a-279	Leg fat mass (left) || id:ukb-a-279	TRUE	reported	igd	2	TRUE	NA	NA	1115	217677	0.452295	0.5104	1.1126476078476
131	rs2455386	G	A	G	A	-0.0113353	-0.065	0.679614	0.7403	FALSE	FALSE	FALSE	finn-b-C3_BLADDER	5	60912736	0.0487	218792	0.1815	Malignant neoplasm of bladder || id:finn-b-C3_BLADDER	Malignant neoplasm of bladder	Malignant neoplasm of bladder || ||	TRUE	igd	NA	NA	NA	NA	NA	NA	NA	4.12743e-08	60912736	0.00206644	331275	5	ukb-a-279	Leg fat mass (left) || id:ukb-a-279	TRUE	reported	igd	2	TRUE	NA	NA	1115	217677	0.320386	0.2597	1.1893704143314
132	rs252749	A	G	A	G	-0.0141701	-0.1105	0.246565	0.1858	FALSE	FALSE	FALSE	finn-b-C3_BLADDER	5	77389973	0.0548	218792	0.0438995	Malignant neoplasm of bladder || id:finn-b-C3_BLADDER	Malignant neoplasm of bladder	Malignant neoplasm of bladder || ||	TRUE	igd	NA	NA	NA	NA	NA	NA	NA	1.81849e-10	77389973	0.00222236	331275	5	ukb-a-279	Leg fat mass (left) || id:ukb-a-279	TRUE	reported	igd	2	TRUE	NA	NA	1115	217677	0.246565	0.246565	1.2791124997549
133	rs2606228	C	A	C	A	-0.0114535	0.1005	0.642769	0.5875	FALSE	FALSE	FALSE	finn-b-C3_BLADDER	3	183537759	0.0438	218792	0.02175	Malignant neoplasm of bladder || id:finn-b-C3_BLADDER	Malignant neoplasm of bladder	Malignant neoplasm of bladder || ||	TRUE	igd	NA	NA	NA	NA	NA	NA	NA	1.59177e-08	183537759	0.00202663	331275	3	ukb-a-279	Leg fat mass (left) || id:ukb-a-279	TRUE	reported	igd	2	TRUE	NA	NA	1115	217677	0.357231	0.4125	1.16645717407543
134	rs2678204	G	T	G	T	0.0202065	0.0217	0.341813	0.2962	FALSE	FALSE	FALSE	finn-b-C3_BLADDER	1	201800511	0.0473	218792	0.6462	Malignant neoplasm of bladder || id:finn-b-C3_BLADDER	Malignant neoplasm of bladder	Malignant neoplasm of bladder || ||	TRUE	igd	NA	NA	NA	NA	NA	NA	NA	1.97697e-23	201800511	0.00202573	331275	1	ukb-a-279	Leg fat mass (left) || id:ukb-a-279	TRUE	reported	igd	2	TRUE	NA	NA	1115	217677	0.341813	0.341813	1.16593916562956
135	rs2737251	T	C	T	C	-0.0159606	0.006	0.337998	0.4196	FALSE	FALSE	FALSE	finn-b-C3_BLADDER	8	116662108	0.0436	218792	0.8911	Malignant neoplasm of bladder || id:finn-b-C3_BLADDER	Malignant neoplasm of bladder	Malignant neoplasm of bladder || ||	TRUE	igd	NA	NA	NA	NA	NA	NA	NA	3.71621e-15	116662108	0.00202945	331275	8	ukb-a-279	Leg fat mass (left) || id:ukb-a-279	TRUE	reported	igd	2	TRUE	NA	NA	1115	217677	0.337998	0.337998	1.16808026720585
136	rs2804477	A	G	A	G	0.0152717	0.1366	0.136369	0.1147	FALSE	FALSE	FALSE	finn-b-C3_BLADDER	10	33720175	0.0673	218792	0.0425598	Malignant neoplasm of bladder || id:finn-b-C3_BLADDER	Malignant neoplasm of bladder	Malignant neoplasm of bladder || ||	TRUE	igd	NA	NA	NA	NA	NA	NA	NA	4.83994e-08	33720175	0.00279844	331275	10	ukb-a-279	Leg fat mass (left) || id:ukb-a-279	TRUE	reported	igd	2	TRUE	NA	NA	1115	217677	0.136369	0.136369	1.61068395031143
137	rs2814943	A	G	A	G	0.0353912	-0.1747	0.139971	0.2027	FALSE	FALSE	FALSE	finn-b-C3_BLADDER	6	34552736	0.0549	218792	0.00145999	Malignant neoplasm of bladder || id:finn-b-C3_BLADDER	Malignant neoplasm of bladder	Malignant neoplasm of bladder || ||	TRUE	igd	NA	NA	NA	NA	NA	NA	NA	1.46825e-37	34552736	0.00276274	331275	6	ukb-a-279	Leg fat mass (left) || id:ukb-a-279	TRUE	reported	igd	2	TRUE	NA	NA	1115	217677	0.139971	0.139971	1.59013628195831
138	rs28366156	C	T	C	T	-0.0230156	-0.0252	0.131356	0.07094	FALSE	FALSE	FALSE	finn-b-C3_BLADDER	6	31671498	0.0821	218792	0.758799	Malignant neoplasm of bladder || id:finn-b-C3_BLADDER	Malignant neoplasm of bladder	Malignant neoplasm of bladder || ||	TRUE	igd	NA	NA	NA	NA	NA	NA	NA	5.46261e-16	31671498	0.00284103	331275	6	ukb-a-279	Leg fat mass (left) || id:ukb-a-279	TRUE	reported	igd	2	TRUE	NA	NA	1115	217677	0.131356	0.131356	1.63519726110022
139	rs28457808	G	C	G	C	-0.0166108	-0.0099	0.163186	0.2234	FALSE	TRUE	FALSE	finn-b-C3_BLADDER	7	99023246	0.0512	218792	0.8463	Malignant neoplasm of bladder || id:finn-b-C3_BLADDER	Malignant neoplasm of bladder	Malignant neoplasm of bladder || ||	TRUE	igd	NA	NA	NA	NA	NA	NA	NA	1.74828e-10	99023246	0.00260268	331275	7	ukb-a-279	Leg fat mass (left) || id:ukb-a-279	TRUE	reported	igd	2	TRUE	NA	NA	1115	217677	0.163186	0.163186	1.49801135768377
140	rs2861685	C	T	C	T	-0.0138268	-0.0481	0.411371	0.4128	FALSE	FALSE	FALSE	finn-b-C3_BLADDER	2	67837553	0.0437	218792	0.2705	Malignant neoplasm of bladder || id:finn-b-C3_BLADDER	Malignant neoplasm of bladder	Malignant neoplasm of bladder || ||	TRUE	igd	NA	NA	NA	NA	NA	NA	NA	1.2659e-12	67837553	0.00194791	331275	2	ukb-a-279	Leg fat mass (left) || id:ukb-a-279	TRUE	reported	igd	2	TRUE	NA	NA	1115	217677	0.411371	0.411371	1.12114870200938
141	rs286818	A	T	A	T	-0.0190851	0.0427	0.170248	0.2095	FALSE	TRUE	FALSE	finn-b-C3_BLADDER	5	107433446	0.0527	218792	0.4178	Malignant neoplasm of bladder || id:finn-b-C3_BLADDER	Malignant neoplasm of bladder	Malignant neoplasm of bladder || ||	TRUE	igd	NA	NA	NA	NA	NA	NA	NA	9.10123e-14	107433446	0.0025605	331275	5	ukb-a-279	Leg fat mass (left) || id:ukb-a-279	TRUE	reported	igd	2	TRUE	NA	NA	1115	217677	0.170248	0.170248	1.47373402852033
142	rs28726372	C	T	C	T	0.0118563	-0.0774	0.307814	0.3298	FALSE	FALSE	FALSE	finn-b-C3_BLADDER	1	84353839	0.0459	218792	0.0917804	Malignant neoplasm of bladder || id:finn-b-C3_BLADDER	Malignant neoplasm of bladder	Malignant neoplasm of bladder || ||	TRUE	igd	NA	NA	NA	NA	NA	NA	NA	1.19817e-08	84353839	0.00208	331275	1	ukb-a-279	Leg fat mass (left) || id:ukb-a-279	TRUE	reported	igd	2	TRUE	NA	NA	1115	217677	0.307814	0.307814	1.19717507491595
143	rs290483	T	G	T	G	-0.0108013	-0.0409	0.599207	0.5618	FALSE	FALSE	FALSE	finn-b-C3_BLADDER	10	114915214	0.0436	218792	0.3492	Malignant neoplasm of bladder || id:finn-b-C3_BLADDER	Malignant neoplasm of bladder	Malignant neoplasm of bladder || ||	TRUE	igd	NA	NA	NA	NA	NA	NA	NA	3.78905e-08	114915214	0.00196367	331275	10	ukb-a-279	Leg fat mass (left) || id:ukb-a-279	TRUE	reported	igd	2	TRUE	NA	NA	1115	217677	0.400793	0.4382	1.13021960546163
144	rs2917705	A	G	A	G	-0.0158612	0.0634	0.139388	0.1091	FALSE	FALSE	FALSE	finn-b-C3_BLADDER	16	64339094	0.0686	218792	0.3553	Malignant neoplasm of bladder || id:finn-b-C3_BLADDER	Malignant neoplasm of bladder	Malignant neoplasm of bladder || ||	TRUE	igd	NA	NA	NA	NA	NA	NA	NA	1.10182e-08	64339094	0.00277565	331275	16	ukb-a-279	Leg fat mass (left) || id:ukb-a-279	TRUE	reported	igd	2	TRUE	NA	NA	1115	217677	0.139388	0.139388	1.59756682533194
145	rs2954021	G	A	G	A	0.0116959	0.0115	0.505955	0.536	FALSE	FALSE	FALSE	finn-b-C3_BLADDER	8	126482077	0.0429	218792	0.7877	Malignant neoplasm of bladder || id:finn-b-C3_BLADDER	Malignant neoplasm of bladder	Malignant neoplasm of bladder || ||	TRUE	igd	NA	NA	NA	NA	NA	NA	NA	1.12673e-09	126482077	0.00192034	331275	8	ukb-a-279	Leg fat mass (left) || id:ukb-a-279	TRUE	reported	igd	2	TRUE	NA	NA	1115	217677	0.494045	0.464	1.10528037661735
146	rs301806	T	C	T	C	0.011672	0.0794	0.584225	0.6542	FALSE	FALSE	FALSE	finn-b-C3_BLADDER	1	8482078	0.0451	218792	0.0782997	Malignant neoplasm of bladder || id:finn-b-C3_BLADDER	Malignant neoplasm of bladder	Malignant neoplasm of bladder || ||	TRUE	igd	NA	NA	NA	NA	NA	NA	NA	2.05935e-09	8482078	0.00194753	331275	1	ukb-a-279	Leg fat mass (left) || id:ukb-a-279	TRUE	reported	igd	2	TRUE	NA	NA	1115	217677	0.415775	0.3458	1.12092998733224
147	rs34045288	T	C	T	C	0.0196834	-0.0063	0.335903	0.3767	FALSE	FALSE	FALSE	finn-b-C3_BLADDER	6	40369081	0.0443	218792	0.887	Malignant neoplasm of bladder || id:finn-b-C3_BLADDER	Malignant neoplasm of bladder	Malignant neoplasm of bladder || ||	TRUE	igd	NA	NA	NA	NA	NA	NA	NA	3.72306e-22	40369081	0.00203359	331275	6	ukb-a-279	Leg fat mass (left) || id:ukb-a-279	TRUE	reported	igd	2	TRUE	NA	NA	1115	217677	0.335903	0.335903	1.17046310605688
148	rs34769775	T	C	T	C	-0.0153304	0.1023	0.297863	0.2668	FALSE	FALSE	FALSE	finn-b-C3_BLADDER	15	80989172	0.0483	218792	0.0341397	Malignant neoplasm of bladder || id:finn-b-C3_BLADDER	Malignant neoplasm of bladder	Malignant neoplasm of bladder || ||	TRUE	igd	NA	NA	NA	NA	NA	NA	NA	2.57395e-13	80989172	0.00209566	331275	15	ukb-a-279	Leg fat mass (left) || id:ukb-a-279	TRUE	reported	igd	2	TRUE	NA	NA	1115	217677	0.297863	0.297863	1.20618842187421
149	rs34811474	A	G	A	G	-0.0181144	-0.0529	0.231875	0.2299	FALSE	FALSE	FALSE	finn-b-C3_BLADDER	4	25408838	0.0511	218792	0.3001	Malignant neoplasm of bladder || id:finn-b-C3_BLADDER	Malignant neoplasm of bladder	Malignant neoplasm of bladder || ||	TRUE	igd	NA	NA	NA	NA	NA	NA	NA	1.54383e-15	25408838	0.00227174	331275	4	ukb-a-279	Leg fat mass (left) || id:ukb-a-279	TRUE	reported	igd	2	TRUE	NA	NA	1115	217677	0.231875	0.231875	1.30753389648536
150	rs34966008	T	C	T	C	-0.0155294	0.018	0.408148	0.3692	FALSE	FALSE	FALSE	finn-b-C3_BLADDER	17	34919623	0.0446	218792	0.686	Malignant neoplasm of bladder || id:finn-b-C3_BLADDER	Malignant neoplasm of bladder	Malignant neoplasm of bladder || ||	TRUE	igd	NA	NA	NA	NA	NA	NA	NA	1.78855e-15	34919623	0.00195202	331275	17	ukb-a-279	Leg fat mass (left) || id:ukb-a-279	TRUE	reported	igd	2	TRUE	NA	NA	1115	217677	0.408148	0.408148	1.12351427391222
151	rs35025195	A	G	A	G	-0.0199088	-0.0097	0.166132	0.1378	FALSE	FALSE	FALSE	finn-b-C3_BLADDER	11	134522597	0.0616	218792	0.8755	Malignant neoplasm of bladder || id:finn-b-C3_BLADDER	Malignant neoplasm of bladder	Malignant neoplasm of bladder || ||	TRUE	igd	NA	NA	NA	NA	NA	NA	NA	1.21311e-14	134522597	0.00258053	331275	11	ukb-a-279	Leg fat mass (left) || id:ukb-a-279	TRUE	reported	igd	2	TRUE	NA	NA	1115	217677	0.166132	0.166132	1.48526259426579
152	rs35154326	G	A	G	A	-0.0132883	0.0281	0.272456	0.312	FALSE	FALSE	FALSE	finn-b-C3_BLADDER	16	24862414	0.0465	218792	0.5462	Malignant neoplasm of bladder || id:finn-b-C3_BLADDER	Malignant neoplasm of bladder	Malignant neoplasm of bladder || ||	TRUE	igd	NA	NA	NA	NA	NA	NA	NA	9.36419e-10	24862414	0.00217128	331275	16	ukb-a-279	Leg fat mass (left) || id:ukb-a-279	TRUE	reported	igd	2	TRUE	NA	NA	1115	217677	0.272456	0.272456	1.24971264262668
153	rs35626515	A	C	A	C	0.02169	0.1092	0.407965	0.4642	FALSE	FALSE	FALSE	finn-b-C3_BLADDER	16	28649651	0.0431	218792	0.0113201	Malignant neoplasm of bladder || id:finn-b-C3_BLADDER	Malignant neoplasm of bladder	Malignant neoplasm of bladder || ||	TRUE	igd	NA	NA	NA	NA	NA	NA	NA	1.28855e-28	28649651	0.00195429	331275	16	ukb-a-279	Leg fat mass (left) || id:ukb-a-279	TRUE	reported	igd	2	TRUE	NA	NA	1115	217677	0.407965	0.407965	1.12482080632571
154	rs35851183	G	A	G	A	0.0125414	-0.01	0.357777	0.3043	FALSE	FALSE	FALSE	finn-b-C3_BLADDER	4	80717182	0.0468	218792	0.8311	Malignant neoplasm of bladder || id:finn-b-C3_BLADDER	Malignant neoplasm of bladder	Malignant neoplasm of bladder || ||	TRUE	igd	NA	NA	NA	NA	NA	NA	NA	3.91877e-10	80717182	0.00200424	331275	4	ukb-a-279	Leg fat mass (left) || id:ukb-a-279	TRUE	reported	igd	2	TRUE	NA	NA	1115	217677	0.357777	0.357777	1.15357027507189
155	rs35972789	A	C	A	C	-0.0301528	-0.1773	0.0377655	0.02862	FALSE	FALSE	FALSE	finn-b-C3_BLADDER	10	75519691	0.1326	218792	0.1813	Malignant neoplasm of bladder || id:finn-b-C3_BLADDER	Malignant neoplasm of bladder	Malignant neoplasm of bladder || ||	TRUE	igd	NA	NA	NA	NA	NA	NA	NA	1.99274e-09	75519691	0.00502667	331275	10	ukb-a-279	Leg fat mass (left) || id:ukb-a-279	TRUE	reported	igd	2	TRUE	NA	NA	1115	217677	0.0377655	0.0377655	2.89317501626333
156	rs362307	T	C	T	C	0.0227133	-0.0197	0.0760278	0.06838	FALSE	FALSE	FALSE	finn-b-C3_BLADDER	4	3241845	0.0845	218792	0.8156	Malignant neoplasm of bladder || id:finn-b-C3_BLADDER	Malignant neoplasm of bladder	Malignant neoplasm of bladder || ||	TRUE	igd	NA	NA	NA	NA	NA	NA	NA	5.57237e-10	3241845	0.00366211	331275	4	ukb-a-279	Leg fat mass (left) || id:ukb-a-279	TRUE	reported	igd	2	TRUE	NA	NA	1115	217677	0.0760278	0.0760278	2.10778212192329
157	rs3749472	G	A	G	A	0.0105187	0.0185	0.461579	0.4552	FALSE	FALSE	FALSE	finn-b-C3_BLADDER	4	56294032	0.0428	218792	0.6664	Malignant neoplasm of bladder || id:finn-b-C3_BLADDER	Malignant neoplasm of bladder	Malignant neoplasm of bladder || ||	TRUE	igd	NA	NA	NA	NA	NA	NA	NA	4.79877e-08	56294032	0.00192695	331275	4	ukb-a-279	Leg fat mass (left) || id:ukb-a-279	TRUE	reported	igd	2	TRUE	NA	NA	1115	217677	0.461579	0.461579	1.10908486086985
158	rs3784699	C	T	C	T	0.0192763	0.0406	0.603021	0.6449	FALSE	FALSE	FALSE	finn-b-C3_BLADDER	15	68007591	0.0448	218792	0.3652	Malignant neoplasm of bladder || id:finn-b-C3_BLADDER	Malignant neoplasm of bladder	Malignant neoplasm of bladder || ||	TRUE	igd	NA	NA	NA	NA	NA	NA	NA	9.64051e-23	68007591	0.00196369	331275	15	ukb-a-279	Leg fat mass (left) || id:ukb-a-279	TRUE	reported	igd	2	TRUE	NA	NA	1115	217677	0.396979	0.3551	1.13023111676043
159	rs3803286	G	A	G	A	-0.0172809	-0.033	0.666379	0.6625	FALSE	FALSE	FALSE	finn-b-C3_BLADDER	14	103246470	0.0454	218792	0.4674	Malignant neoplasm of bladder || id:finn-b-C3_BLADDER	Malignant neoplasm of bladder	Malignant neoplasm of bladder || ||	TRUE	igd	NA	NA	NA	NA	NA	NA	NA	1.93241e-17	103246470	0.00203347	331275	14	ukb-a-279	Leg fat mass (left) || id:ukb-a-279	TRUE	reported	igd	2	TRUE	NA	NA	1115	217677	0.333621	0.3375	1.1703940382641
160	rs3897102	T	C	T	C	0.0123728	-0.0115	0.412248	0.4606	FALSE	FALSE	FALSE	finn-b-C3_BLADDER	12	123492112	0.0434	218792	0.7902	Malignant neoplasm of bladder || id:finn-b-C3_BLADDER	Malignant neoplasm of bladder	Malignant neoplasm of bladder || ||	TRUE	igd	NA	NA	NA	NA	NA	NA	NA	3.07369e-10	123492112	0.00196543	331275	12	ukb-a-279	Leg fat mass (left) || id:ukb-a-279	TRUE	reported	igd	2	TRUE	NA	NA	1115	217677	0.412248	0.412248	1.13123259975579
161	rs390192	G	A	G	A	-0.012864	-0.0449	0.522445	0.4841	FALSE	FALSE	FALSE	finn-b-C3_BLADDER	6	83359135	0.0432	218792	0.2983	Malignant neoplasm of bladder || id:finn-b-C3_BLADDER	Malignant neoplasm of bladder	Malignant neoplasm of bladder || ||	TRUE	igd	NA	NA	NA	NA	NA	NA	NA	2.90402e-11	83359135	0.00193398	331275	6	ukb-a-279	Leg fat mass (left) || id:ukb-a-279	TRUE	reported	igd	2	TRUE	NA	NA	1115	217677	0.477555	0.5159	1.11313108239709
162	rs4073582	A	G	A	G	-0.0160266	-0.0268	0.359785	0.3312	FALSE	FALSE	FALSE	finn-b-C3_BLADDER	11	66050712	0.0461	218792	0.560701	Malignant neoplasm of bladder || id:finn-b-C3_BLADDER	Malignant neoplasm of bladder	Malignant neoplasm of bladder || ||	TRUE	igd	NA	NA	NA	NA	NA	NA	NA	1.14974e-15	66050712	0.0020008	331275	11	ukb-a-279	Leg fat mass (left) || id:ukb-a-279	TRUE	reported	igd	2	TRUE	NA	NA	1115	217677	0.359785	0.359785	1.15159033167876
163	rs4290163	T	G	T	G	0.0109004	-0.0204	0.390326	0.3884	FALSE	FALSE	FALSE	finn-b-C3_BLADDER	10	104610926	0.0441	218792	0.6427	Malignant neoplasm of bladder || id:finn-b-C3_BLADDER	Malignant neoplasm of bladder	Malignant neoplasm of bladder || ||	TRUE	igd	NA	NA	NA	NA	NA	NA	NA	3.09371e-08	104610926	0.00196894	331275	10	ukb-a-279	Leg fat mass (left) || id:ukb-a-279	TRUE	reported	igd	2	TRUE	NA	NA	1115	217677	0.390326	0.390326	1.13325283269471
164	rs429358	C	T	C	T	-0.0203703	-0.0448	0.156331	0.1826	FALSE	FALSE	FALSE	finn-b-C3_BLADDER	19	45411941	0.0574	218792	0.4344	Malignant neoplasm of bladder || id:finn-b-C3_BLADDER	Malignant neoplasm of bladder	Malignant neoplasm of bladder || ||	TRUE	igd	NA	NA	NA	NA	NA	NA	NA	1.29152e-14	45411941	0.00264309	331275	19	ukb-a-279	Leg fat mass (left) || id:ukb-a-279	TRUE	reported	igd	2	TRUE	NA	NA	1115	217677	0.156331	0.156331	1.52126993690365
165	rs4402589	G	T	G	T	0.0211175	0.0323	0.55278	0.5006	FALSE	FALSE	FALSE	finn-b-C3_BLADDER	16	29954654	0.0428	218792	0.450199	Malignant neoplasm of bladder || id:finn-b-C3_BLADDER	Malignant neoplasm of bladder	Malignant neoplasm of bladder || ||	TRUE	igd	NA	NA	NA	NA	NA	NA	NA	7.96343e-28	29954654	0.00193125	331275	16	ukb-a-279	Leg fat mass (left) || id:ukb-a-279	TRUE	reported	igd	2	TRUE	NA	NA	1115	217677	0.44722	0.4994	1.11155979011126
166	rs444102	C	G	C	G	0.0158606	0.1768	0.171096	0.1907	FALSE	TRUE	FALSE	finn-b-C3_BLADDER	22	18215952	0.0547	218792	0.00122699	Malignant neoplasm of bladder || id:finn-b-C3_BLADDER	Malignant neoplasm of bladder	Malignant neoplasm of bladder || ||	TRUE	igd	NA	NA	NA	NA	NA	NA	NA	4.97016e-10	18215952	0.00254985	331275	22	ukb-a-279	Leg fat mass (left) || id:ukb-a-279	TRUE	reported	igd	2	TRUE	NA	NA	1115	217677	0.171096	0.171096	1.46760426191078
167	rs4467770	A	G	A	G	0.0143803	0.0014	0.730668	0.7104	FALSE	FALSE	FALSE	finn-b-C3_BLADDER	6	12086826	0.0476	218792	0.9771	Malignant neoplasm of bladder || id:finn-b-C3_BLADDER	Malignant neoplasm of bladder	Malignant neoplasm of bladder || ||	TRUE	igd	NA	NA	NA	NA	NA	NA	NA	3.49221e-11	12086826	0.00217081	331275	6	ukb-a-279	Leg fat mass (left) || id:ukb-a-279	TRUE	reported	igd	2	TRUE	NA	NA	1115	217677	0.269332	0.2896	1.24944212710494
168	rs4477562	T	C	T	C	0.0200577	0.1185	0.128516	0.14	FALSE	FALSE	FALSE	finn-b-C3_BLADDER	13	54104968	0.0621	218792	0.0565796	Malignant neoplasm of bladder || id:finn-b-C3_BLADDER	Malignant neoplasm of bladder	Malignant neoplasm of bladder || ||	TRUE	igd	NA	NA	NA	NA	NA	NA	NA	3.81944e-12	54104968	0.0028885	331275	13	ukb-a-279	Leg fat mass (left) || id:ukb-a-279	TRUE	reported	igd	2	TRUE	NA	NA	1115	217677	0.128516	0.128516	1.66251932879553
169	rs4482463	A	C	A	C	-0.024798	-0.0032	0.924181	0.9401	FALSE	FALSE	FALSE	finn-b-C3_BLADDER	2	205375909	0.0908	218792	0.9715	Malignant neoplasm of bladder || id:finn-b-C3_BLADDER	Malignant neoplasm of bladder	Malignant neoplasm of bladder || ||	TRUE	igd	NA	NA	NA	NA	NA	NA	NA	8.77809e-12	205375909	0.00363314	331275	2	ukb-a-279	Leg fat mass (left) || id:ukb-a-279	TRUE	reported	igd	2	TRUE	NA	NA	1115	217677	0.075819	0.0599	2.09110800561544
170	rs4502882	T	C	T	C	-0.0134591	0.0016	0.656893	0.699	FALSE	FALSE	FALSE	finn-b-C3_BLADDER	5	153093998	0.0468	218792	0.9719	Malignant neoplasm of bladder || id:finn-b-C3_BLADDER	Malignant neoplasm of bladder	Malignant neoplasm of bladder || ||	TRUE	igd	NA	NA	NA	NA	NA	NA	NA	2.74221e-11	153093998	0.00202087	331275	5	ukb-a-279	Leg fat mass (left) || id:ukb-a-279	TRUE	reported	igd	2	TRUE	NA	NA	1115	217677	0.343107	0.301	1.16314192002182
171	rs4503172	T	C	T	C	-0.0121193	-0.043	0.607824	0.6101	FALSE	FALSE	FALSE	finn-b-C3_BLADDER	9	124640841	0.0439	218792	0.3269	Malignant neoplasm of bladder || id:finn-b-C3_BLADDER	Malignant neoplasm of bladder	Malignant neoplasm of bladder || ||	TRUE	igd	NA	NA	NA	NA	NA	NA	NA	7.26959e-10	124640841	0.00196732	331275	9	ukb-a-279	Leg fat mass (left) || id:ukb-a-279	TRUE	reported	igd	2	TRUE	NA	NA	1115	217677	0.392176	0.3899	1.13232041749213
173	rs4673617	T	C	T	C	0.0137644	0.0627	0.271641	0.2608	FALSE	FALSE	FALSE	finn-b-C3_BLADDER	2	212290579	0.0488	218792	0.1983	Malignant neoplasm of bladder || id:finn-b-C3_BLADDER	Malignant neoplasm of bladder	Malignant neoplasm of bladder || ||	TRUE	igd	NA	NA	NA	NA	NA	NA	NA	2.03807e-10	212290579	0.00216468	331275	2	ukb-a-279	Leg fat mass (left) || id:ukb-a-279	TRUE	reported	igd	2	TRUE	NA	NA	1115	217677	0.271641	0.271641	1.24591391402358
174	rs4678440	T	A	T	A	-0.0147799	0.0647	0.14956	0.1009	FALSE	TRUE	FALSE	finn-b-C3_BLADDER	3	136491907	0.0713	218792	0.3645	Malignant neoplasm of bladder || id:finn-b-C3_BLADDER	Malignant neoplasm of bladder	Malignant neoplasm of bladder || ||	TRUE	igd	NA	NA	NA	NA	NA	NA	NA	3.84689e-08	136491907	0.0026883	331275	3	ukb-a-279	Leg fat mass (left) || id:ukb-a-279	TRUE	reported	igd	2	TRUE	NA	NA	1115	217677	0.14956	0.14956	1.54729122783487
175	rs4682711	C	T	C	T	-0.0117995	0.0345	0.408683	0.3647	FALSE	FALSE	FALSE	finn-b-C3_BLADDER	3	43987663	0.0446	218792	0.4388	Malignant neoplasm of bladder || id:finn-b-C3_BLADDER	Malignant neoplasm of bladder	Malignant neoplasm of bladder || ||	TRUE	igd	NA	NA	NA	NA	NA	NA	NA	1.43285e-09	43987663	0.00194971	331275	3	ukb-a-279	Leg fat mass (left) || id:ukb-a-279	TRUE	reported	igd	2	TRUE	NA	NA	1115	217677	0.408683	0.408683	1.12218471890114
176	rs4718964	T	G	T	G	0.014156	0.0473	0.412194	0.41	FALSE	FALSE	FALSE	finn-b-C3_BLADDER	7	70038969	0.0438	218792	0.2792	Malignant neoplasm of bladder || id:finn-b-C3_BLADDER	Malignant neoplasm of bladder	Malignant neoplasm of bladder || ||	TRUE	igd	NA	NA	NA	NA	NA	NA	NA	4.45143e-13	70038969	0.00195488	331275	7	ukb-a-279	Leg fat mass (left) || id:ukb-a-279	TRUE	reported	igd	2	TRUE	NA	NA	1115	217677	0.412194	0.412194	1.12516038964023
177	rs4911382	T	C	T	C	0.0124586	-0.0814	0.584238	0.6477	FALSE	FALSE	FALSE	finn-b-C3_BLADDER	20	32553095	0.0448	218792	0.0692708	Malignant neoplasm of bladder || id:finn-b-C3_BLADDER	Malignant neoplasm of bladder	Malignant neoplasm of bladder || ||	TRUE	igd	NA	NA	NA	NA	NA	NA	NA	1.73289e-10	32553095	0.00195167	331275	20	ukb-a-279	Leg fat mass (left) || id:ukb-a-279	TRUE	reported	igd	2	TRUE	NA	NA	1115	217677	0.415762	0.3523	1.12331282618327
178	rs4958702	C	T	C	T	-0.0127489	-0.0384	0.573675	0.6398	FALSE	FALSE	FALSE	finn-b-C3_BLADDER	5	153557371	0.0447	218792	0.3903	Malignant neoplasm of bladder || id:finn-b-C3_BLADDER	Malignant neoplasm of bladder	Malignant neoplasm of bladder || ||	TRUE	igd	TRUE	rs4958702	rs890795	T	C	A	G	4.87528e-11	153544512	0.00193901	331275	5	ukb-a-279	Leg fat mass (left) || id:ukb-a-279	TRUE	reported	igd	2	TRUE	NA	NA	1115	217677	0.426325	0.3602	1.1160261740446
179	rs4981693	A	G	A	G	0.0172566	-0.0553	0.772734	0.6703	FALSE	FALSE	FALSE	finn-b-C3_BLADDER	14	29680331	0.0458	218792	0.2273	Malignant neoplasm of bladder || id:finn-b-C3_BLADDER	Malignant neoplasm of bladder	Malignant neoplasm of bladder || ||	TRUE	igd	NA	NA	NA	NA	NA	NA	NA	5.33212e-14	29680331	0.00229359	331275	14	ukb-a-279	Leg fat mass (left) || id:ukb-a-279	TRUE	reported	igd	2	TRUE	NA	NA	1115	217677	0.227266	0.3297	1.32010999042138
180	rs525101	C	T	C	T	0.0137714	0.0775	0.371963	0.4443	FALSE	FALSE	FALSE	finn-b-C3_BLADDER	13	111969728	0.0434	218792	0.0737904	Malignant neoplasm of bladder || id:finn-b-C3_BLADDER	Malignant neoplasm of bladder	Malignant neoplasm of bladder || ||	TRUE	igd	NA	NA	NA	NA	NA	NA	NA	4.47404e-12	111969728	0.00198963	331275	13	ukb-a-279	Leg fat mass (left) || id:ukb-a-279	TRUE	reported	igd	2	TRUE	NA	NA	1115	217677	0.371963	0.371963	1.14516127130049
181	rs541577	G	A	G	A	-0.0138186	0.047	0.621259	0.6759	FALSE	FALSE	FALSE	finn-b-C3_BLADDER	7	32382895	0.046	218792	0.3067	Malignant neoplasm of bladder || id:finn-b-C3_BLADDER	Malignant neoplasm of bladder	Malignant neoplasm of bladder || ||	TRUE	igd	NA	NA	NA	NA	NA	NA	NA	3.56369e-12	32382895	0.00198721	331275	7	ukb-a-279	Leg fat mass (left) || id:ukb-a-279	TRUE	reported	igd	2	TRUE	NA	NA	1115	217677	0.378741	0.3241	1.14376840414602
182	rs543874	G	A	G	A	0.0329776	-0.0197	0.207808	0.1782	FALSE	FALSE	FALSE	finn-b-C3_BLADDER	1	177889480	0.056	218792	0.725	Malignant neoplasm of bladder || id:finn-b-C3_BLADDER	Malignant neoplasm of bladder	Malignant neoplasm of bladder || ||	TRUE	igd	NA	NA	NA	NA	NA	NA	NA	3.04159e-44	177889480	0.00236323	331275	1	ukb-a-279	Leg fat mass (left) || id:ukb-a-279	TRUE	reported	igd	2	TRUE	NA	NA	1115	217677	0.207808	0.207808	1.36019233283347
183	rs55707359	G	T	G	T	0.0435141	-1.0412	0.0150253	0.001385	FALSE	FALSE	FALSE	finn-b-C3_BLADDER	11	46159333	0.5825	218792	0.0738601	Malignant neoplasm of bladder || id:finn-b-C3_BLADDER	Malignant neoplasm of bladder	Malignant neoplasm of bladder || ||	TRUE	igd	NA	NA	NA	NA	NA	NA	NA	4.39916e-08	46159333	0.007949	331275	11	ukb-a-279	Leg fat mass (left) || id:ukb-a-279	TRUE	reported	igd	2	TRUE	NA	NA	1115	217677	0.0150253	0.0150253	4.57516570697445
184	rs55714539	C	A	C	A	0.0177334	0.0531	0.342691	0.3933	FALSE	FALSE	FALSE	finn-b-C3_BLADDER	19	18207397	0.0442	218792	0.23	Malignant neoplasm of bladder || id:finn-b-C3_BLADDER	Malignant neoplasm of bladder	Malignant neoplasm of bladder || ||	TRUE	igd	NA	NA	NA	NA	NA	NA	NA	2.95461e-18	18207397	0.00203512	331275	19	ukb-a-279	Leg fat mass (left) || id:ukb-a-279	TRUE	reported	igd	2	TRUE	NA	NA	1115	217677	0.342691	0.342691	1.17134372041487
185	rs55726687	A	G	A	G	0.0182195	0.1071	0.211138	0.2143	FALSE	FALSE	FALSE	finn-b-C3_BLADDER	12	991306	0.0525	218792	0.04142	Malignant neoplasm of bladder || id:finn-b-C3_BLADDER	Malignant neoplasm of bladder	Malignant neoplasm of bladder || ||	TRUE	igd	NA	NA	NA	NA	NA	NA	NA	9.20874e-15	991306	0.00235088	331275	12	ukb-a-279	Leg fat mass (left) || id:ukb-a-279	TRUE	reported	igd	2	TRUE	NA	NA	1115	217677	0.211138	0.211138	1.35308410582615
186	rs55745410	G	A	G	A	-0.011471	0.0623	0.354285	0.37	FALSE	FALSE	FALSE	finn-b-C3_BLADDER	1	33802817	0.0445	218792	0.1614	Malignant neoplasm of bladder || id:finn-b-C3_BLADDER	Malignant neoplasm of bladder	Malignant neoplasm of bladder || ||	TRUE	igd	NA	NA	NA	NA	NA	NA	NA	1.32239e-08	33802817	0.00201838	331275	1	ukb-a-279	Leg fat mass (left) || id:ukb-a-279	TRUE	reported	igd	2	TRUE	NA	NA	1115	217677	0.354285	0.354285	1.16170876332156
187	rs56398417	T	C	T	C	-0.0134485	0.0863	0.312928	0.286	FALSE	FALSE	FALSE	finn-b-C3_BLADDER	3	88024986	0.0478	218792	0.0711492	Malignant neoplasm of bladder || id:finn-b-C3_BLADDER	Malignant neoplasm of bladder	Malignant neoplasm of bladder || ||	TRUE	igd	NA	NA	NA	NA	NA	NA	NA	8.29469e-11	88024986	0.00207048	331275	3	ukb-a-279	Leg fat mass (left) || id:ukb-a-279	TRUE	reported	igd	2	TRUE	NA	NA	1115	217677	0.312928	0.312928	1.19169569668845
188	rs56803094	G	A	G	A	-0.0164523	-0.0214	0.227111	0.2784	FALSE	FALSE	FALSE	finn-b-C3_BLADDER	15	99222509	0.0481	218792	0.6565	Malignant neoplasm of bladder || id:finn-b-C3_BLADDER	Malignant neoplasm of bladder	Malignant neoplasm of bladder || ||	TRUE	igd	NA	NA	NA	NA	NA	NA	NA	7.80728e-13	99222509	0.00229629	331275	15	ukb-a-279	Leg fat mass (left) || id:ukb-a-279	TRUE	reported	igd	2	TRUE	NA	NA	1115	217677	0.227111	0.227111	1.32166401575901
189	rs57636386	C	T	C	T	-0.031512	-0.0314	0.0834151	0.05017	FALSE	FALSE	FALSE	finn-b-C3_BLADDER	18	58048295	0.0987	218792	0.750501	Malignant neoplasm of bladder || id:finn-b-C3_BLADDER	Malignant neoplasm of bladder	Malignant neoplasm of bladder || ||	TRUE	igd	NA	NA	NA	NA	NA	NA	NA	1.2844e-19	58048295	0.00347729	331275	18	ukb-a-279	Leg fat mass (left) || id:ukb-a-279	TRUE	reported	igd	2	TRUE	NA	NA	1115	217677	0.0834151	0.0834151	2.00140620973773
190	rs57947134	G	C	G	C	0.0144601	-0.0713	0.158323	0.1463	FALSE	TRUE	FALSE	finn-b-C3_BLADDER	2	36641844	0.0605	218792	0.2389	Malignant neoplasm of bladder || id:finn-b-C3_BLADDER	Malignant neoplasm of bladder	Malignant neoplasm of bladder || ||	TRUE	igd	NA	NA	NA	NA	NA	NA	NA	4.09261e-08	36641844	0.00263537	331275	2	ukb-a-279	Leg fat mass (left) || id:ukb-a-279	TRUE	reported	igd	2	TRUE	NA	NA	1115	217677	0.158323	0.158323	1.5168265755679
191	rs58862095	T	C	T	C	-0.0155934	-0.0501	0.419757	0.5149	FALSE	FALSE	FALSE	finn-b-C3_BLADDER	7	75081418	0.0431	218792	0.2452	Malignant neoplasm of bladder || id:finn-b-C3_BLADDER	Malignant neoplasm of bladder	Malignant neoplasm of bladder || ||	TRUE	igd	NA	NA	NA	NA	NA	NA	NA	1.26853e-15	75081418	0.00194966	331275	7	ukb-a-279	Leg fat mass (left) || id:ukb-a-279	TRUE	reported	igd	2	TRUE	NA	NA	1115	217677	0.419757	0.419757	1.12215594065415
192	rs58989684	T	A	T	A	0.0171169	0.1633	0.329713	0.3555	FALSE	TRUE	FALSE	finn-b-C3_BLADDER	19	30299796	0.0452	218792	0.000308503	Malignant neoplasm of bladder || id:finn-b-C3_BLADDER	Malignant neoplasm of bladder	Malignant neoplasm of bladder || ||	TRUE	igd	NA	NA	NA	NA	NA	NA	NA	5.5552e-17	30299796	0.00204387	331275	19	ukb-a-279	Leg fat mass (left) || id:ukb-a-279	TRUE	reported	igd	2	TRUE	NA	NA	1115	217677	0.329713	0.329713	1.17637991363868
193	rs59066241	G	T	G	T	0.0180062	-0.0135	0.118268	0.1663	FALSE	FALSE	FALSE	finn-b-C3_BLADDER	12	97925364	0.0578	218792	0.8152	Malignant neoplasm of bladder || id:finn-b-C3_BLADDER	Malignant neoplasm of bladder	Malignant neoplasm of bladder || ||	TRUE	igd	NA	NA	NA	NA	NA	NA	NA	1.6424e-09	97925364	0.00298616	331275	12	ukb-a-279	Leg fat mass (left) || id:ukb-a-279	TRUE	reported	igd	2	TRUE	NA	NA	1115	217677	0.118268	0.118268	1.7187290008226
194	rs59104534	T	C	T	C	0.0126154	-0.0377	0.301112	0.3252	FALSE	FALSE	FALSE	finn-b-C3_BLADDER	8	25666169	0.0456	218792	0.4094	Malignant neoplasm of bladder || id:finn-b-C3_BLADDER	Malignant neoplasm of bladder	Malignant neoplasm of bladder || ||	TRUE	igd	NA	NA	NA	NA	NA	NA	NA	1.91302e-09	25666169	0.00210075	331275	8	ukb-a-279	Leg fat mass (left) || id:ukb-a-279	TRUE	reported	igd	2	TRUE	NA	NA	1115	217677	0.301112	0.301112	1.20911804741811
195	rs59227842	G	A	G	A	0.0189706	0.0749	0.312432	0.3104	FALSE	FALSE	FALSE	finn-b-C3_BLADDER	11	43692423	0.0465	218792	0.1073	Malignant neoplasm of bladder || id:finn-b-C3_BLADDER	Malignant neoplasm of bladder	Malignant neoplasm of bladder || ||	TRUE	igd	NA	NA	NA	NA	NA	NA	NA	1.16466e-19	43692423	0.0020909	331275	11	ukb-a-279	Leg fat mass (left) || id:ukb-a-279	TRUE	reported	igd	2	TRUE	NA	NA	1115	217677	0.312432	0.312432	1.20344873276046
196	rs6050446	G	A	G	A	0.0363955	0.1239	0.966803	0.9769	FALSE	FALSE	FALSE	finn-b-C3_BLADDER	20	25195509	0.1433	218792	0.3873	Malignant neoplasm of bladder || id:finn-b-C3_BLADDER	Malignant neoplasm of bladder	Malignant neoplasm of bladder || ||	TRUE	igd	NA	NA	NA	NA	NA	NA	NA	1.57761e-11	25195509	0.00539928	331275	20	ukb-a-279	Leg fat mass (left) || id:ukb-a-279	TRUE	reported	igd	2	TRUE	NA	NA	1115	217677	0.033197	0.0231	3.10763626850585
197	rs60764613	T	G	T	G	0.0160345	-0.0328	0.144857	0.1732	FALSE	FALSE	FALSE	finn-b-C3_BLADDER	18	1839911	0.0564	218792	0.5613	Malignant neoplasm of bladder || id:finn-b-C3_BLADDER	Malignant neoplasm of bladder	Malignant neoplasm of bladder || ||	TRUE	igd	NA	NA	NA	NA	NA	NA	NA	4.70674e-09	1839911	0.00273749	331275	18	ukb-a-279	Leg fat mass (left) || id:ukb-a-279	TRUE	reported	igd	2	TRUE	NA	NA	1115	217677	0.144857	0.144857	1.57560326722676
198	rs61765651	T	C	T	C	-0.0264915	-0.0711	0.192413	0.1397	FALSE	FALSE	FALSE	finn-b-C3_BLADDER	1	72754314	0.0619	218792	0.2511	Malignant neoplasm of bladder || id:finn-b-C3_BLADDER	Malignant neoplasm of bladder	Malignant neoplasm of bladder || ||	TRUE	igd	NA	NA	NA	NA	NA	NA	NA	1.35052e-27	72754314	0.00243341	331275	1	ukb-a-279	Leg fat mass (left) || id:ukb-a-279	TRUE	reported	igd	2	TRUE	NA	NA	1115	217677	0.192413	0.192413	1.40058548031308
199	rs61813324	T	C	T	C	0.0183771	0.1039	0.134883	0.1577	FALSE	FALSE	FALSE	finn-b-C3_BLADDER	1	156049877	0.0598	218792	0.0819898	Malignant neoplasm of bladder || id:finn-b-C3_BLADDER	Malignant neoplasm of bladder	Malignant neoplasm of bladder || ||	TRUE	igd	NA	NA	NA	NA	NA	NA	NA	1.08938e-10	156049877	0.00284731	331275	1	ukb-a-279	Leg fat mass (left) || id:ukb-a-279	TRUE	reported	igd	2	TRUE	NA	NA	1115	217677	0.134883	0.134883	1.63881180892256
200	rs61826865	A	T	A	T	0.0177796	-0.0617	0.108937	0.0702	FALSE	TRUE	FALSE	finn-b-C3_BLADDER	1	174371104	0.0844	218792	0.4645	Malignant neoplasm of bladder || id:finn-b-C3_BLADDER	Malignant neoplasm of bladder	Malignant neoplasm of bladder || ||	TRUE	igd	NA	NA	NA	NA	NA	NA	NA	8.32166e-09	174371104	0.00308568	331275	1	ukb-a-279	Leg fat mass (left) || id:ukb-a-279	TRUE	reported	igd	2	TRUE	NA	NA	1115	217677	0.108937	0.108937	1.77600922363781
201	rs61888762	G	C	G	C	0.0249106	0.0209	0.322009	0.3391	FALSE	TRUE	FALSE	finn-b-C3_BLADDER	11	27709630	0.0452	218792	0.6434	Malignant neoplasm of bladder || id:finn-b-C3_BLADDER	Malignant neoplasm of bladder	Malignant neoplasm of bladder || ||	TRUE	igd	NA	NA	NA	NA	NA	NA	NA	7.01617e-34	27709630	0.00205281	331275	11	ukb-a-279	Leg fat mass (left) || id:ukb-a-279	TRUE	reported	igd	2	TRUE	NA	NA	1115	217677	0.322009	0.322009	1.18152546420106
202	rs61903695	G	A	G	A	0.0120032	-0.0297	0.255999	0.2466	FALSE	FALSE	FALSE	finn-b-C3_BLADDER	11	89922417	0.0502	218792	0.5536	Malignant neoplasm of bladder || id:finn-b-C3_BLADDER	Malignant neoplasm of bladder	Malignant neoplasm of bladder || ||	TRUE	igd	NA	NA	NA	NA	NA	NA	NA	4.79524e-08	89922417	0.00219885	331275	11	ukb-a-279	Leg fat mass (left) || id:ukb-a-279	TRUE	reported	igd	2	TRUE	NA	NA	1115	217677	0.255999	0.255999	1.26558096801871
203	rs62025854	T	G	T	G	-0.0145822	0.0592	0.281734	0.3197	FALSE	FALSE	FALSE	finn-b-C3_BLADDER	15	84552515	0.0459	218792	0.1968	Malignant neoplasm of bladder || id:finn-b-C3_BLADDER	Malignant neoplasm of bladder	Malignant neoplasm of bladder || ||	TRUE	igd	NA	NA	NA	NA	NA	NA	NA	8.84097e-12	84552515	0.00213675	331275	15	ukb-a-279	Leg fat mass (left) || id:ukb-a-279	TRUE	reported	igd	2	TRUE	NA	NA	1115	217677	0.281734	0.281734	1.2298383852532
204	rs62190394	T	C	T	C	0.0162416	-0.0449	0.314593	0.3143	FALSE	FALSE	FALSE	finn-b-C3_BLADDER	2	230624929	0.0463	218792	0.3328	Malignant neoplasm of bladder || id:finn-b-C3_BLADDER	Malignant neoplasm of bladder	Malignant neoplasm of bladder || ||	TRUE	igd	NA	NA	NA	NA	NA	NA	NA	4.21405e-15	230624929	0.00206932	331275	2	ukb-a-279	Leg fat mass (left) || id:ukb-a-279	TRUE	reported	igd	2	TRUE	NA	NA	1115	217677	0.314593	0.314593	1.1910280413582
205	rs62246314	A	G	A	G	0.0182189	-0.1394	0.101276	0.06404	FALSE	FALSE	FALSE	finn-b-C3_BLADDER	3	9504099	0.0865	218792	0.1071	Malignant neoplasm of bladder || id:finn-b-C3_BLADDER	Malignant neoplasm of bladder	Malignant neoplasm of bladder || ||	TRUE	igd	NA	NA	NA	NA	NA	NA	NA	1.02483e-08	9504099	0.00318139	331275	3	ukb-a-279	Leg fat mass (left) || id:ukb-a-279	TRUE	reported	igd	2	TRUE	NA	NA	1115	217677	0.101276	0.101276	1.83109654403213
206	rs62261725	G	A	G	A	-0.0191188	-0.0103	0.327437	0.3628	FALSE	FALSE	FALSE	finn-b-C3_BLADDER	3	85898626	0.0446	218792	0.817	Malignant neoplasm of bladder || id:finn-b-C3_BLADDER	Malignant neoplasm of bladder	Malignant neoplasm of bladder || ||	TRUE	igd	NA	NA	NA	NA	NA	NA	NA	1.02542e-20	85898626	0.0020483	331275	3	ukb-a-279	Leg fat mass (left) || id:ukb-a-279	TRUE	reported	igd	2	TRUE	NA	NA	1115	217677	0.327437	0.327437	1.17892966632227
207	rs62346281	T	C	T	C	0.0105111	0.021	0.515835	0.5594	FALSE	FALSE	FALSE	finn-b-C3_BLADDER	4	171078722	0.0432	218792	0.6269	Malignant neoplasm of bladder || id:finn-b-C3_BLADDER	Malignant neoplasm of bladder	Malignant neoplasm of bladder || ||	TRUE	igd	NA	NA	NA	NA	NA	NA	NA	4.81571e-08	171078722	0.00192577	331275	4	ukb-a-279	Leg fat mass (left) || id:ukb-a-279	TRUE	reported	igd	2	TRUE	NA	NA	1115	217677	0.484165	0.4406	1.10840569424081
208	rs62396185	C	G	C	G	-0.0262329	-0.0238	0.256464	0.4031	FALSE	TRUE	FALSE	finn-b-C3_BLADDER	6	26180634	0.0443	218792	0.5902	Malignant neoplasm of bladder || id:finn-b-C3_BLADDER	Malignant neoplasm of bladder	Malignant neoplasm of bladder || ||	TRUE	igd	NA	NA	NA	NA	NA	NA	NA	9.67386e-33	26180634	0.0022011	331275	6	ukb-a-279	Leg fat mass (left) || id:ukb-a-279	TRUE	reported	igd	2	TRUE	NA	NA	1115	217677	0.256464	0.256464	1.26687598913341
209	rs62407569	G	A	G	A	0.0147925	0.1012	0.276206	0.1849	FALSE	FALSE	FALSE	finn-b-C3_BLADDER	6	33538865	0.0555	218792	0.0681303	Malignant neoplasm of bladder || id:finn-b-C3_BLADDER	Malignant neoplasm of bladder	Malignant neoplasm of bladder || ||	TRUE	igd	NA	NA	NA	NA	NA	NA	NA	5.97585e-12	33538865	0.00214993	331275	6	ukb-a-279	Leg fat mass (left) || id:ukb-a-279	TRUE	reported	igd	2	TRUE	NA	NA	1115	217677	0.276206	0.276206	1.2374243311606
210	rs62444907	T	C	T	C	-0.0168601	-0.0044	0.153028	0.2073	FALSE	FALSE	FALSE	finn-b-C3_BLADDER	7	2083267	0.0532	218792	0.9335	Malignant neoplasm of bladder || id:finn-b-C3_BLADDER	Malignant neoplasm of bladder	Malignant neoplasm of bladder || ||	TRUE	igd	NA	NA	NA	NA	NA	NA	NA	2.86721e-10	2083267	0.00267367	331275	7	ukb-a-279	Leg fat mass (left) || id:ukb-a-279	TRUE	reported	igd	2	TRUE	NA	NA	1115	217677	0.153028	0.153028	1.53887071276467
211	rs6536575	C	T	C	T	0.0107082	0.0237	0.518496	0.5817	FALSE	FALSE	FALSE	finn-b-C3_BLADDER	4	162091639	0.0434	218792	0.5843	Malignant neoplasm of bladder || id:finn-b-C3_BLADDER	Malignant neoplasm of bladder	Malignant neoplasm of bladder || ||	TRUE	igd	NA	NA	NA	NA	NA	NA	NA	2.48857e-08	162091639	0.00192103	331275	4	ukb-a-279	Leg fat mass (left) || id:ukb-a-279	TRUE	reported	igd	2	TRUE	NA	NA	1115	217677	0.481504	0.4183	1.10567751642586
212	rs6561937	A	T	A	T	-0.0153065	0.0368	0.751756	0.7944	FALSE	TRUE	FALSE	finn-b-C3_BLADDER	13	58257667	0.0533	218792	0.4898	Malignant neoplasm of bladder || id:finn-b-C3_BLADDER	Malignant neoplasm of bladder	Malignant neoplasm of bladder || ||	TRUE	igd	NA	NA	NA	NA	NA	NA	NA	6.43132e-12	58257667	0.00222802	331275	13	ukb-a-279	Leg fat mass (left) || id:ukb-a-279	TRUE	reported	igd	2	TRUE	NA	NA	1115	217677	0.248244	0.2056	1.28237019731453
213	rs6567160	C	T	C	T	0.0377826	-0.0079	0.234055	0.1841	FALSE	FALSE	FALSE	finn-b-C3_BLADDER	18	57829135	0.0554	218792	0.8869	Malignant neoplasm of bladder || id:finn-b-C3_BLADDER	Malignant neoplasm of bladder	Malignant neoplasm of bladder || ||	TRUE	igd	NA	NA	NA	NA	NA	NA	NA	1.9059e-62	57829135	0.00226499	331275	18	ukb-a-279	Leg fat mass (left) || id:ukb-a-279	TRUE	reported	igd	2	TRUE	NA	NA	1115	217677	0.234055	0.234055	1.30364883314128
214	rs6575340	A	G	A	G	0.0164858	-0.0093	0.637416	0.627	FALSE	FALSE	FALSE	finn-b-C3_BLADDER	14	94023972	0.0444	218792	0.8335	Malignant neoplasm of bladder || id:finn-b-C3_BLADDER	Malignant neoplasm of bladder	Malignant neoplasm of bladder || ||	TRUE	igd	NA	NA	NA	NA	NA	NA	NA	1.72743e-16	94023972	0.00200069	331275	14	ukb-a-279	Leg fat mass (left) || id:ukb-a-279	TRUE	reported	igd	2	TRUE	NA	NA	1115	217677	0.362584	0.373	1.15152701953538
215	rs66679256	T	C	T	C	0.0140967	0.0033	0.446142	0.3654	FALSE	FALSE	FALSE	finn-b-C3_BLADDER	4	18351898	0.0445	218792	0.9416	Malignant neoplasm of bladder || id:finn-b-C3_BLADDER	Malignant neoplasm of bladder	Malignant neoplasm of bladder || ||	TRUE	igd	NA	NA	NA	NA	NA	NA	NA	3.20627e-13	18351898	0.00193483	331275	4	ukb-a-279	Leg fat mass (left) || id:ukb-a-279	TRUE	reported	igd	2	TRUE	NA	NA	1115	217677	0.446142	0.446142	1.11362031259597
216	rs6739755	G	A	G	A	-0.0160058	0.0066	0.602976	0.5965	FALSE	FALSE	FALSE	finn-b-C3_BLADDER	2	59330227	0.0437	218792	0.8792	Malignant neoplasm of bladder || id:finn-b-C3_BLADDER	Malignant neoplasm of bladder	Malignant neoplasm of bladder || ||	TRUE	igd	NA	NA	NA	NA	NA	NA	NA	3.91021e-16	59330227	0.00196589	331275	2	ukb-a-279	Leg fat mass (left) || id:ukb-a-279	TRUE	reported	igd	2	TRUE	NA	NA	1115	217677	0.397024	0.4035	1.13149735962813
217	rs67602344	A	C	A	C	-0.0175208	-0.0401	0.192947	0.1641	FALSE	FALSE	FALSE	finn-b-C3_BLADDER	19	4056207	0.0576	218792	0.4866	Malignant neoplasm of bladder || id:finn-b-C3_BLADDER	Malignant neoplasm of bladder	Malignant neoplasm of bladder || ||	TRUE	igd	NA	NA	NA	NA	NA	NA	NA	6.76394e-13	4056207	0.00243873	331275	19	ukb-a-279	Leg fat mass (left) || id:ukb-a-279	TRUE	reported	igd	2	TRUE	NA	NA	1115	217677	0.192947	0.192947	1.40364748579316
218	rs67844506	G	A	G	A	-0.0208916	-0.1421	0.183242	0.1561	FALSE	FALSE	FALSE	finn-b-C3_BLADDER	20	51103807	0.0588	218792	0.0156498	Malignant neoplasm of bladder || id:finn-b-C3_BLADDER	Malignant neoplasm of bladder	Malignant neoplasm of bladder || ||	TRUE	igd	NA	NA	NA	NA	NA	NA	NA	4.06163e-17	51103807	0.00248368	331275	20	ukb-a-279	Leg fat mass (left) || id:ukb-a-279	TRUE	reported	igd	2	TRUE	NA	NA	1115	217677	0.183242	0.183242	1.42951912984002
220	rs6861649	C	T	C	T	0.0137234	0.0138	0.607485	0.6208	FALSE	FALSE	FALSE	finn-b-C3_BLADDER	5	50864788	0.0445	218792	0.756599	Malignant neoplasm of bladder || id:finn-b-C3_BLADDER	Malignant neoplasm of bladder	Malignant neoplasm of bladder || ||	TRUE	igd	NA	NA	NA	NA	NA	NA	NA	3.49623e-12	50864788	0.00197276	331275	5	ukb-a-279	Leg fat mass (left) || id:ukb-a-279	TRUE	reported	igd	2	TRUE	NA	NA	1115	217677	0.392515	0.3792	1.13545149076499
221	rs6875585	C	A	C	A	0.0121714	-0.0513	0.669998	0.565	FALSE	FALSE	FALSE	finn-b-C3_BLADDER	5	95593462	0.0433	218792	0.2359	Malignant neoplasm of bladder || id:finn-b-C3_BLADDER	Malignant neoplasm of bladder	Malignant neoplasm of bladder || ||	TRUE	igd	NA	NA	NA	NA	NA	NA	NA	2.73974e-09	95593462	0.00204677	331275	5	ukb-a-279	Leg fat mass (left) || id:ukb-a-279	TRUE	reported	igd	2	TRUE	NA	NA	1115	217677	0.330002	0.435	1.17804905196428
222	rs6898357	G	A	G	A	-0.011838	0.0119	0.680482	0.7258	FALSE	FALSE	FALSE	finn-b-C3_BLADDER	5	166986309	0.0483	218792	0.8052	Malignant neoplasm of bladder || id:finn-b-C3_BLADDER	Malignant neoplasm of bladder	Malignant neoplasm of bladder || ||	TRUE	igd	NA	NA	NA	NA	NA	NA	NA	8.52177e-09	166986309	0.00205594	331275	5	ukb-a-279	Leg fat mass (left) || id:ukb-a-279	TRUE	reported	igd	2	TRUE	NA	NA	1115	217677	0.319518	0.2742	1.18332698246283
223	rs7027304	T	C	T	C	0.0112409	-0.0194	0.652454	0.7251	FALSE	FALSE	FALSE	finn-b-C3_BLADDER	9	129408290	0.0479	218792	0.686099	Malignant neoplasm of bladder || id:finn-b-C3_BLADDER	Malignant neoplasm of bladder	Malignant neoplasm of bladder || ||	TRUE	igd	NA	NA	NA	NA	NA	NA	NA	2.81287e-08	129408290	0.00202436	331275	9	ukb-a-279	Leg fat mass (left) || id:ukb-a-279	TRUE	reported	igd	2	TRUE	NA	NA	1115	217677	0.347546	0.2749	1.16515064166194
224	rs704061	C	T	C	T	0.0141306	-0.0374	0.452703	0.3765	FALSE	FALSE	FALSE	finn-b-C3_BLADDER	12	89771903	0.0441	218792	0.3971	Malignant neoplasm of bladder || id:finn-b-C3_BLADDER	Malignant neoplasm of bladder	Malignant neoplasm of bladder || ||	TRUE	igd	NA	NA	NA	NA	NA	NA	NA	2.38946e-13	89771903	0.00192901	331275	12	ukb-a-279	Leg fat mass (left) || id:ukb-a-279	TRUE	reported	igd	2	TRUE	NA	NA	1115	217677	0.452703	0.452703	1.11027052464597
225	rs7124681	A	C	A	C	0.0187663	0.0476	0.408057	0.3971	FALSE	FALSE	FALSE	finn-b-C3_BLADDER	11	47529947	0.0449	218792	0.2891	Malignant neoplasm of bladder || id:finn-b-C3_BLADDER	Malignant neoplasm of bladder	Malignant neoplasm of bladder || ||	TRUE	igd	NA	NA	NA	NA	NA	NA	NA	6.25749e-22	47529947	0.00194956	331275	11	ukb-a-279	Leg fat mass (left) || id:ukb-a-279	TRUE	reported	igd	2	TRUE	NA	NA	1115	217677	0.408057	0.408057	1.12209838416016
226	rs7132908	A	G	A	G	0.0223593	0.0295	0.38392	0.3837	FALSE	FALSE	FALSE	finn-b-C3_BLADDER	12	50263148	0.0443	218792	0.5058	Malignant neoplasm of bladder || id:finn-b-C3_BLADDER	Malignant neoplasm of bladder	Malignant neoplasm of bladder || ||	TRUE	igd	NA	NA	NA	NA	NA	NA	NA	1.0787e-29	50263148	0.0019755	331275	12	ukb-a-279	Leg fat mass (left) || id:ukb-a-279	TRUE	reported	igd	2	TRUE	NA	NA	1115	217677	0.38392	0.38392	1.13702853870022
227	rs713586	C	T	C	T	0.0225357	-0.0269	0.489512	0.4194	FALSE	FALSE	FALSE	finn-b-C3_BLADDER	2	25158008	0.0436	218792	0.5374	Malignant neoplasm of bladder || id:finn-b-C3_BLADDER	Malignant neoplasm of bladder	Malignant neoplasm of bladder || ||	TRUE	igd	NA	NA	NA	NA	NA	NA	NA	6.78735e-32	25158008	0.00191718	331275	2	ukb-a-279	Leg fat mass (left) || id:ukb-a-279	TRUE	reported	igd	2	TRUE	NA	NA	1115	217677	0.489512	0.489512	1.10346159140738
228	rs7145337	T	C	T	C	-0.0127482	-0.0186	0.710227	0.6182	FALSE	FALSE	FALSE	finn-b-C3_BLADDER	14	101155536	0.0442	218792	0.674599	Malignant neoplasm of bladder || id:finn-b-C3_BLADDER	Malignant neoplasm of bladder	Malignant neoplasm of bladder || ||	TRUE	igd	NA	NA	NA	NA	NA	NA	NA	1.77824e-09	101155536	0.00211868	331275	14	ukb-a-279	Leg fat mass (left) || id:ukb-a-279	TRUE	reported	igd	2	TRUE	NA	NA	1115	217677	0.289773	0.3818	1.21943792678986
229	rs7193783	C	A	C	A	-0.0131154	0.0822	0.649173	0.656	FALSE	FALSE	FALSE	finn-b-C3_BLADDER	16	4949608	0.0453	218792	0.0692803	Malignant neoplasm of bladder || id:finn-b-C3_BLADDER	Malignant neoplasm of bladder	Malignant neoplasm of bladder || ||	TRUE	igd	NA	NA	NA	NA	NA	NA	NA	8.69961e-11	4949608	0.00202143	331275	16	ukb-a-279	Leg fat mass (left) || id:ukb-a-279	TRUE	reported	igd	2	TRUE	NA	NA	1115	217677	0.350827	0.344	1.16346423638814
230	rs7206608	G	C	G	C	0.0117515	-0.0074	0.322603	0.3527	FALSE	TRUE	FALSE	finn-b-C3_BLADDER	16	82872628	0.0449	218792	0.8698	Malignant neoplasm of bladder || id:finn-b-C3_BLADDER	Malignant neoplasm of bladder	Malignant neoplasm of bladder || ||	TRUE	igd	NA	NA	NA	NA	NA	NA	NA	1.07211e-08	82872628	0.0020548	331275	16	ukb-a-279	Leg fat mass (left) || id:ukb-a-279	TRUE	reported	igd	2	TRUE	NA	NA	1115	217677	0.322603	0.322603	1.18267083843139
231	rs7232171	T	G	T	G	0.0114309	0.0649	0.584134	0.6245	FALSE	FALSE	FALSE	finn-b-C3_BLADDER	18	31251221	0.0443	218792	0.1429	Malignant neoplasm of bladder || id:finn-b-C3_BLADDER	Malignant neoplasm of bladder	Malignant neoplasm of bladder || ||	TRUE	igd	NA	NA	NA	NA	NA	NA	NA	4.33291e-09	31251221	0.00194698	331275	18	ukb-a-279	Leg fat mass (left) || id:ukb-a-279	TRUE	reported	igd	2	TRUE	NA	NA	1115	217677	0.415866	0.3755	1.12061342661531
232	rs7259070	C	T	C	T	0.0159433	0.0496	0.599006	0.5624	FALSE	FALSE	FALSE	finn-b-C3_BLADDER	19	47562509	0.0436	218792	0.2551	Malignant neoplasm of bladder || id:finn-b-C3_BLADDER	Malignant neoplasm of bladder	Malignant neoplasm of bladder || ||	TRUE	igd	NA	NA	NA	NA	NA	NA	NA	7.2277e-16	47562509	0.00197636	331275	19	ukb-a-279	Leg fat mass (left) || id:ukb-a-279	TRUE	reported	igd	2	TRUE	NA	NA	1115	217677	0.400994	0.4376	1.1375235245485
233	rs72740701	G	A	G	A	-0.0118771	-0.0268	0.28206	0.2436	FALSE	FALSE	FALSE	finn-b-C3_BLADDER	5	27188876	0.0498	218792	0.5909	Malignant neoplasm of bladder || id:finn-b-C3_BLADDER	Malignant neoplasm of bladder	Malignant neoplasm of bladder || ||	TRUE	igd	NA	NA	NA	NA	NA	NA	NA	2.77914e-08	27188876	0.00213811	331275	5	ukb-a-279	Leg fat mass (left) || id:ukb-a-279	TRUE	reported	igd	2	TRUE	NA	NA	1115	217677	0.28206	0.28206	1.23062115357141
234	rs72820274	A	G	A	G	0.0119475	-0.0273	0.41876	0.4348	FALSE	FALSE	FALSE	finn-b-C3_BLADDER	2	104412924	0.0432	218792	0.5278	Malignant neoplasm of bladder || id:finn-b-C3_BLADDER	Malignant neoplasm of bladder	Malignant neoplasm of bladder || ||	TRUE	igd	NA	NA	NA	NA	NA	NA	NA	8.74541e-10	104412924	0.00194872	331275	2	ukb-a-279	Leg fat mass (left) || id:ukb-a-279	TRUE	reported	igd	2	TRUE	NA	NA	1115	217677	0.41876	0.41876	1.12161490961067
235	rs72892910	T	G	T	G	0.0297078	0.0306	0.170442	0.2028	FALSE	FALSE	FALSE	finn-b-C3_BLADDER	6	50816887	0.0534	218792	0.5668	Malignant neoplasm of bladder || id:finn-b-C3_BLADDER	Malignant neoplasm of bladder	Malignant neoplasm of bladder || ||	TRUE	igd	NA	NA	NA	NA	NA	NA	NA	3.9564e-31	50816887	0.00255999	331275	6	ukb-a-279	Leg fat mass (left) || id:ukb-a-279	TRUE	reported	igd	2	TRUE	NA	NA	1115	217677	0.170442	0.170442	1.473440490401
236	rs72917544	A	G	A	G	-0.0141239	0.0603	0.185619	0.1412	FALSE	FALSE	FALSE	finn-b-C3_BLADDER	2	175241566	0.0618	218792	0.3289	Malignant neoplasm of bladder || id:finn-b-C3_BLADDER	Malignant neoplasm of bladder	Malignant neoplasm of bladder || ||	TRUE	igd	NA	NA	NA	NA	NA	NA	NA	1.25698e-08	175241566	0.00248138	331275	2	ukb-a-279	Leg fat mass (left) || id:ukb-a-279	TRUE	reported	igd	2	TRUE	NA	NA	1115	217677	0.185619	0.185619	1.42819533047833
237	rs73035223	G	A	G	A	0.0162993	-0.1406	0.148535	0.1189	FALSE	FALSE	FALSE	finn-b-C3_BLADDER	7	2913891	0.0655	218792	0.0317497	Malignant neoplasm of bladder || id:finn-b-C3_BLADDER	Malignant neoplasm of bladder	Malignant neoplasm of bladder || ||	TRUE	igd	NA	NA	NA	NA	NA	NA	NA	1.70557e-09	2913891	0.00270582	331275	7	ukb-a-279	Leg fat mass (left) || id:ukb-a-279	TRUE	reported	igd	2	TRUE	NA	NA	1115	217677	0.148535	0.148535	1.55737512558128
238	rs73213484	T	A	T	A	-0.0179203	0.0322	0.139056	0.1474	FALSE	TRUE	FALSE	finn-b-C3_BLADDER	4	28489339	0.061	218792	0.5978	Malignant neoplasm of bladder || id:finn-b-C3_BLADDER	Malignant neoplasm of bladder	Malignant neoplasm of bladder || ||	TRUE	igd	NA	NA	NA	NA	NA	NA	NA	1.06994e-10	28489339	0.00277535	331275	4	ukb-a-279	Leg fat mass (left) || id:ukb-a-279	TRUE	reported	igd	2	TRUE	NA	NA	1115	217677	0.139056	0.139056	1.59739415584999
239	rs7442885	G	C	G	C	-0.021669	0.006	0.210104	0.1864	FALSE	TRUE	FALSE	finn-b-C3_BLADDER	5	87682877	0.0553	218792	0.9133	Malignant neoplasm of bladder || id:finn-b-C3_BLADDER	Malignant neoplasm of bladder	Malignant neoplasm of bladder || ||	TRUE	igd	NA	NA	NA	NA	NA	NA	NA	4.57193e-20	87682877	0.00236193	331275	5	ukb-a-279	Leg fat mass (left) || id:ukb-a-279	TRUE	reported	igd	2	TRUE	NA	NA	1115	217677	0.210104	0.210104	1.35944409841164
240	rs7460093	A	G	A	G	0.010778	-0.0207	0.535506	0.446	FALSE	FALSE	FALSE	finn-b-C3_BLADDER	8	144876159	0.0435	218792	0.6338	Malignant neoplasm of bladder || id:finn-b-C3_BLADDER	Malignant neoplasm of bladder	Malignant neoplasm of bladder || ||	TRUE	igd	NA	NA	NA	NA	NA	NA	NA	2.82014e-08	144876159	0.00194116	331275	8	ukb-a-279	Leg fat mass (left) || id:ukb-a-279	TRUE	reported	igd	2	TRUE	NA	NA	1115	217677	0.464494	0.535506	1.11726363866531
241	rs7498044	A	G	A	G	-0.0131214	-0.0751	0.218661	0.2523	FALSE	FALSE	FALSE	finn-b-C3_BLADDER	15	92573639	0.0495	218792	0.1289	Malignant neoplasm of bladder || id:finn-b-C3_BLADDER	Malignant neoplasm of bladder	Malignant neoplasm of bladder || ||	TRUE	igd	NA	NA	NA	NA	NA	NA	NA	2.12961e-08	92573639	0.00234257	331275	15	ukb-a-279	Leg fat mass (left) || id:ukb-a-279	TRUE	reported	igd	2	TRUE	NA	NA	1115	217677	0.218661	0.218661	1.34830116117589
242	rs750090	C	T	C	T	-0.0119545	-0.0071	0.356153	0.4137	FALSE	FALSE	FALSE	finn-b-C3_BLADDER	4	152931436	0.0438	218792	0.8712	Malignant neoplasm of bladder || id:finn-b-C3_BLADDER	Malignant neoplasm of bladder	Malignant neoplasm of bladder || ||	TRUE	igd	NA	NA	NA	NA	NA	NA	NA	3.59832e-09	152931436	0.00202556	331275	4	ukb-a-279	Leg fat mass (left) || id:ukb-a-279	TRUE	reported	igd	2	TRUE	NA	NA	1115	217677	0.356153	0.356153	1.16584131958978
243	rs75557510	G	A	G	A	-0.0289006	-0.0073	0.0614963	0.04866	FALSE	FALSE	FALSE	finn-b-C3_BLADDER	3	84321469	0.1004	218792	0.9423	Malignant neoplasm of bladder || id:finn-b-C3_BLADDER	Malignant neoplasm of bladder	Malignant neoplasm of bladder || ||	TRUE	igd	NA	NA	NA	NA	NA	NA	NA	1.37309e-12	84321469	0.00407797	331275	3	ukb-a-279	Leg fat mass (left) || id:ukb-a-279	TRUE	reported	igd	2	TRUE	NA	NA	1115	217677	0.0614963	0.0614963	2.34713655781489
244	rs75641275	C	A	C	A	0.0163727	-0.0117	0.143946	0.2236	FALSE	FALSE	FALSE	finn-b-C3_BLADDER	1	98327133	0.0516	218792	0.8208	Malignant neoplasm of bladder || id:finn-b-C3_BLADDER	Malignant neoplasm of bladder	Malignant neoplasm of bladder || ||	TRUE	igd	NA	NA	NA	NA	NA	NA	NA	2.13363e-09	98327133	0.00273451	331275	1	ukb-a-279	Leg fat mass (left) || id:ukb-a-279	TRUE	reported	igd	2	TRUE	NA	NA	1115	217677	0.143946	0.143946	1.57388808370596
245	rs76040172	A	G	A	G	-0.0320954	-0.0455	0.0544397	0.08163	FALSE	FALSE	FALSE	finn-b-C3_BLADDER	21	46488959	0.0794	218792	0.5665	Malignant neoplasm of bladder || id:finn-b-C3_BLADDER	Malignant neoplasm of bladder	Malignant neoplasm of bladder || ||	TRUE	igd	NA	NA	NA	NA	NA	NA	NA	3.89852e-14	46488959	0.00424281	331275	21	ukb-a-279	Leg fat mass (left) || id:ukb-a-279	TRUE	reported	igd	2	TRUE	NA	NA	1115	217677	0.0544397	0.0544397	2.44201268250198
246	rs7613261	T	A	T	A	0.0194959	-0.0165	0.204563	0.2276	FALSE	TRUE	FALSE	finn-b-C3_BLADDER	3	131717795	0.0512	218792	0.746899	Malignant neoplasm of bladder || id:finn-b-C3_BLADDER	Malignant neoplasm of bladder	Malignant neoplasm of bladder || ||	TRUE	igd	NA	NA	NA	NA	NA	NA	NA	2.8847e-16	131717795	0.00238381	331275	3	ukb-a-279	Leg fat mass (left) || id:ukb-a-279	TRUE	reported	igd	2	TRUE	NA	NA	1115	217677	0.204563	0.204563	1.37203745929586
247	rs7649970	T	C	T	C	0.0224845	0.0363	0.120866	0.1695	FALSE	FALSE	FALSE	finn-b-C3_BLADDER	3	12392272	0.0574	218792	0.5265	Malignant neoplasm of bladder || id:finn-b-C3_BLADDER	Malignant neoplasm of bladder	Malignant neoplasm of bladder || ||	TRUE	igd	NA	NA	NA	NA	NA	NA	NA	1.97469e-14	12392272	0.00293815	331275	3	ukb-a-279	Leg fat mass (left) || id:ukb-a-279	TRUE	reported	igd	2	TRUE	NA	NA	1115	217677	0.120866	0.120866	1.69109612805975
248	rs76895963	G	T	G	T	0.0575644	-0.1685	0.0192794	0.03114	FALSE	FALSE	FALSE	finn-b-C3_BLADDER	12	4384844	0.129	218792	0.1913	Malignant neoplasm of bladder || id:finn-b-C3_BLADDER	Malignant neoplasm of bladder	Malignant neoplasm of bladder || ||	TRUE	igd	NA	NA	NA	NA	NA	NA	NA	1.08868e-14	4384844	0.00744802	331275	12	ukb-a-279	Leg fat mass (left) || id:ukb-a-279	TRUE	reported	igd	2	TRUE	NA	NA	1115	217677	0.0192794	0.0192794	4.28681918340166
249	rs77165542	T	C	T	C	-0.0682889	-0.068	0.0357549	0.01734	FALSE	FALSE	FALSE	finn-b-C3_BLADDER	2	430975	0.1643	218792	0.679	Malignant neoplasm of bladder || id:finn-b-C3_BLADDER	Malignant neoplasm of bladder	Malignant neoplasm of bladder || ||	TRUE	igd	NA	NA	NA	NA	NA	NA	NA	1.19042e-38	430975	0.00525147	331275	2	ukb-a-279	Leg fat mass (left) || id:ukb-a-279	TRUE	reported	igd	2	TRUE	NA	NA	1115	217677	0.0357549	0.0357549	3.02256201474464
250	rs7774	A	C	A	C	0.0123339	-0.0707	0.309138	0.3999	FALSE	FALSE	FALSE	finn-b-C3_BLADDER	17	4801163	0.0442	218792	0.1096	Malignant neoplasm of bladder || id:finn-b-C3_BLADDER	Malignant neoplasm of bladder	Malignant neoplasm of bladder || ||	TRUE	igd	NA	NA	NA	NA	NA	NA	NA	3.61243e-09	4801163	0.00209008	331275	17	ukb-a-279	Leg fat mass (left) || id:ukb-a-279	TRUE	reported	igd	2	TRUE	NA	NA	1115	217677	0.309138	0.309138	1.20297676950977
251	rs778094	A	G	A	G	-0.0112969	-0.0109	0.577568	0.5317	FALSE	FALSE	FALSE	finn-b-C3_BLADDER	2	147907202	0.0431	218792	0.801	Malignant neoplasm of bladder || id:finn-b-C3_BLADDER	Malignant neoplasm of bladder	Malignant neoplasm of bladder || ||	TRUE	igd	TRUE	rs778094	rs453520	G	A	C	T	6.53823e-09	147903802	0.0019469	331275	2	ukb-a-279	Leg fat mass (left) || id:ukb-a-279	TRUE	reported	igd	2	TRUE	NA	NA	1115	217677	0.422432	0.4683	1.12056738142012
252	rs78565420	T	C	T	C	0.025687	-0.0153	0.0541861	0.03976	FALSE	FALSE	FALSE	finn-b-C3_BLADDER	8	85703065	0.1103	218792	0.8895	Malignant neoplasm of bladder || id:finn-b-C3_BLADDER	Malignant neoplasm of bladder	Malignant neoplasm of bladder || ||	TRUE	igd	NA	NA	NA	NA	NA	NA	NA	3.80452e-09	85703065	0.00435917	331275	8	ukb-a-279	Leg fat mass (left) || id:ukb-a-279	TRUE	reported	igd	2	TRUE	NA	NA	1115	217677	0.0541861	0.0541861	2.50898541890449
253	rs7893571	T	G	T	G	0.0126542	-0.0106	0.663421	0.6948	FALSE	FALSE	FALSE	finn-b-C3_BLADDER	10	16750129	0.0468	218792	0.8215	Malignant neoplasm of bladder || id:finn-b-C3_BLADDER	Malignant neoplasm of bladder	Malignant neoplasm of bladder || ||	TRUE	igd	NA	NA	NA	NA	NA	NA	NA	5.09096e-10	16750129	0.00203559	331275	10	ukb-a-279	Leg fat mass (left) || id:ukb-a-279	TRUE	reported	igd	2	TRUE	NA	NA	1115	217677	0.336579	0.3052	1.17161423593661
254	rs79113395	A	G	A	G	-0.0144792	0.0996	0.265449	0.2327	FALSE	FALSE	FALSE	finn-b-C3_BLADDER	1	1590521	0.0529	218792	0.05951	Malignant neoplasm of bladder || id:finn-b-C3_BLADDER	Malignant neoplasm of bladder	Malignant neoplasm of bladder || ||	TRUE	igd	NA	NA	NA	NA	NA	NA	NA	3.31284e-11	1590521	0.00218316	331275	1	ukb-a-279	Leg fat mass (left) || id:ukb-a-279	TRUE	reported	igd	2	TRUE	NA	NA	1115	217677	0.265449	0.265449	1.25655035411226
255	rs7925100	A	G	A	G	0.0120918	0.0363	0.396337	0.2952	FALSE	FALSE	FALSE	finn-b-C3_BLADDER	11	118941596	0.047	218792	0.4398	Malignant neoplasm of bladder || id:finn-b-C3_BLADDER	Malignant neoplasm of bladder	Malignant neoplasm of bladder || ||	TRUE	igd	NA	NA	NA	NA	NA	NA	NA	7.15649e-10	118941596	0.00196207	331275	11	ukb-a-279	Leg fat mass (left) || id:ukb-a-279	TRUE	reported	igd	2	TRUE	NA	NA	1115	217677	0.396337	0.396337	1.12929870155785
256	rs7933085	G	A	G	A	0.0119405	-0.0132	0.509195	0.508	FALSE	FALSE	FALSE	finn-b-C3_BLADDER	11	130801649	0.0432	218792	0.759401	Malignant neoplasm of bladder || id:finn-b-C3_BLADDER	Malignant neoplasm of bladder	Malignant neoplasm of bladder || ||	TRUE	igd	TRUE	rs7933085	rs1991899	A	G	A	G	6.07631e-10	130796248	0.00192944	331275	11	ukb-a-279	Leg fat mass (left) || id:ukb-a-279	TRUE	reported	igd	2	TRUE	NA	NA	1115	217677	0.490805	0.492	1.11051801757011
257	rs79704991	T	G	T	G	0.0178797	0.0422	0.125854	0.1717	FALSE	FALSE	FALSE	finn-b-C3_BLADDER	6	154319449	0.0574	218792	0.4628	Malignant neoplasm of bladder || id:finn-b-C3_BLADDER	Malignant neoplasm of bladder	Malignant neoplasm of bladder || ||	TRUE	igd	NA	NA	NA	NA	NA	NA	NA	6.91194e-10	154319449	0.00289865	331275	6	ukb-a-279	Leg fat mass (left) || id:ukb-a-279	TRUE	reported	igd	2	TRUE	NA	NA	1115	217677	0.125854	0.125854	1.66836131293515
258	rs7987928	A	G	A	G	-0.0148789	0.0364	0.79963	0.8059	FALSE	FALSE	FALSE	finn-b-C3_BLADDER	13	54372377	0.0542	218792	0.5011	Malignant neoplasm of bladder || id:finn-b-C3_BLADDER	Malignant neoplasm of bladder	Malignant neoplasm of bladder || ||	TRUE	igd	NA	NA	NA	NA	NA	NA	NA	5.57288e-10	54372377	0.00239895	331275	13	ukb-a-279	Leg fat mass (left) || id:ukb-a-279	TRUE	reported	igd	2	TRUE	NA	NA	1115	217677	0.20037	0.1941	1.38075151248539
259	rs799449	T	C	T	C	0.014716	0.0615	0.558481	0.4313	FALSE	FALSE	FALSE	finn-b-C3_BLADDER	7	44784697	0.0435	218792	0.1569	Malignant neoplasm of bladder || id:finn-b-C3_BLADDER	Malignant neoplasm of bladder	Malignant neoplasm of bladder || ||	TRUE	igd	NA	NA	NA	NA	NA	NA	NA	3.24938e-14	44784697	0.0019393	331275	7	ukb-a-279	Leg fat mass (left) || id:ukb-a-279	TRUE	reported	igd	2	TRUE	NA	NA	1115	217677	0.441519	0.558481	1.11619308787716
260	rs8078135	T	C	T	C	-0.0120001	0.021	0.488467	0.5092	FALSE	FALSE	FALSE	finn-b-C3_BLADDER	17	21268583	0.0429	218792	0.6241	Malignant neoplasm of bladder || id:finn-b-C3_BLADDER	Malignant neoplasm of bladder	Malignant neoplasm of bladder || ||	TRUE	igd	NA	NA	NA	NA	NA	NA	NA	4.78211e-10	21268583	0.00192733	331275	17	ukb-a-279	Leg fat mass (left) || id:ukb-a-279	TRUE	reported	igd	2	TRUE	NA	NA	1115	217677	0.488467	0.488467	1.10930357554699
261	rs8087074	T	G	T	G	0.012516	0.0308	0.261119	0.2449	FALSE	FALSE	FALSE	finn-b-C3_BLADDER	18	45923482	0.0502	218792	0.5401	Malignant neoplasm of bladder || id:finn-b-C3_BLADDER	Malignant neoplasm of bladder	Malignant neoplasm of bladder || ||	TRUE	igd	NA	NA	NA	NA	NA	NA	NA	1.19207e-08	45923482	0.0021954	331275	18	ukb-a-279	Leg fat mass (left) || id:ukb-a-279	TRUE	reported	igd	2	TRUE	NA	NA	1115	217677	0.261119	0.261119	1.26359526897619
262	rs815163	C	T	C	T	-0.0133841	0.0148	0.561603	0.472	FALSE	FALSE	FALSE	finn-b-C3_BLADDER	1	190294726	0.043	218792	0.73	Malignant neoplasm of bladder || id:finn-b-C3_BLADDER	Malignant neoplasm of bladder	Malignant neoplasm of bladder || ||	TRUE	igd	NA	NA	NA	NA	NA	NA	NA	4.45554e-12	190294726	0.00193351	331275	1	ukb-a-279	Leg fat mass (left) || id:ukb-a-279	TRUE	reported	igd	2	TRUE	NA	NA	1115	217677	0.438397	0.528	1.11286056687535
264	rs8192675	C	T	C	T	0.0134839	-0.0337	0.287375	0.2636	FALSE	FALSE	FALSE	finn-b-C3_BLADDER	3	170724883	0.0486	218792	0.4873	Malignant neoplasm of bladder || id:finn-b-C3_BLADDER	Malignant neoplasm of bladder	Malignant neoplasm of bladder || ||	TRUE	igd	NA	NA	NA	NA	NA	NA	NA	1.92415e-10	170724883	0.00211762	331275	3	ukb-a-279	Leg fat mass (left) || id:ukb-a-279	TRUE	reported	igd	2	TRUE	NA	NA	1115	217677	0.287375	0.287375	1.21882782795361
265	rs869400	G	T	G	T	0.0183339	0.075	0.815827	0.8386	FALSE	FALSE	FALSE	finn-b-C3_BLADDER	3	185826740	0.0583	218792	0.1985	Malignant neoplasm of bladder || id:finn-b-C3_BLADDER	Malignant neoplasm of bladder	Malignant neoplasm of bladder || ||	TRUE	igd	NA	NA	NA	NA	NA	NA	NA	1.52195e-13	185826740	0.00248241	331275	3	ukb-a-279	Leg fat mass (left) || id:ukb-a-279	TRUE	reported	igd	2	TRUE	NA	NA	1115	217677	0.184173	0.1614	1.42878816236639
266	rs879620	T	C	T	C	0.0207109	-0.0338	0.615276	0.5788	FALSE	FALSE	FALSE	finn-b-C3_BLADDER	16	4015729	0.0437	218792	0.439	Malignant neoplasm of bladder || id:finn-b-C3_BLADDER	Malignant neoplasm of bladder	Malignant neoplasm of bladder || ||	TRUE	igd	NA	NA	NA	NA	NA	NA	NA	1.33999e-25	4015729	0.00198013	331275	16	ukb-a-279	Leg fat mass (left) || id:ukb-a-279	TRUE	reported	igd	2	TRUE	NA	NA	1115	217677	0.384724	0.4212	1.13969340437178
267	rs882378	C	A	C	A	0.0118034	-0.1015	0.309371	0.2594	FALSE	FALSE	FALSE	finn-b-C3_BLADDER	12	133387385	0.049	218792	0.0382701	Malignant neoplasm of bladder || id:finn-b-C3_BLADDER	Malignant neoplasm of bladder	Malignant neoplasm of bladder || ||	TRUE	igd	TRUE	rs882378	rs112781915	C	A	T	G	1.4609e-08	133374682	0.00208311	331275	12	ukb-a-279	Leg fat mass (left) || id:ukb-a-279	TRUE	reported	igd	2	TRUE	NA	NA	1115	217677	0.309371	0.309371	1.19896508187892
268	rs9289630	C	G	C	G	0.0157862	-0.0392	0.390762	0.3113	FALSE	TRUE	FALSE	finn-b-C3_BLADDER	3	141178670	0.0461	218792	0.3956	Malignant neoplasm of bladder || id:finn-b-C3_BLADDER	Malignant neoplasm of bladder	Malignant neoplasm of bladder || ||	TRUE	igd	NA	NA	NA	NA	NA	NA	NA	1.32373e-15	141178670	0.00197506	331275	3	ukb-a-279	Leg fat mass (left) || id:ukb-a-279	TRUE	reported	igd	2	TRUE	NA	NA	1115	217677	0.390762	0.390762	1.13677529012668
269	rs9320823	C	T	C	T	0.0170219	0.0157	0.601901	0.6776	FALSE	FALSE	FALSE	finn-b-C3_BLADDER	6	98429337	0.0459	218792	0.732399	Malignant neoplasm of bladder || id:finn-b-C3_BLADDER	Malignant neoplasm of bladder	Malignant neoplasm of bladder || ||	TRUE	igd	NA	NA	NA	NA	NA	NA	NA	4.42385e-18	98429337	0.00196381	331275	6	ukb-a-279	Leg fat mass (left) || id:ukb-a-279	TRUE	reported	igd	2	TRUE	NA	NA	1115	217677	0.398099	0.3224	1.13030018455321
270	rs935166	A	G	A	G	-0.0118907	-0.0649	0.506935	0.4293	FALSE	FALSE	FALSE	finn-b-C3_BLADDER	2	26949366	0.0435	218792	0.1351	Malignant neoplasm of bladder || id:finn-b-C3_BLADDER	Malignant neoplasm of bladder	Malignant neoplasm of bladder || ||	TRUE	igd	NA	NA	NA	NA	NA	NA	NA	5.88817e-10	26949366	0.00191984	331275	2	ukb-a-279	Leg fat mass (left) || id:ukb-a-279	TRUE	reported	igd	2	TRUE	NA	NA	1115	217677	0.493065	0.506935	1.10499259414742
271	rs9375702	T	C	T	C	-0.0132888	0.0486	0.690333	0.6763	FALSE	FALSE	FALSE	finn-b-C3_BLADDER	6	130386971	0.0457	218792	0.2885	Malignant neoplasm of bladder || id:finn-b-C3_BLADDER	Malignant neoplasm of bladder	Malignant neoplasm of bladder || ||	TRUE	igd	TRUE	rs9375702	rs9375703	C	T	T	G	1.53102e-10	130384187	0.00207558	331275	6	ukb-a-279	Leg fat mass (left) || id:ukb-a-279	TRUE	reported	igd	2	TRUE	NA	NA	1115	217677	0.309667	0.3237	1.19463107788175
272	rs9378684	T	C	T	C	0.0135393	0.01	0.200727	0.2803	FALSE	FALSE	FALSE	finn-b-C3_BLADDER	6	2110941	0.0481	218792	0.8348	Malignant neoplasm of bladder || id:finn-b-C3_BLADDER	Malignant neoplasm of bladder	Malignant neoplasm of bladder || ||	TRUE	igd	NA	NA	NA	NA	NA	NA	NA	2.10737e-08	2110941	0.00241639	331275	6	ukb-a-279	Leg fat mass (left) || id:ukb-a-279	TRUE	reported	igd	2	TRUE	NA	NA	1115	217677	0.200727	0.200727	1.39078936503661
274	rs9522279	T	C	T	C	0.0145013	-0.0034	0.425038	0.4754	FALSE	FALSE	FALSE	finn-b-C3_BLADDER	13	112221296	0.043	218792	0.9363	Malignant neoplasm of bladder || id:finn-b-C3_BLADDER	Malignant neoplasm of bladder	Malignant neoplasm of bladder || ||	TRUE	igd	NA	NA	NA	NA	NA	NA	NA	9.15377e-14	112221296	0.00194573	331275	13	ukb-a-279	Leg fat mass (left) || id:ukb-a-279	TRUE	reported	igd	2	TRUE	NA	NA	1115	217677	0.425038	0.425038	1.11989397044048
275	rs9569933	T	C	T	C	-0.0148471	-0.0512	0.189446	0.1488	FALSE	FALSE	FALSE	finn-b-C3_BLADDER	13	59257224	0.0601	218792	0.3938	Malignant neoplasm of bladder || id:finn-b-C3_BLADDER	Malignant neoplasm of bladder	Malignant neoplasm of bladder || ||	TRUE	igd	NA	NA	NA	NA	NA	NA	NA	1.48375e-09	59257224	0.00245557	331275	13	ukb-a-279	Leg fat mass (left) || id:ukb-a-279	TRUE	reported	igd	2	TRUE	NA	NA	1115	217677	0.189446	0.189446	1.41333999938046
276	rs9584855	G	T	G	T	-0.0116893	-0.0104	0.290103	0.2565	FALSE	FALSE	FALSE	finn-b-C3_BLADDER	13	99119000	0.0489	218792	0.8321	Malignant neoplasm of bladder || id:finn-b-C3_BLADDER	Malignant neoplasm of bladder	Malignant neoplasm of bladder || ||	TRUE	igd	NA	NA	NA	NA	NA	NA	NA	3.15988e-08	99119000	0.00211285	331275	13	ukb-a-279	Leg fat mass (left) || id:ukb-a-279	TRUE	reported	igd	2	TRUE	NA	NA	1115	217677	0.290103	0.290103	1.21608238319046
277	rs9610311	C	T	C	T	0.0118366	0.0309	0.30652	0.3557	FALSE	FALSE	FALSE	finn-b-C3_BLADDER	22	35924713	0.0452	218792	0.4952	Malignant neoplasm of bladder || id:finn-b-C3_BLADDER	Malignant neoplasm of bladder	Malignant neoplasm of bladder || ||	TRUE	igd	NA	NA	NA	NA	NA	NA	NA	3.06669e-08	35924713	0.00213746	331275	22	ukb-a-279	Leg fat mass (left) || id:ukb-a-279	TRUE	reported	igd	2	TRUE	NA	NA	1115	217677	0.30652	0.30652	1.2302470363605
278	rs9843653	C	T	C	T	0.0236788	0.0231	0.514555	0.3938	FALSE	FALSE	FALSE	finn-b-C3_BLADDER	3	49920571	0.044	218792	0.5997	Malignant neoplasm of bladder || id:finn-b-C3_BLADDER	Malignant neoplasm of bladder	Malignant neoplasm of bladder || ||	TRUE	igd	NA	NA	NA	NA	NA	NA	NA	6.45803e-35	49920571	0.00192062	331275	3	ukb-a-279	Leg fat mass (left) || id:ukb-a-279	TRUE	reported	igd	2	TRUE	NA	NA	1115	217677	0.485445	0.514555	1.10544153480051
279	rs9847186	A	G	A	G	-0.0111941	0.0011	0.427737	0.4159	FALSE	FALSE	FALSE	finn-b-C3_BLADDER	3	25081857	0.0437	218792	0.9801	Malignant neoplasm of bladder || id:finn-b-C3_BLADDER	Malignant neoplasm of bladder	Malignant neoplasm of bladder || ||	TRUE	igd	NA	NA	NA	NA	NA	NA	NA	8.55145e-09	25081857	0.00194432	331275	3	ukb-a-279	Leg fat mass (left) || id:ukb-a-279	TRUE	reported	igd	2	TRUE	NA	NA	1115	217677	0.427737	0.427737	1.11908242387527
[truncated: 5 more columns]
