# Supplementary material for: Mendelian randomization investigation identified the causal relationship between body fat indexes and the risk of bladder cancer
Source: PeerJ. 2023 Jan 20;11:e14739. doi: 10.7717/peerj.14739 (PMC9869775; doi:10.7717/peerj.14739)
Supplement: Supplemental Information 2 [file peerj-11-14739-s002.zip › RAW_data_csv_files/Leg-fat-mass-(right)_BCa.csv]

	SNP	effect_allele.exposure	other_allele.exposure	effect_allele.outcome	other_allele.outcome	beta.exposure	beta.outcome	eaf.exposure	eaf.outcome	remove	palindromic	ambiguous	id.outcome	chr	pos	se.outcome	samplesize.outcome	pval.outcome	outcome	originalname.outcome	outcome.deprecated	mr_keep.outcome	data_source.outcome	proxy.outcome	target_snp.outcome	proxy_snp.outcome	target_a1.outcome	target_a2.outcome	proxy_a1.outcome	proxy_a2.outcome	pos.exposure	chr.exposure	pval.exposure	samplesize.exposure	se.exposure	id.exposure	exposure	mr_keep.exposure	pval_origin.exposure	data_source.exposure	action	mr_keep	ncase.exposure	ncontrol.exposure	ncase.outcome	ncontrol.outcome	maf.exposure	maf.outcome	SD.exposure
1	rs10038105	G	T	G	T	0.015274	0.0077	0.72896	0.6797	FALSE	FALSE	FALSE	finn-b-C3_BLADDER	5	170354039	0.0461	218792	0.8676	Malignant neoplasm of bladder || id:finn-b-C3_BLADDER	Malignant neoplasm of bladder	Malignant neoplasm of bladder || ||	TRUE	igd	NA	NA	NA	NA	NA	NA	NA	170354039	5	2.65828e-12	331293	0.00218356	ukb-a-275	Leg fat mass (right) || id:ukb-a-275	TRUE	reported	igd	2	TRUE	NA	NA	1115	217677	0.27104	0.3203	1.25681472353874
2	rs10100245	A	G	A	G	0.0150559	-0.0206	0.56644	0.5281	FALSE	FALSE	FALSE	finn-b-C3_BLADDER	8	77226919	0.0431	218792	0.6326	Malignant neoplasm of bladder || id:finn-b-C3_BLADDER	Malignant neoplasm of bladder	Malignant neoplasm of bladder || ||	TRUE	igd	NA	NA	NA	NA	NA	NA	NA	77226919	8	1.51078e-14	331293	0.00195863	ukb-a-275	Leg fat mass (right) || id:ukb-a-275	TRUE	reported	igd	2	TRUE	NA	NA	1115	217677	0.43356	0.4719	1.12734938447521
3	rs10128597	A	G	A	G	-0.0145017	-0.0527	0.274019	0.2645	FALSE	FALSE	FALSE	finn-b-C3_BLADDER	11	8694830	0.0487	218792	0.2787	Malignant neoplasm of bladder || id:finn-b-C3_BLADDER	Malignant neoplasm of bladder	Malignant neoplasm of bladder || ||	TRUE	igd	NA	NA	NA	NA	NA	NA	NA	8694830	11	3.55631e-11	331293	0.00219002	ukb-a-275	Leg fat mass (right) || id:ukb-a-275	TRUE	reported	igd	2	TRUE	NA	NA	1115	217677	0.274019	0.274019	1.26053297406268
4	rs10209821	T	C	T	C	0.0150011	0.0473	0.341092	0.3152	FALSE	FALSE	FALSE	finn-b-C3_BLADDER	2	228980358	0.0462	218792	0.3063	Malignant neoplasm of bladder || id:finn-b-C3_BLADDER	Malignant neoplasm of bladder	Malignant neoplasm of bladder || ||	TRUE	igd	NA	NA	NA	NA	NA	NA	NA	228980358	2	2.35831e-13	331293	0.00204736	ukb-a-275	Leg fat mass (right) || id:ukb-a-275	TRUE	reported	igd	2	TRUE	NA	NA	1115	217677	0.341092	0.341092	1.17842064902466
5	rs10215731	C	T	C	T	0.012067	-0.0404	0.264964	0.2493	FALSE	FALSE	FALSE	finn-b-C3_BLADDER	7	77489783	0.0494	218792	0.4129	Malignant neoplasm of bladder || id:finn-b-C3_BLADDER	Malignant neoplasm of bladder	Malignant neoplasm of bladder || ||	TRUE	igd	NA	NA	NA	NA	NA	NA	NA	77489783	7	4.56878e-08	331293	0.00220706	ukb-a-275	Leg fat mass (right) || id:ukb-a-275	TRUE	reported	igd	2	TRUE	NA	NA	1115	217677	0.264964	0.264964	1.27034086708559
6	rs10237306	T	G	T	G	0.0122337	-0.0309	0.380218	0.4014	FALSE	FALSE	FALSE	finn-b-C3_BLADDER	7	121955981	0.0439	218792	0.481599	Malignant neoplasm of bladder || id:finn-b-C3_BLADDER	Malignant neoplasm of bladder	Malignant neoplasm of bladder || ||	TRUE	igd	NA	NA	NA	NA	NA	NA	NA	121955981	7	9.48047e-10	331293	0.00199959	ukb-a-275	Leg fat mass (right) || id:ukb-a-275	TRUE	reported	igd	2	TRUE	NA	NA	1115	217677	0.380218	0.380218	1.15092516488708
7	rs10423928	A	T	A	T	-0.0256771	0.0584	0.19349	0.2563	FALSE	TRUE	FALSE	finn-b-C3_BLADDER	19	46182304	0.0493	218792	0.2358	Malignant neoplasm of bladder || id:finn-b-C3_BLADDER	Malignant neoplasm of bladder	Malignant neoplasm of bladder || ||	TRUE	igd	NA	NA	NA	NA	NA	NA	NA	46182304	19	1.07696e-25	331293	0.00245009	ukb-a-275	Leg fat mass (right) || id:ukb-a-275	TRUE	reported	igd	2	TRUE	NA	NA	1115	217677	0.19349	0.19349	1.41022421458308
8	rs10490530	G	A	G	A	0.0157927	0.0487	0.139163	0.09419	FALSE	FALSE	FALSE	finn-b-C3_BLADDER	2	155158909	0.0739	218792	0.5096	Malignant neoplasm of bladder || id:finn-b-C3_BLADDER	Malignant neoplasm of bladder	Malignant neoplasm of bladder || ||	TRUE	igd	NA	NA	NA	NA	NA	NA	NA	155158909	2	1.91474e-08	331293	0.00281026	ukb-a-275	Leg fat mass (right) || id:ukb-a-275	TRUE	reported	igd	2	TRUE	NA	NA	1115	217677	0.139163	0.139163	1.6175310708073
9	rs10499014	G	C	G	C	-0.0148422	-0.0214	0.26787	0.2645	FALSE	TRUE	FALSE	finn-b-C3_BLADDER	6	97947755	0.0489	218792	0.6615	Malignant neoplasm of bladder || id:finn-b-C3_BLADDER	Malignant neoplasm of bladder	Malignant neoplasm of bladder || ||	TRUE	igd	NA	NA	NA	NA	NA	NA	NA	97947755	6	1.77992e-11	331293	0.00220759	ukb-a-275	Leg fat mass (right) || id:ukb-a-275	TRUE	reported	igd	2	TRUE	NA	NA	1115	217677	0.26787	0.26787	1.27064592479112
10	rs1056441	C	T	C	T	0.0123528	0.0075	0.673163	0.7437	FALSE	FALSE	FALSE	finn-b-C3_BLADDER	20	62370349	0.0489	218792	0.8785	Malignant neoplasm of bladder || id:finn-b-C3_BLADDER	Malignant neoplasm of bladder	Malignant neoplasm of bladder || ||	TRUE	igd	NA	NA	NA	NA	NA	NA	NA	62370349	20	2.41824e-09	331293	0.00207016	ukb-a-275	Leg fat mass (right) || id:ukb-a-275	TRUE	reported	igd	2	TRUE	NA	NA	1115	217677	0.326837	0.2563	1.19154388616798
11	rs10756714	G	A	G	A	-0.0180806	-0.0378	0.444794	0.5077	FALSE	FALSE	FALSE	finn-b-C3_BLADDER	9	15885041	0.0431	218792	0.3804	Malignant neoplasm of bladder || id:finn-b-C3_BLADDER	Malignant neoplasm of bladder	Malignant neoplasm of bladder || ||	TRUE	igd	NA	NA	NA	NA	NA	NA	NA	15885041	9	2.4615e-20	331293	0.00195662	ukb-a-275	Leg fat mass (right) || id:ukb-a-275	TRUE	reported	igd	2	TRUE	NA	NA	1115	217677	0.444794	0.444794	1.12619246751652
12	rs10756798	T	C	T	C	-0.0147817	-0.0684	0.645026	0.6574	FALSE	FALSE	FALSE	finn-b-C3_BLADDER	9	16739763	0.0452	218792	0.1302	Malignant neoplasm of bladder || id:finn-b-C3_BLADDER	Malignant neoplasm of bladder	Malignant neoplasm of bladder || ||	TRUE	igd	NA	NA	NA	NA	NA	NA	NA	16739763	9	3.33887e-13	331293	0.00203038	ukb-a-275	Leg fat mass (right) || id:ukb-a-275	TRUE	reported	igd	2	TRUE	NA	NA	1115	217677	0.354974	0.3426	1.16864729083634
13	rs10787738	T	C	T	C	0.0166035	-0.0031	0.253303	0.2554	FALSE	FALSE	FALSE	finn-b-C3_BLADDER	10	118777371	0.0494	218792	0.9495	Malignant neoplasm of bladder || id:finn-b-C3_BLADDER	Malignant neoplasm of bladder	Malignant neoplasm of bladder || ||	TRUE	igd	NA	NA	NA	NA	NA	NA	NA	118777371	10	2.2136e-13	331293	0.00226344	ukb-a-275	Leg fat mass (right) || id:ukb-a-275	TRUE	reported	igd	2	TRUE	NA	NA	1115	217677	0.253303	0.253303	1.3027920999865
14	rs10827289	T	C	T	C	-0.0119552	0.0266	0.583034	0.6174	FALSE	FALSE	FALSE	finn-b-C3_BLADDER	10	34091492	0.044	218792	0.5457	Malignant neoplasm of bladder || id:finn-b-C3_BLADDER	Malignant neoplasm of bladder	Malignant neoplasm of bladder || ||	TRUE	igd	NA	NA	NA	NA	NA	NA	NA	34091492	10	1.38526e-09	331293	0.00197366	ukb-a-275	Leg fat mass (right) || id:ukb-a-275	TRUE	reported	igd	2	TRUE	NA	NA	1115	217677	0.416966	0.3826	1.13600036053943
15	rs10835186	A	G	A	G	0.0128482	-0.0419	0.741755	0.6765	FALSE	FALSE	FALSE	finn-b-C3_BLADDER	11	27500267	0.0459	218792	0.3616	Malignant neoplasm of bladder || id:finn-b-C3_BLADDER	Malignant neoplasm of bladder	Malignant neoplasm of bladder || ||	TRUE	igd	NA	NA	NA	NA	NA	NA	NA	27500267	11	7.59119e-09	331293	0.00222386	ukb-a-275	Leg fat mass (right) || id:ukb-a-275	TRUE	reported	igd	2	TRUE	NA	NA	1115	217677	0.258245	0.3235	1.28001062077015
17	rs10883553	A	C	A	C	0.0114843	0.0099	0.44653	0.4365	FALSE	FALSE	FALSE	finn-b-C3_BLADDER	10	102635475	0.0435	218792	0.8201	Malignant neoplasm of bladder || id:finn-b-C3_BLADDER	Malignant neoplasm of bladder	Malignant neoplasm of bladder || ||	TRUE	igd	NA	NA	NA	NA	NA	NA	NA	102635475	10	4.26599e-09	331293	0.00195521	ukb-a-275	Leg fat mass (right) || id:ukb-a-275	TRUE	reported	igd	2	TRUE	NA	NA	1115	217677	0.44653	0.44653	1.12538089890371
19	rs10898332	C	T	C	T	-0.0115387	0.0103	0.63561	0.6493	FALSE	FALSE	FALSE	finn-b-C3_BLADDER	11	84631738	0.045	218792	0.8185	Malignant neoplasm of bladder || id:finn-b-C3_BLADDER	Malignant neoplasm of bladder	Malignant neoplasm of bladder || ||	TRUE	igd	NA	NA	NA	NA	NA	NA	NA	84631738	11	1.57257e-08	331293	0.00204095	ukb-a-275	Leg fat mass (right) || id:ukb-a-275	TRUE	reported	igd	2	TRUE	NA	NA	1115	217677	0.36439	0.3507	1.17473117752954
20	rs10938397	G	A	G	A	0.022058	0.0302	0.434075	0.4736	FALSE	FALSE	FALSE	finn-b-C3_BLADDER	4	45182527	0.0431	218792	0.4829	Malignant neoplasm of bladder || id:finn-b-C3_BLADDER	Malignant neoplasm of bladder	Malignant neoplasm of bladder || ||	TRUE	igd	NA	NA	NA	NA	NA	NA	NA	45182527	4	2.71019e-29	331293	0.00196294	ukb-a-275	Leg fat mass (right) || id:ukb-a-275	TRUE	reported	igd	2	TRUE	NA	NA	1115	217677	0.434075	0.434075	1.12983013675976
21	rs10954772	C	T	C	T	-0.0143868	0.0293	0.685712	0.7331	FALSE	FALSE	FALSE	finn-b-C3_BLADDER	8	30863938	0.0488	218792	0.5479	Malignant neoplasm of bladder || id:finn-b-C3_BLADDER	Malignant neoplasm of bladder	Malignant neoplasm of bladder || ||	TRUE	igd	NA	NA	NA	NA	NA	NA	NA	30863938	8	8.17147e-12	331293	0.00210464	ukb-a-275	Leg fat mass (right) || id:ukb-a-275	TRUE	reported	igd	2	TRUE	NA	NA	1115	217677	0.314288	0.2669	1.21138990444438
22	rs10989067	A	G	A	G	0.0132079	-0.0396	0.31141	0.3886	FALSE	FALSE	FALSE	finn-b-C3_BLADDER	9	103119634	0.044	218792	0.3689	Malignant neoplasm of bladder || id:finn-b-C3_BLADDER	Malignant neoplasm of bladder	Malignant neoplasm of bladder || ||	TRUE	igd	NA	NA	NA	NA	NA	NA	NA	103119634	9	2.77594e-10	331293	0.00209284	ukb-a-275	Leg fat mass (right) || id:ukb-a-275	TRUE	reported	igd	2	TRUE	NA	NA	1115	217677	0.31141	0.31141	1.20459805364214
23	rs10995427	A	G	A	G	-0.0121704	0.0041	0.360827	0.3823	FALSE	FALSE	FALSE	finn-b-C3_BLADDER	10	64842838	0.0444	218792	0.9271	Malignant neoplasm of bladder || id:finn-b-C3_BLADDER	Malignant neoplasm of bladder	Malignant neoplasm of bladder || ||	TRUE	igd	NA	NA	NA	NA	NA	NA	NA	64842838	10	2.16003e-09	331293	0.00203333	ukb-a-275	Leg fat mass (right) || id:ukb-a-275	TRUE	reported	igd	2	TRUE	NA	NA	1115	217677	0.360827	0.360827	1.1703452535369
24	rs11001963	T	C	T	C	0.0117463	-6e-04	0.582334	0.5719	FALSE	FALSE	FALSE	finn-b-C3_BLADDER	10	78760959	0.0435	218792	0.9896	Malignant neoplasm of bladder || id:finn-b-C3_BLADDER	Malignant neoplasm of bladder	Malignant neoplasm of bladder || ||	TRUE	igd	NA	NA	NA	NA	NA	NA	NA	78760959	10	3.14123e-09	331293	0.00198276	ukb-a-275	Leg fat mass (right) || id:ukb-a-275	TRUE	reported	igd	2	TRUE	NA	NA	1115	217677	0.417666	0.4281	1.14123814378523
25	rs11012732	G	A	G	A	0.0204348	-0.0715	0.331106	0.3143	FALSE	FALSE	FALSE	finn-b-C3_BLADDER	10	21830104	0.0463	218792	0.1228	Malignant neoplasm of bladder || id:finn-b-C3_BLADDER	Malignant neoplasm of bladder	Malignant neoplasm of bladder || ||	TRUE	igd	NA	NA	NA	NA	NA	NA	NA	21830104	10	4.28746e-23	331293	0.00206458	ukb-a-275	Leg fat mass (right) || id:ukb-a-275	TRUE	reported	igd	2	TRUE	NA	NA	1115	217677	0.331106	0.331106	1.18833214655133
26	rs11099020	T	C	T	C	-0.0121419	0.0449	0.642739	0.6043	FALSE	FALSE	FALSE	finn-b-C3_BLADDER	4	130724902	0.0442	218792	0.3096	Malignant neoplasm of bladder || id:finn-b-C3_BLADDER	Malignant neoplasm of bladder	Malignant neoplasm of bladder || ||	TRUE	igd	NA	NA	NA	NA	NA	NA	NA	130724902	4	2.21503e-09	331293	0.00202995	ukb-a-275	Leg fat mass (right) || id:ukb-a-275	TRUE	reported	igd	2	TRUE	NA	NA	1115	217677	0.357261	0.3957	1.16839979118846
27	rs11100870	G	T	G	T	-0.0121214	-0.0143	0.549581	0.5451	FALSE	FALSE	FALSE	finn-b-C3_BLADDER	4	145822014	0.0432	218792	0.7403	Malignant neoplasm of bladder || id:finn-b-C3_BLADDER	Malignant neoplasm of bladder	Malignant neoplasm of bladder || ||	TRUE	igd	NA	NA	NA	NA	NA	NA	NA	145822014	4	5.09507e-10	331293	0.00194992	ukb-a-275	Leg fat mass (right) || id:ukb-a-275	TRUE	reported	igd	2	TRUE	NA	NA	1115	217677	0.450419	0.4549	1.12233607765423
28	rs11150745	G	A	G	A	-0.0170186	-0.1069	0.319489	0.2798	FALSE	FALSE	FALSE	finn-b-C3_BLADDER	17	78757626	0.0478	218792	0.02537	Malignant neoplasm of bladder || id:finn-b-C3_BLADDER	Malignant neoplasm of bladder	Malignant neoplasm of bladder || ||	TRUE	igd	NA	NA	NA	NA	NA	NA	NA	78757626	17	3.287e-16	331293	0.00208492	ukb-a-275	Leg fat mass (right) || id:ukb-a-275	TRUE	reported	igd	2	TRUE	NA	NA	1115	217677	0.319489	0.319489	1.20003945547656
29	rs111955609	A	G	A	G	0.0201683	-0.0774	0.0881497	0.07439	FALSE	FALSE	FALSE	finn-b-C3_BLADDER	7	6401290	0.0809	218792	0.339	Malignant neoplasm of bladder || id:finn-b-C3_BLADDER	Malignant neoplasm of bladder	Malignant neoplasm of bladder || ||	TRUE	igd	NA	NA	NA	NA	NA	NA	NA	6401290	7	4.48136e-09	331293	0.00343845	ukb-a-275	Leg fat mass (right) || id:ukb-a-275	TRUE	reported	igd	2	TRUE	NA	NA	1115	217677	0.0881497	0.0881497	1.97910503313478
31	rs11223641	C	T	C	T	-0.0157098	-0.1184	0.144615	0.06438	FALSE	FALSE	FALSE	finn-b-C3_BLADDER	11	133820022	0.087	218792	0.1734	Malignant neoplasm of bladder || id:finn-b-C3_BLADDER	Malignant neoplasm of bladder	Malignant neoplasm of bladder || ||	TRUE	igd	NA	NA	NA	NA	NA	NA	NA	133820022	11	1.50498e-08	331293	0.00277503	ukb-a-275	Leg fat mass (right) || id:ukb-a-275	TRUE	reported	igd	2	TRUE	NA	NA	1115	217677	0.144615	0.144615	1.59725336709855
32	rs11242730	T	G	T	G	0.0126368	0.0233	0.240029	0.3125	FALSE	FALSE	FALSE	finn-b-C3_BLADDER	6	2030663	0.0465	218792	0.616401	Malignant neoplasm of bladder || id:finn-b-C3_BLADDER	Malignant neoplasm of bladder	Malignant neoplasm of bladder || ||	TRUE	igd	NA	NA	NA	NA	NA	NA	NA	2030663	6	2.91045e-08	331293	0.00227819	ukb-a-275	Leg fat mass (right) || id:ukb-a-275	TRUE	reported	igd	2	TRUE	NA	NA	1115	217677	0.240029	0.240029	1.31128191348931
33	rs1127100	C	T	C	T	0.0150655	0.0314	0.648239	0.6519	FALSE	FALSE	FALSE	finn-b-C3_BLADDER	1	32193647	0.0453	218792	0.4878	Malignant neoplasm of bladder || id:finn-b-C3_BLADDER	Malignant neoplasm of bladder	Malignant neoplasm of bladder || ||	TRUE	igd	NA	NA	NA	NA	NA	NA	NA	32193647	1	1.45312e-13	331293	0.00203817	ukb-a-275	Leg fat mass (right) || id:ukb-a-275	TRUE	reported	igd	2	TRUE	NA	NA	1115	217677	0.351761	0.3481	1.17313106352697
34	rs113230003	A	G	A	G	-0.0142981	-0.0177	0.260185	0.2113	FALSE	FALSE	FALSE	finn-b-C3_BLADDER	19	18460956	0.0523	218792	0.7356	Malignant neoplasm of bladder || id:finn-b-C3_BLADDER	Malignant neoplasm of bladder	Malignant neoplasm of bladder || ||	TRUE	igd	NA	NA	NA	NA	NA	NA	NA	18460956	19	1.4387e-10	331293	0.00222991	ukb-a-275	Leg fat mass (right) || id:ukb-a-275	TRUE	reported	igd	2	TRUE	NA	NA	1115	217677	0.260185	0.260185	1.28349288325774
35	rs113866544	C	T	C	T	0.0282272	0.0419	0.0676841	0.1066	FALSE	FALSE	FALSE	finn-b-C3_BLADDER	17	46270606	0.0702	218792	0.5501	Malignant neoplasm of bladder || id:finn-b-C3_BLADDER	Malignant neoplasm of bladder	Malignant neoplasm of bladder || ||	TRUE	igd	NA	NA	NA	NA	NA	NA	NA	46270606	17	2.98676e-13	331293	0.00386923	ukb-a-275	Leg fat mass (right) || id:ukb-a-275	TRUE	reported	igd	2	TRUE	NA	NA	1115	217677	0.0676841	0.0676841	2.22705363386296
36	rs115584674	G	A	G	A	-0.0236965	-0.0912	0.0594649	0.07432	FALSE	FALSE	FALSE	finn-b-C3_BLADDER	1	150382759	0.0823	218792	0.2677	Malignant neoplasm of bladder || id:finn-b-C3_BLADDER	Malignant neoplasm of bladder	Malignant neoplasm of bladder || ||	TRUE	igd	TRUE	rs115584674	rs115815732	G	A	C	T	150346106	1	7.44526e-09	331293	0.00409924	ukb-a-275	Leg fat mass (right) || id:ukb-a-275	TRUE	reported	igd	2	TRUE	NA	NA	1115	217677	0.0594649	0.0594649	2.35944292225492
37	rs11611780	C	G	C	G	0.0126071	-0.0393	0.254317	0.3069	FALSE	TRUE	FALSE	finn-b-C3_BLADDER	12	111199274	0.0469	218792	0.4026	Malignant neoplasm of bladder || id:finn-b-C3_BLADDER	Malignant neoplasm of bladder	Malignant neoplasm of bladder || ||	TRUE	igd	NA	NA	NA	NA	NA	NA	NA	111199274	12	1.58402e-08	331293	0.00223043	ukb-a-275	Leg fat mass (right) || id:ukb-a-275	TRUE	reported	igd	2	TRUE	NA	NA	1115	217677	0.254317	0.254317	1.2837921851575
38	rs116399833	A	C	A	C	0.01294	0.0083	0.229048	0.265	FALSE	FALSE	FALSE	finn-b-C3_BLADDER	19	18503194	0.049	218792	0.8648	Malignant neoplasm of bladder || id:finn-b-C3_BLADDER	Malignant neoplasm of bladder	Malignant neoplasm of bladder || ||	TRUE	igd	TRUE	rs116399833	rs45543339	A	C	T	C	18502374	19	4.08047e-08	331293	0.0023581	ukb-a-275	Leg fat mass (right) || id:ukb-a-275	TRUE	reported	igd	2	TRUE	NA	NA	1115	217677	0.229048	0.229048	1.35727655735437
39	rs11642015	T	C	T	C	0.0519529	0.0682	0.40236	0.4189	FALSE	FALSE	FALSE	finn-b-C3_BLADDER	16	53802494	0.0435	218792	0.1166	Malignant neoplasm of bladder || id:finn-b-C3_BLADDER	Malignant neoplasm of bladder	Malignant neoplasm of bladder || ||	TRUE	igd	NA	NA	NA	NA	NA	NA	NA	53802494	16	7.7983e-152	331293	0.00197838	ukb-a-275	Leg fat mass (right) || id:ukb-a-275	TRUE	reported	igd	2	TRUE	NA	NA	1115	217677	0.40236	0.40236	1.13871710086033
40	rs11656758	G	A	G	A	0.0119897	0.0106	0.339618	0.2992	FALSE	FALSE	FALSE	finn-b-C3_BLADDER	17	42301541	0.0468	218792	0.8201	Malignant neoplasm of bladder || id:finn-b-C3_BLADDER	Malignant neoplasm of bladder	Malignant neoplasm of bladder || ||	TRUE	igd	NA	NA	NA	NA	NA	NA	NA	42301541	17	5.11529e-09	331293	0.0020518	ukb-a-275	Leg fat mass (right) || id:ukb-a-275	TRUE	reported	igd	2	TRUE	NA	NA	1115	217677	0.339618	0.339618	1.18097622678415
42	rs11668971	C	T	C	T	-0.0150518	0.0164	0.481139	0.5284	FALSE	FALSE	FALSE	finn-b-C3_BLADDER	19	18815611	0.0431	218792	0.7027	Malignant neoplasm of bladder || id:finn-b-C3_BLADDER	Malignant neoplasm of bladder	Malignant neoplasm of bladder || ||	TRUE	igd	NA	NA	NA	NA	NA	NA	NA	18815611	19	8.81455e-15	331293	0.00194075	ukb-a-275	Leg fat mass (right) || id:ukb-a-275	TRUE	reported	igd	2	TRUE	NA	NA	1115	217677	0.481139	0.4716	1.11705800376807
43	rs11695700	T	G	T	G	0.0112559	0.0379	0.417672	0.4341	FALSE	FALSE	FALSE	finn-b-C3_BLADDER	2	110008322	0.0431	218792	0.3794	Malignant neoplasm of bladder || id:finn-b-C3_BLADDER	Malignant neoplasm of bladder	Malignant neoplasm of bladder || ||	TRUE	igd	NA	NA	NA	NA	NA	NA	NA	110008322	2	1.20985e-08	331293	0.00197525	ukb-a-275	Leg fat mass (right) || id:ukb-a-275	TRUE	reported	igd	2	TRUE	NA	NA	1115	217677	0.417672	0.417672	1.136915533656
44	rs117342986	T	C	T	C	0.0345347	-0.0744	0.0267172	0.0124	FALSE	FALSE	FALSE	finn-b-C3_BLADDER	16	54267868	0.1995	218792	0.7092	Malignant neoplasm of bladder || id:finn-b-C3_BLADDER	Malignant neoplasm of bladder	Malignant neoplasm of bladder || ||	TRUE	igd	NA	NA	NA	NA	NA	NA	NA	54267868	16	4.54978e-08	331293	0.00631556	ukb-a-275	Leg fat mass (right) || id:ukb-a-275	TRUE	reported	igd	2	TRUE	NA	NA	1115	217677	0.0267172	0.0267172	3.63511366547855
45	rs11742930	T	C	T	C	0.0126748	0.0083	0.566428	0.5062	FALSE	FALSE	FALSE	finn-b-C3_BLADDER	5	105774098	0.0429	218792	0.8471	Malignant neoplasm of bladder || id:finn-b-C3_BLADDER	Malignant neoplasm of bladder	Malignant neoplasm of bladder || ||	TRUE	igd	NA	NA	NA	NA	NA	NA	NA	105774098	5	1.06851e-10	331293	0.00196292	ukb-a-275	Leg fat mass (right) || id:ukb-a-275	TRUE	reported	igd	2	TRUE	NA	NA	1115	217677	0.433572	0.4938	1.12981862514823
46	rs11757278	C	T	C	T	-0.0122014	0.031	0.305848	0.3904	FALSE	FALSE	FALSE	finn-b-C3_BLADDER	6	13180454	0.0439	218792	0.4797	Malignant neoplasm of bladder || id:finn-b-C3_BLADDER	Malignant neoplasm of bladder	Malignant neoplasm of bladder || ||	TRUE	igd	NA	NA	NA	NA	NA	NA	NA	13180454	6	7.1993e-09	331293	0.00210864	ukb-a-275	Leg fat mass (right) || id:ukb-a-275	TRUE	reported	igd	2	TRUE	NA	NA	1115	217677	0.305848	0.305848	1.21369222675023
47	rs11782341	G	A	G	A	0.013809	0.047	0.188513	0.2224	FALSE	FALSE	FALSE	finn-b-C3_BLADDER	8	4813459	0.0516	218792	0.3628	Malignant neoplasm of bladder || id:finn-b-C3_BLADDER	Malignant neoplasm of bladder	Malignant neoplasm of bladder || ||	TRUE	igd	NA	NA	NA	NA	NA	NA	NA	4813459	8	3.32407e-08	331293	0.00250001	ukb-a-275	Leg fat mass (right) || id:ukb-a-275	TRUE	reported	igd	2	TRUE	NA	NA	1115	217677	0.188513	0.188513	1.43895719696005
48	rs11824092	C	T	C	T	0.0125749	-0.0095	0.637451	0.5397	FALSE	FALSE	FALSE	finn-b-C3_BLADDER	11	13346294	0.0432	218792	0.8258	Malignant neoplasm of bladder || id:finn-b-C3_BLADDER	Malignant neoplasm of bladder	Malignant neoplasm of bladder || ||	TRUE	igd	NA	NA	NA	NA	NA	NA	NA	13346294	11	6.03115e-10	331293	0.00203156	ukb-a-275	Leg fat mass (right) || id:ukb-a-275	TRUE	reported	igd	2	TRUE	NA	NA	1115	217677	0.362549	0.4603	1.16932647591656
49	rs12001634	A	T	A	T	-0.0121748	0.0216	0.336417	0.268	FALSE	TRUE	FALSE	finn-b-C3_BLADDER	9	94186527	0.0484	218792	0.656	Malignant neoplasm of bladder || id:finn-b-C3_BLADDER	Malignant neoplasm of bladder	Malignant neoplasm of bladder || ||	TRUE	igd	NA	NA	NA	NA	NA	NA	NA	94186527	9	3.2431e-09	331293	0.00205691	ukb-a-275	Leg fat mass (right) || id:ukb-a-275	TRUE	reported	igd	2	TRUE	NA	NA	1115	217677	0.336417	0.336417	1.18391744352987
50	rs12034227	C	A	C	A	-0.0124734	-0.0041	0.337333	0.2824	FALSE	FALSE	FALSE	finn-b-C3_BLADDER	1	6694207	0.0475	218792	0.931	Malignant neoplasm of bladder || id:finn-b-C3_BLADDER	Malignant neoplasm of bladder	Malignant neoplasm of bladder || ||	TRUE	igd	TRUE	rs12034227	rs12727844	C	A	G	A	6681275	1	1.35994e-09	331293	0.00205821	ukb-a-275	Leg fat mass (right) || id:ukb-a-275	TRUE	reported	igd	2	TRUE	NA	NA	1115	217677	0.337333	0.337333	1.18466569827927
51	rs12037698	A	G	A	G	-0.016352	-0.0738	0.141878	0.1572	FALSE	FALSE	FALSE	finn-b-C3_BLADDER	1	243584345	0.0588	218792	0.2097	Malignant neoplasm of bladder || id:finn-b-C3_BLADDER	Malignant neoplasm of bladder	Malignant neoplasm of bladder || ||	TRUE	igd	NA	NA	NA	NA	NA	NA	NA	243584345	1	4.25824e-09	331293	0.00278379	ukb-a-275	Leg fat mass (right) || id:ukb-a-275	TRUE	reported	igd	2	TRUE	NA	NA	1115	217677	0.141878	0.141878	1.60229545294836
52	rs12049202	T	C	T	C	0.0217042	0.1061	0.198651	0.2845	FALSE	FALSE	FALSE	finn-b-C3_BLADDER	1	77967523	0.048	218792	0.0272001	Malignant neoplasm of bladder || id:finn-b-C3_BLADDER	Malignant neoplasm of bladder	Malignant neoplasm of bladder || ||	TRUE	igd	NA	NA	NA	NA	NA	NA	NA	77967523	1	4.48642e-19	331293	0.0024319	ukb-a-275	Leg fat mass (right) || id:ukb-a-275	TRUE	reported	igd	2	TRUE	NA	NA	1115	217677	0.198651	0.198651	1.39975440389724
53	rs12140153	T	G	T	G	-0.0272319	-0.0086	0.0967607	0.07886	FALSE	FALSE	FALSE	finn-b-C3_BLADDER	1	62579891	0.0799	218792	0.9147	Malignant neoplasm of bladder || id:finn-b-C3_BLADDER	Malignant neoplasm of bladder	Malignant neoplasm of bladder || ||	TRUE	igd	NA	NA	NA	NA	NA	NA	NA	62579891	1	6.18016e-16	331293	0.00336774	ukb-a-275	Leg fat mass (right) || id:ukb-a-275	TRUE	reported	igd	2	TRUE	NA	NA	1115	217677	0.0967607	0.0967607	1.93840573057318
54	rs12144626	C	T	C	T	-0.0120972	0.0506	0.581821	0.618	FALSE	FALSE	FALSE	finn-b-C3_BLADDER	1	47670525	0.0443	218792	0.2532	Malignant neoplasm of bladder || id:finn-b-C3_BLADDER	Malignant neoplasm of bladder	Malignant neoplasm of bladder || ||	TRUE	igd	NA	NA	NA	NA	NA	NA	NA	47670525	1	9.16052e-10	331293	0.00197552	ukb-a-275	Leg fat mass (right) || id:ukb-a-275	TRUE	reported	igd	2	TRUE	NA	NA	1115	217677	0.418179	0.382	1.13707094041165
55	rs1218824	A	G	A	G	0.0139118	0.0099	0.66205	0.6669	FALSE	FALSE	FALSE	finn-b-C3_BLADDER	13	28010734	0.0457	218792	0.8275	Malignant neoplasm of bladder || id:finn-b-C3_BLADDER	Malignant neoplasm of bladder	Malignant neoplasm of bladder || ||	TRUE	igd	NA	NA	NA	NA	NA	NA	NA	28010734	13	1.22631e-11	331293	0.0020527	ukb-a-275	Leg fat mass (right) || id:ukb-a-275	TRUE	reported	igd	2	TRUE	NA	NA	1115	217677	0.33795	0.3331	1.18149424930296
56	rs1225004	C	T	C	T	0.0177895	0.0023	0.277983	0.2648	FALSE	FALSE	FALSE	finn-b-C3_BLADDER	3	131626991	0.0489	218792	0.9633	Malignant neoplasm of bladder || id:finn-b-C3_BLADDER	Malignant neoplasm of bladder	Malignant neoplasm of bladder || ||	TRUE	igd	NA	NA	NA	NA	NA	NA	NA	131626991	3	2.41991e-16	331293	0.00216955	ukb-a-275	Leg fat mass (right) || id:ukb-a-275	TRUE	reported	igd	2	TRUE	NA	NA	1115	217677	0.277983	0.277983	1.24875083966251
57	rs12254441	T	C	T	C	-0.012502	0.0041	0.372835	0.2567	FALSE	FALSE	FALSE	finn-b-C3_BLADDER	10	76617857	0.0492	218792	0.9339	Malignant neoplasm of bladder || id:finn-b-C3_BLADDER	Malignant neoplasm of bladder	Malignant neoplasm of bladder || ||	TRUE	igd	NA	NA	NA	NA	NA	NA	NA	76617857	10	1.77394e-09	331293	0.00207763	ukb-a-275	Leg fat mass (right) || id:ukb-a-275	TRUE	reported	igd	2	TRUE	NA	NA	1115	217677	0.372835	0.372835	1.19584347307415
58	rs12273545	T	C	T	C	0.0238263	0.086	0.0558009	0.07428	FALSE	FALSE	FALSE	finn-b-C3_BLADDER	11	116911012	0.0828	218792	0.2986	Malignant neoplasm of bladder || id:finn-b-C3_BLADDER	Malignant neoplasm of bladder	Malignant neoplasm of bladder || ||	TRUE	igd	NA	NA	NA	NA	NA	NA	NA	116911012	11	1.78299e-08	331293	0.00423054	ukb-a-275	Leg fat mass (right) || id:ukb-a-275	TRUE	reported	igd	2	TRUE	NA	NA	1115	217677	0.0558009	0.0558009	2.43501665194434
59	rs1229984	C	T	C	T	0.0424777	-0.1815	0.977549	0.9946	FALSE	FALSE	FALSE	finn-b-C3_BLADDER	4	100239319	0.2822	218792	0.5202	Malignant neoplasm of bladder || id:finn-b-C3_BLADDER	Malignant neoplasm of bladder	Malignant neoplasm of bladder || ||	TRUE	igd	NA	NA	NA	NA	NA	NA	NA	100239319	4	9.37346e-11	331293	0.0065583	ukb-a-275	Leg fat mass (right) || id:ukb-a-275	TRUE	reported	igd	2	TRUE	NA	NA	1115	217677	0.022451	0.00539999999999996	3.77483009460886
60	rs12339822	G	A	G	A	0.0130965	-0.0748	0.5432	0.5178	FALSE	FALSE	FALSE	finn-b-C3_BLADDER	9	92187178	0.0432	218792	0.0836893	Malignant neoplasm of bladder || id:finn-b-C3_BLADDER	Malignant neoplasm of bladder	Malignant neoplasm of bladder || ||	TRUE	igd	NA	NA	NA	NA	NA	NA	NA	92187178	9	2.21769e-11	331293	0.00195729	ukb-a-275	Leg fat mass (right) || id:ukb-a-275	TRUE	reported	igd	2	TRUE	NA	NA	1115	217677	0.4568	0.4822	1.12657810650275
61	rs12435171	A	G	A	G	-0.0129514	-0.0199	0.710395	0.6184	FALSE	FALSE	FALSE	finn-b-C3_BLADDER	14	101155220	0.0442	218792	0.6526	Malignant neoplasm of bladder || id:finn-b-C3_BLADDER	Malignant neoplasm of bladder	Malignant neoplasm of bladder || ||	TRUE	igd	NA	NA	NA	NA	NA	NA	NA	101155220	14	1.52721e-09	331293	0.00214369	ukb-a-275	Leg fat mass (right) || id:ukb-a-275	TRUE	reported	igd	2	TRUE	NA	NA	1115	217677	0.289605	0.3816	1.23386632595521
62	rs12439200	A	G	A	G	-0.0168992	0.0191	0.238515	0.1408	FALSE	FALSE	FALSE	finn-b-C3_BLADDER	15	73086731	0.0617	218792	0.756401	Malignant neoplasm of bladder || id:finn-b-C3_BLADDER	Malignant neoplasm of bladder	Malignant neoplasm of bladder || ||	TRUE	igd	NA	NA	NA	NA	NA	NA	NA	73086731	15	1.45781e-13	331293	0.00228637	ukb-a-275	Leg fat mass (right) || id:ukb-a-275	TRUE	reported	igd	2	TRUE	NA	NA	1115	217677	0.238515	0.238515	1.31599016260477
63	rs12475388	A	G	A	G	-0.0114691	-0.0842	0.486748	0.4598	FALSE	FALSE	FALSE	finn-b-C3_BLADDER	2	27039792	0.0432	218792	0.0510199	Malignant neoplasm of bladder || id:finn-b-C3_BLADDER	Malignant neoplasm of bladder	Malignant neoplasm of bladder || ||	TRUE	igd	NA	NA	NA	NA	NA	NA	NA	27039792	2	4.20698e-09	331293	0.00195185	ukb-a-275	Leg fat mass (right) || id:ukb-a-275	TRUE	reported	igd	2	TRUE	NA	NA	1115	217677	0.486748	0.486748	1.1234469481668
64	rs12477385	T	G	T	G	-0.0150945	-0.0362	0.2273	0.2526	FALSE	FALSE	FALSE	finn-b-C3_BLADDER	2	166144850	0.0495	218792	0.4646	Malignant neoplasm of bladder || id:finn-b-C3_BLADDER	Malignant neoplasm of bladder	Malignant neoplasm of bladder || ||	TRUE	igd	NA	NA	NA	NA	NA	NA	NA	166144850	2	8.31189e-11	331293	0.002324	ukb-a-275	Leg fat mass (right) || id:ukb-a-275	TRUE	reported	igd	2	TRUE	NA	NA	1115	217677	0.2273	0.2273	1.33764925969703
65	rs12479357	G	A	G	A	0.0153683	-3e-04	0.631081	0.6438	FALSE	FALSE	FALSE	finn-b-C3_BLADDER	2	181570507	0.0448	218792	0.9953	Malignant neoplasm of bladder || id:finn-b-C3_BLADDER	Malignant neoplasm of bladder	Malignant neoplasm of bladder || ||	TRUE	igd	NA	NA	NA	NA	NA	NA	NA	181570507	2	2.746e-14	331293	0.00201947	ukb-a-275	Leg fat mass (right) || id:ukb-a-275	TRUE	reported	igd	2	TRUE	NA	NA	1115	217677	0.368919	0.3562	1.16236770674714
66	rs12578952	G	A	G	A	-0.0151168	-0.0108	0.251697	0.2899	FALSE	FALSE	FALSE	finn-b-C3_BLADDER	12	103755097	0.0475	218792	0.8208	Malignant neoplasm of bladder || id:finn-b-C3_BLADDER	Malignant neoplasm of bladder	Malignant neoplasm of bladder || ||	TRUE	igd	NA	NA	NA	NA	NA	NA	NA	103755097	12	1.41189e-11	331293	0.00223724	ukb-a-275	Leg fat mass (right) || id:ukb-a-275	TRUE	reported	igd	2	TRUE	NA	NA	1115	217677	0.251697	0.251697	1.28771188888321
67	rs12583517	T	G	T	G	-0.0162378	-0.0312	0.230223	0.2367	FALSE	FALSE	FALSE	finn-b-C3_BLADDER	13	58663457	0.0506	218792	0.5377	Malignant neoplasm of bladder || id:finn-b-C3_BLADDER	Malignant neoplasm of bladder	Malignant neoplasm of bladder || ||	TRUE	igd	NA	NA	NA	NA	NA	NA	NA	58663457	13	1.96743e-12	331293	0.00230748	ukb-a-275	Leg fat mass (right) || id:ukb-a-275	TRUE	reported	igd	2	TRUE	NA	NA	1115	217677	0.230223	0.230223	1.32814066857388
69	rs12583872	C	A	C	A	-0.0115139	0.0147	0.309733	0.2504	FALSE	FALSE	FALSE	finn-b-C3_BLADDER	13	86352708	0.0495	218792	0.7671	Malignant neoplasm of bladder || id:finn-b-C3_BLADDER	Malignant neoplasm of bladder	Malignant neoplasm of bladder || ||	TRUE	igd	NA	NA	NA	NA	NA	NA	NA	86352708	13	4.13257e-08	331293	0.00209908	ukb-a-275	Leg fat mass (right) || id:ukb-a-275	TRUE	reported	igd	2	TRUE	NA	NA	1115	217677	0.309733	0.309733	1.20818967643926
70	rs12619178	T	C	T	C	-0.0149166	-0.0077	0.402922	0.4072	FALSE	FALSE	FALSE	finn-b-C3_BLADDER	2	100838157	0.0438	218792	0.8608	Malignant neoplasm of bladder || id:finn-b-C3_BLADDER	Malignant neoplasm of bladder	Malignant neoplasm of bladder || ||	TRUE	igd	NA	NA	NA	NA	NA	NA	NA	100838157	2	4.80397e-14	331293	0.00197899	ukb-a-275	Leg fat mass (right) || id:ukb-a-275	TRUE	reported	igd	2	TRUE	NA	NA	1115	217677	0.402922	0.402922	1.13906820501197
71	rs12679106	T	G	T	G	-0.0196709	-0.0266	0.711341	0.7346	FALSE	FALSE	FALSE	finn-b-C3_BLADDER	8	73443198	0.0484	218792	0.583201	Malignant neoplasm of bladder || id:finn-b-C3_BLADDER	Malignant neoplasm of bladder	Malignant neoplasm of bladder || ||	TRUE	igd	NA	NA	NA	NA	NA	NA	NA	73443198	8	6.67268e-20	331293	0.00215372	ukb-a-275	Leg fat mass (right) || id:ukb-a-275	TRUE	reported	igd	2	TRUE	NA	NA	1115	217677	0.288659	0.2654	1.23963939913712
72	rs12680342	G	T	G	T	-0.0142165	0.0572	0.229104	0.2767	FALSE	FALSE	FALSE	finn-b-C3_BLADDER	8	95359638	0.0481	218792	0.2344	Malignant neoplasm of bladder || id:finn-b-C3_BLADDER	Malignant neoplasm of bladder	Malignant neoplasm of bladder || ||	TRUE	igd	NA	NA	NA	NA	NA	NA	NA	95359638	8	7.08876e-10	331293	0.00230628	ukb-a-275	Leg fat mass (right) || id:ukb-a-275	TRUE	reported	igd	2	TRUE	NA	NA	1115	217677	0.229104	0.229104	1.32744997188212
73	rs12681792	A	C	A	C	0.0137983	-0.0047	0.193805	0.3243	FALSE	FALSE	FALSE	finn-b-C3_BLADDER	8	62054463	0.0461	218792	0.9185	Malignant neoplasm of bladder || id:finn-b-C3_BLADDER	Malignant neoplasm of bladder	Malignant neoplasm of bladder || ||	TRUE	igd	NA	NA	NA	NA	NA	NA	NA	62054463	8	2.11856e-08	331293	0.00246303	ukb-a-275	Leg fat mass (right) || id:ukb-a-275	TRUE	reported	igd	2	TRUE	NA	NA	1115	217677	0.193805	0.193805	1.4176722272425
74	rs12714415	C	T	C	T	-0.038015	0.024	0.166872	0.1626	FALSE	FALSE	FALSE	finn-b-C3_BLADDER	2	651430	0.0578	218792	0.677901	Malignant neoplasm of bladder || id:finn-b-C3_BLADDER	Malignant neoplasm of bladder	Malignant neoplasm of bladder || ||	TRUE	igd	NA	NA	NA	NA	NA	NA	NA	651430	2	7.07294e-46	331293	0.0026733	ukb-a-275	Leg fat mass (right) || id:ukb-a-275	TRUE	reported	igd	2	TRUE	NA	NA	1115	217677	0.166872	0.166872	1.5386995550551
75	rs12756213	A	G	A	G	0.0121538	0.0244	0.618099	0.5688	FALSE	FALSE	FALSE	finn-b-C3_BLADDER	1	209264128	0.0435	218792	0.574	Malignant neoplasm of bladder || id:finn-b-C3_BLADDER	Malignant neoplasm of bladder	Malignant neoplasm of bladder || ||	TRUE	igd	TRUE	rs12756213	rs12119679	G	A	A	G	209263713	1	1.20318e-09	331293	0.00199898	ukb-a-275	Leg fat mass (right) || id:ukb-a-275	TRUE	reported	igd	2	TRUE	NA	NA	1115	217677	0.381901	0.4312	1.15057406073544
76	rs1286065	T	C	T	C	0.0116402	0.0557	0.702704	0.7492	FALSE	FALSE	FALSE	finn-b-C3_BLADDER	14	91451783	0.0497	218792	0.2621	Malignant neoplasm of bladder || id:finn-b-C3_BLADDER	Malignant neoplasm of bladder	Malignant neoplasm of bladder || ||	TRUE	igd	NA	NA	NA	NA	NA	NA	NA	91451783	14	4.35141e-08	331293	0.00212564	ukb-a-275	Leg fat mass (right) || id:ukb-a-275	TRUE	reported	igd	2	TRUE	NA	NA	1115	217677	0.297296	0.2508	1.22347709655008
77	rs12877270	A	G	A	G	0.0123063	0.0072	0.43845	0.5311	FALSE	FALSE	FALSE	finn-b-C3_BLADDER	13	97047020	0.0431	218792	0.868	Malignant neoplasm of bladder || id:finn-b-C3_BLADDER	Malignant neoplasm of bladder	Malignant neoplasm of bladder || ||	TRUE	igd	NA	NA	NA	NA	NA	NA	NA	97047020	13	4.33701e-10	331293	0.00197166	ukb-a-275	Leg fat mass (right) || id:ukb-a-275	TRUE	reported	igd	2	TRUE	NA	NA	1115	217677	0.43845	0.43845	1.1348491993865
78	rs12890931	G	T	G	T	0.0120473	-0.0275	0.363463	0.4437	FALSE	FALSE	FALSE	finn-b-C3_BLADDER	14	69753369	0.0433	218792	0.5255	Malignant neoplasm of bladder || id:finn-b-C3_BLADDER	Malignant neoplasm of bladder	Malignant neoplasm of bladder || ||	TRUE	igd	NA	NA	NA	NA	NA	NA	NA	69753369	14	2.96832e-09	331293	0.00203039	ukb-a-275	Leg fat mass (right) || id:ukb-a-275	TRUE	reported	igd	2	TRUE	NA	NA	1115	217677	0.363463	0.363463	1.1686530466421
79	rs12891263	A	G	A	G	-0.0157505	-0.075	0.143174	0.09991	FALSE	FALSE	FALSE	finn-b-C3_BLADDER	14	21974645	0.0711	218792	0.2917	Malignant neoplasm of bladder || id:finn-b-C3_BLADDER	Malignant neoplasm of bladder	Malignant neoplasm of bladder || ||	TRUE	igd	NA	NA	NA	NA	NA	NA	NA	21974645	14	1.3889e-08	331293	0.00277547	ukb-a-275	Leg fat mass (right) || id:ukb-a-275	TRUE	reported	igd	2	TRUE	NA	NA	1115	217677	0.143174	0.143174	1.5975066225522
80	rs12926311	C	G	C	G	-0.0124055	-0.0226	0.355425	0.2954	FALSE	TRUE	FALSE	finn-b-C3_BLADDER	16	406427	0.0473	218792	0.6323	Malignant neoplasm of bladder || id:finn-b-C3_BLADDER	Malignant neoplasm of bladder	Malignant neoplasm of bladder || ||	TRUE	igd	NA	NA	NA	NA	NA	NA	NA	406427	16	1.07977e-09	331293	0.00203458	ukb-a-275	Leg fat mass (right) || id:ukb-a-275	TRUE	reported	igd	2	TRUE	NA	NA	1115	217677	0.355425	0.355425	1.17106472925748
82	rs1296328	C	A	C	A	-0.0152477	-0.0016	0.559914	0.4819	FALSE	FALSE	FALSE	finn-b-C3_BLADDER	4	137083193	0.0431	218792	0.9701	Malignant neoplasm of bladder || id:finn-b-C3_BLADDER	Malignant neoplasm of bladder	Malignant neoplasm of bladder || ||	TRUE	igd	NA	NA	NA	NA	NA	NA	NA	137083193	4	8.48985e-15	331293	0.00196481	ukb-a-275	Leg fat mass (right) || id:ukb-a-275	TRUE	reported	igd	2	TRUE	NA	NA	1115	217677	0.440086	0.5181	1.13090647243774
83	rs13056506	T	G	T	G	-0.0135516	-0.0083	0.599118	0.6101	FALSE	FALSE	FALSE	finn-b-C3_BLADDER	22	38580917	0.0439	218792	0.8499	Malignant neoplasm of bladder || id:finn-b-C3_BLADDER	Malignant neoplasm of bladder	Malignant neoplasm of bladder || ||	TRUE	igd	NA	NA	NA	NA	NA	NA	NA	38580917	22	7.46965e-12	331293	0.00197874	ukb-a-275	Leg fat mass (right) || id:ukb-a-275	TRUE	reported	igd	2	TRUE	NA	NA	1115	217677	0.400882	0.3899	1.13892430986785
84	rs13062093	G	T	G	T	0.0149424	0.0363	0.366444	0.3396	FALSE	FALSE	FALSE	finn-b-C3_BLADDER	3	35667057	0.0454	218792	0.4236	Malignant neoplasm of bladder || id:finn-b-C3_BLADDER	Malignant neoplasm of bladder	Malignant neoplasm of bladder || ||	TRUE	igd	NA	NA	NA	NA	NA	NA	NA	35667057	3	1.15638e-13	331293	0.00201326	ukb-a-275	Leg fat mass (right) || id:ukb-a-275	TRUE	reported	igd	2	TRUE	NA	NA	1115	217677	0.366444	0.366444	1.15879335136731
85	rs13135092	G	A	G	A	0.030849	0.0692	0.0832342	0.01761	FALSE	FALSE	FALSE	finn-b-C3_BLADDER	4	103198082	0.16	218792	0.665301	Malignant neoplasm of bladder || id:finn-b-C3_BLADDER	Malignant neoplasm of bladder	Malignant neoplasm of bladder || ||	TRUE	igd	NA	NA	NA	NA	NA	NA	NA	103198082	4	2.746e-18	331293	0.00353692	ukb-a-275	Leg fat mass (right) || id:ukb-a-275	TRUE	reported	igd	2	TRUE	NA	NA	1115	217677	0.0832342	0.0832342	2.03578245249897
86	rs13333747	C	T	C	T	-0.0180103	-0.0689	0.181958	0.1804	FALSE	FALSE	FALSE	finn-b-C3_BLADDER	16	2175373	0.0568	218792	0.2252	Malignant neoplasm of bladder || id:finn-b-C3_BLADDER	Malignant neoplasm of bladder	Malignant neoplasm of bladder || ||	TRUE	igd	NA	NA	NA	NA	NA	NA	NA	2175373	16	1.04978e-12	331293	0.00252808	ukb-a-275	Leg fat mass (right) || id:ukb-a-275	TRUE	reported	igd	2	TRUE	NA	NA	1115	217677	0.181958	0.181958	1.45511374374133
87	rs1335055	A	G	A	G	-0.0121011	-0.0376	0.655777	0.7231	FALSE	FALSE	FALSE	finn-b-C3_BLADDER	1	107624563	0.0479	218792	0.4329	Malignant neoplasm of bladder || id:finn-b-C3_BLADDER	Malignant neoplasm of bladder	Malignant neoplasm of bladder || ||	TRUE	igd	NA	NA	NA	NA	NA	NA	NA	107624563	1	4.49542e-09	331293	0.00206328	ukb-a-275	Leg fat mass (right) || id:ukb-a-275	TRUE	reported	igd	2	TRUE	NA	NA	1115	217677	0.344223	0.2769	1.18758389180193
88	rs13410783	G	A	G	A	0.0126978	0.0393	0.368354	0.3833	FALSE	FALSE	FALSE	finn-b-C3_BLADDER	2	36789166	0.0444	218792	0.3761	Malignant neoplasm of bladder || id:finn-b-C3_BLADDER	Malignant neoplasm of bladder	Malignant neoplasm of bladder || ||	TRUE	igd	NA	NA	NA	NA	NA	NA	NA	36789166	2	3.00933e-10	331293	0.002016	ukb-a-275	Leg fat mass (right) || id:ukb-a-275	TRUE	reported	igd	2	TRUE	NA	NA	1115	217677	0.368354	0.368354	1.16037044214682
89	rs13427822	G	A	G	A	-0.0150111	-0.0868	0.272052	0.3043	FALSE	FALSE	FALSE	finn-b-C3_BLADDER	2	213414265	0.047	218792	0.0643799	Malignant neoplasm of bladder || id:finn-b-C3_BLADDER	Malignant neoplasm of bladder	Malignant neoplasm of bladder || ||	TRUE	igd	NA	NA	NA	NA	NA	NA	NA	213414265	2	1.00624e-11	331293	0.00220561	ukb-a-275	Leg fat mass (right) || id:ukb-a-275	TRUE	reported	igd	2	TRUE	NA	NA	1115	217677	0.272052	0.272052	1.26950627524972
90	rs1379828	T	C	T	C	-0.0152544	0.0491	0.798159	0.8055	FALSE	FALSE	FALSE	finn-b-C3_BLADDER	13	54396602	0.0542	218792	0.365	Malignant neoplasm of bladder || id:finn-b-C3_BLADDER	Malignant neoplasm of bladder	Malignant neoplasm of bladder || ||	TRUE	igd	NA	NA	NA	NA	NA	NA	NA	54396602	13	3.16301e-10	331293	0.00242489	ukb-a-275	Leg fat mass (right) || id:ukb-a-275	TRUE	reported	igd	2	TRUE	NA	NA	1115	217677	0.201841	0.1945	1.39571958405625
91	rs1412239	G	C	G	C	0.0182315	0.0078	0.324541	0.3761	FALSE	TRUE	FALSE	finn-b-C3_BLADDER	9	28425515	0.0444	218792	0.8604	Malignant neoplasm of bladder || id:finn-b-C3_BLADDER	Malignant neoplasm of bladder	Malignant neoplasm of bladder || ||	TRUE	igd	NA	NA	NA	NA	NA	NA	NA	28425515	9	1.34184e-18	331293	0.00207113	ukb-a-275	Leg fat mass (right) || id:ukb-a-275	TRUE	reported	igd	2	TRUE	NA	NA	1115	217677	0.324541	0.324541	1.19210219932715
92	rs142391093	G	A	G	A	0.0130048	-0.0178	0.246651	0.289	FALSE	FALSE	FALSE	finn-b-C3_BLADDER	20	39942516	0.0476	218792	0.709	Malignant neoplasm of bladder || id:finn-b-C3_BLADDER	Malignant neoplasm of bladder	Malignant neoplasm of bladder || ||	TRUE	igd	NA	NA	NA	NA	NA	NA	NA	39942516	20	1.26011e-08	331293	0.00228494	ukb-a-275	Leg fat mass (right) || id:ukb-a-275	TRUE	reported	igd	2	TRUE	NA	NA	1115	217677	0.246651	0.246651	1.31516708238043
93	rs1441264	A	G	A	G	0.0147743	0.0231	0.591866	0.6706	FALSE	FALSE	FALSE	finn-b-C3_BLADDER	13	79580919	0.0456	218792	0.6122	Malignant neoplasm of bladder || id:finn-b-C3_BLADDER	Malignant neoplasm of bladder	Malignant neoplasm of bladder || ||	TRUE	igd	NA	NA	NA	NA	NA	NA	NA	79580919	13	2.43613e-13	331293	0.0020176	ukb-a-275	Leg fat mass (right) || id:ukb-a-275	TRUE	reported	igd	2	TRUE	NA	NA	1115	217677	0.408134	0.3294	1.16129137106916
94	rs1446585	G	A	G	A	-0.0145278	-0.0104	0.228006	0.348	FALSE	FALSE	FALSE	finn-b-C3_BLADDER	2	136407479	0.0453	218792	0.8188	Malignant neoplasm of bladder || id:finn-b-C3_BLADDER	Malignant neoplasm of bladder	Malignant neoplasm of bladder || ||	TRUE	igd	NA	NA	NA	NA	NA	NA	NA	136407479	2	4.11529e-10	331293	0.00232453	ukb-a-275	Leg fat mass (right) || id:ukb-a-275	TRUE	reported	igd	2	TRUE	NA	NA	1115	217677	0.228006	0.228006	1.33795431740255
96	rs1458156	T	C	T	C	0.0124436	-0.0452	0.488264	0.4692	FALSE	FALSE	FALSE	finn-b-C3_BLADDER	12	41887940	0.043	218792	0.2934	Malignant neoplasm of bladder || id:finn-b-C3_BLADDER	Malignant neoplasm of bladder	Malignant neoplasm of bladder || ||	TRUE	igd	NA	NA	NA	NA	NA	NA	NA	41887940	12	1.5511e-10	331293	0.00194417	ukb-a-275	Leg fat mass (right) || id:ukb-a-275	TRUE	reported	igd	2	TRUE	NA	NA	1115	217677	0.488264	0.488264	1.11902648933957
97	rs1477290	C	T	C	T	0.0257723	-0.0283	0.135362	0.1214	FALSE	FALSE	FALSE	finn-b-C3_BLADDER	5	87988934	0.0656	218792	0.666099	Malignant neoplasm of bladder || id:finn-b-C3_BLADDER	Malignant neoplasm of bladder	Malignant neoplasm of bladder || ||	TRUE	igd	NA	NA	NA	NA	NA	NA	NA	87988934	5	2.01187e-19	331293	0.0028594	ukb-a-275	Leg fat mass (right) || id:ukb-a-275	TRUE	reported	igd	2	TRUE	NA	NA	1115	217677	0.135362	0.135362	1.64581510033463
98	rs147730268	T	G	T	G	-0.0330332	-0.0713	0.0905299	0.08385	FALSE	FALSE	FALSE	finn-b-C3_BLADDER	12	123024476	0.0768	218792	0.3534	Malignant neoplasm of bladder || id:finn-b-C3_BLADDER	Malignant neoplasm of bladder	Malignant neoplasm of bladder || ||	TRUE	igd	NA	NA	NA	NA	NA	NA	NA	123024476	12	3.67959e-21	331293	0.00349853	ukb-a-275	Leg fat mass (right) || id:ukb-a-275	TRUE	reported	igd	2	TRUE	NA	NA	1115	217677	0.0905299	0.0905299	2.0136859141686
99	rs1491905	C	T	C	T	-0.0120439	-0.0262	0.506315	0.5848	FALSE	FALSE	FALSE	finn-b-C3_BLADDER	14	47296286	0.0436	218792	0.548399	Malignant neoplasm of bladder || id:finn-b-C3_BLADDER	Malignant neoplasm of bladder	Malignant neoplasm of bladder || ||	TRUE	igd	NA	NA	NA	NA	NA	NA	NA	47296286	14	5.55162e-10	331293	0.00194167	ukb-a-275	Leg fat mass (right) || id:ukb-a-275	TRUE	reported	igd	2	TRUE	NA	NA	1115	217677	0.493685	0.4152	1.11758753789842
100	rs1503527	T	C	T	C	0.0134529	0.0331	0.479717	0.5757	FALSE	FALSE	FALSE	finn-b-C3_BLADDER	5	63020536	0.0435	218792	0.4463	Malignant neoplasm of bladder || id:finn-b-C3_BLADDER	Malignant neoplasm of bladder	Malignant neoplasm of bladder || ||	TRUE	igd	NA	NA	NA	NA	NA	NA	NA	63020536	5	4.39339e-12	331293	0.00194289	ukb-a-275	Leg fat mass (right) || id:ukb-a-275	TRUE	reported	igd	2	TRUE	NA	NA	1115	217677	0.479717	0.4243	1.1182897462017
101	rs1524445	T	C	T	C	-0.0142631	-0.0075	0.420405	0.3736	FALSE	FALSE	FALSE	finn-b-C3_BLADDER	7	113035833	0.0445	218792	0.8657	Malignant neoplasm of bladder || id:finn-b-C3_BLADDER	Malignant neoplasm of bladder	Malignant neoplasm of bladder || ||	TRUE	igd	NA	NA	NA	NA	NA	NA	NA	113035833	7	6.18728e-13	331293	0.00198193	ukb-a-275	Leg fat mass (right) || id:ukb-a-275	TRUE	reported	igd	2	TRUE	NA	NA	1115	217677	0.420405	0.420405	1.14076041190677
102	rs1538742	A	C	A	C	-0.0134202	-0.024	0.569585	0.5963	FALSE	FALSE	FALSE	finn-b-C3_BLADDER	1	219668252	0.0439	218792	0.584201	Malignant neoplasm of bladder || id:finn-b-C3_BLADDER	Malignant neoplasm of bladder	Malignant neoplasm of bladder || ||	TRUE	igd	NA	NA	NA	NA	NA	NA	NA	219668252	1	9.13692e-12	331293	0.00196784	ukb-a-275	Leg fat mass (right) || id:ukb-a-275	TRUE	reported	igd	2	TRUE	NA	NA	1115	217677	0.430415	0.4037	1.13265048158442
103	rs1566085	T	G	T	G	-0.0119571	0.0278	0.545436	0.5282	FALSE	FALSE	FALSE	finn-b-C3_BLADDER	8	142624527	0.0429	218792	0.517101	Malignant neoplasm of bladder || id:finn-b-C3_BLADDER	Malignant neoplasm of bladder	Malignant neoplasm of bladder || ||	TRUE	igd	NA	NA	NA	NA	NA	NA	NA	142624527	8	1.15059e-09	331293	0.00196432	ukb-a-275	Leg fat mass (right) || id:ukb-a-275	TRUE	reported	igd	2	TRUE	NA	NA	1115	217677	0.454564	0.4718	1.13062443795528
104	rs16916303	G	A	G	A	-0.0166145	-0.0521	0.119234	0.1293	FALSE	FALSE	FALSE	finn-b-C3_BLADDER	9	30823761	0.0645	218792	0.4188	Malignant neoplasm of bladder || id:finn-b-C3_BLADDER	Malignant neoplasm of bladder	Malignant neoplasm of bladder || ||	TRUE	igd	NA	NA	NA	NA	NA	NA	NA	30823761	9	3.82569e-08	331293	0.00302145	ukb-a-275	Leg fat mass (right) || id:ukb-a-275	TRUE	reported	igd	2	TRUE	NA	NA	1115	217677	0.119234	0.119234	1.73908793275025
105	rs16996657	C	T	C	T	0.0161857	-0.0371	0.128159	0.2109	FALSE	FALSE	FALSE	finn-b-C3_BLADDER	20	15816236	0.053	218792	0.4846	Malignant neoplasm of bladder || id:finn-b-C3_BLADDER	Malignant neoplasm of bladder	Malignant neoplasm of bladder || ||	TRUE	igd	NA	NA	NA	NA	NA	NA	NA	15816236	20	2.6218e-08	331293	0.00290842	ukb-a-275	Leg fat mass (right) || id:ukb-a-275	TRUE	reported	igd	2	TRUE	NA	NA	1115	217677	0.128159	0.128159	1.67403006019278
106	rs17024393	C	T	C	T	0.0489801	-0.2079	0.0257993	0.05543	FALSE	FALSE	FALSE	finn-b-C3_BLADDER	1	110154688	0.0943	218792	0.0273697	Malignant neoplasm of bladder || id:finn-b-C3_BLADDER	Malignant neoplasm of bladder	Malignant neoplasm of bladder || ||	TRUE	igd	NA	NA	NA	NA	NA	NA	NA	110154688	1	1.56819e-15	331293	0.00614414	ukb-a-275	Leg fat mass (right) || id:ukb-a-275	TRUE	reported	igd	2	TRUE	NA	NA	1115	217677	0.0257993	0.0257993	3.53644764306148
107	rs17149254	C	T	C	T	-0.0170174	-0.0484	0.808564	0.7887	FALSE	FALSE	FALSE	finn-b-C3_BLADDER	7	76637391	0.0531	218792	0.3624	Malignant neoplasm of bladder || id:finn-b-C3_BLADDER	Malignant neoplasm of bladder	Malignant neoplasm of bladder || ||	TRUE	igd	TRUE	rs17149254	rs6953561	T	C	G	A	76634463	7	1.41189e-11	331293	0.00251852	ukb-a-275	Leg fat mass (right) || id:ukb-a-275	TRUE	reported	igd	2	TRUE	NA	NA	1115	217677	0.191436	0.2113	1.44961119343036
108	rs17522122	T	G	T	G	0.0140249	0.0593	0.470316	0.4533	FALSE	FALSE	FALSE	finn-b-C3_BLADDER	14	33302882	0.0436	218792	0.1741	Malignant neoplasm of bladder || id:finn-b-C3_BLADDER	Malignant neoplasm of bladder	Malignant neoplasm of bladder || ||	TRUE	igd	NA	NA	NA	NA	NA	NA	NA	33302882	14	6.65886e-13	331293	0.00195155	ukb-a-275	Leg fat mass (right) || id:ukb-a-275	TRUE	reported	igd	2	TRUE	NA	NA	1115	217677	0.470316	0.470316	1.12327427399386
109	rs17627049	A	C	A	C	0.0148341	0.1016	0.274251	0.185	FALSE	FALSE	FALSE	finn-b-C3_BLADDER	6	33537802	0.0554	218792	0.0668098	Malignant neoplasm of bladder || id:finn-b-C3_BLADDER	Malignant neoplasm of bladder	Malignant neoplasm of bladder || ||	TRUE	igd	NA	NA	NA	NA	NA	NA	NA	33537802	6	9.17698e-12	331293	0.00217537	ukb-a-275	Leg fat mass (right) || id:ukb-a-275	TRUE	reported	igd	2	TRUE	NA	NA	1115	217677	0.274251	0.274251	1.25210071861752
110	rs17639996	A	G	A	G	-0.016906	0.0095	0.151381	0.1771	FALSE	FALSE	FALSE	finn-b-C3_BLADDER	3	61269668	0.0564	218792	0.8657	Malignant neoplasm of bladder || id:finn-b-C3_BLADDER	Malignant neoplasm of bladder	Malignant neoplasm of bladder || ||	TRUE	igd	NA	NA	NA	NA	NA	NA	NA	61269668	3	5.04162e-10	331293	0.00271888	ukb-a-275	Leg fat mass (right) || id:ukb-a-275	TRUE	reported	igd	2	TRUE	NA	NA	1115	217677	0.151381	0.151381	1.56493451773023
111	rs17739093	C	T	C	T	-0.0298669	-0.0744	0.0346917	0.0514	FALSE	FALSE	FALSE	finn-b-C3_BLADDER	2	138080930	0.0997	218792	0.4558	Malignant neoplasm of bladder || id:finn-b-C3_BLADDER	Malignant neoplasm of bladder	Malignant neoplasm of bladder || ||	TRUE	igd	NA	NA	NA	NA	NA	NA	NA	138080930	2	1.77374e-08	331293	0.00530225	ukb-a-275	Leg fat mass (right) || id:ukb-a-275	TRUE	reported	igd	2	TRUE	NA	NA	1115	217677	0.0346917	0.0346917	3.05187211154413
112	rs1782508	G	C	G	C	-0.0123817	-0.0305	0.656325	0.6685	FALSE	TRUE	FALSE	finn-b-C3_BLADDER	11	30243795	0.0457	218792	0.5046	Malignant neoplasm of bladder || id:finn-b-C3_BLADDER	Malignant neoplasm of bladder	Malignant neoplasm of bladder || ||	TRUE	igd	NA	NA	NA	NA	NA	NA	NA	30243795	11	1.31477e-09	331293	0.00204125	ukb-a-275	Leg fat mass (right) || id:ukb-a-275	TRUE	reported	igd	2	TRUE	NA	NA	1115	217677	0.343675	0.3315	1.17490385170248
113	rs1783541	T	C	T	C	0.0158188	0.0539	0.218469	0.08938	FALSE	FALSE	FALSE	finn-b-C3_BLADDER	11	65294799	0.0739	218792	0.4659	Malignant neoplasm of bladder || id:finn-b-C3_BLADDER	Malignant neoplasm of bladder	Malignant neoplasm of bladder || ||	TRUE	igd	NA	NA	NA	NA	NA	NA	NA	65294799	11	1.74622e-11	331293	0.00235187	ukb-a-275	Leg fat mass (right) || id:ukb-a-275	TRUE	reported	igd	2	TRUE	NA	NA	1115	217677	0.218469	0.218469	1.35369069036301
114	rs1788808	G	A	G	A	-0.0179276	-0.068	0.497341	0.4753	FALSE	FALSE	FALSE	finn-b-C3_BLADDER	18	21094207	0.0431	218792	0.1144	Malignant neoplasm of bladder || id:finn-b-C3_BLADDER	Malignant neoplasm of bladder	Malignant neoplasm of bladder || ||	TRUE	igd	TRUE	rs1788808	rs11664076	G	A	T	C	21090023	18	2.9847e-20	331293	0.0019444	ukb-a-275	Leg fat mass (right) || id:ukb-a-275	TRUE	reported	igd	2	TRUE	NA	NA	1115	217677	0.497341	0.497341	1.11915887287216
115	rs1840126	C	A	C	A	-0.0107777	-0.0115	0.56206	0.5272	FALSE	FALSE	FALSE	finn-b-C3_BLADDER	2	236896765	0.0432	218792	0.79	Malignant neoplasm of bladder || id:finn-b-C3_BLADDER	Malignant neoplasm of bladder	Malignant neoplasm of bladder || ||	TRUE	igd	NA	NA	NA	NA	NA	NA	NA	236896765	2	3.64872e-08	331293	0.00195701	ukb-a-275	Leg fat mass (right) || id:ukb-a-275	TRUE	reported	igd	2	TRUE	NA	NA	1115	217677	0.43794	0.4728	1.12641694394134
116	rs1928496	T	C	T	C	0.0147525	4e-04	0.742388	0.6829	FALSE	FALSE	FALSE	finn-b-C3_BLADDER	13	31012904	0.0466	218792	0.994	Malignant neoplasm of bladder || id:finn-b-C3_BLADDER	Malignant neoplasm of bladder	Malignant neoplasm of bladder || ||	TRUE	igd	NA	NA	NA	NA	NA	NA	NA	31012904	13	2.88802e-11	331293	0.00221762	ukb-a-275	Leg fat mass (right) || id:ukb-a-275	TRUE	reported	igd	2	TRUE	NA	NA	1115	217677	0.257612	0.3171	1.27641899797303
117	rs1964675	T	C	T	C	0.0125288	-0.0175	0.711577	0.7593	FALSE	FALSE	FALSE	finn-b-C3_BLADDER	3	136114945	0.0501	218792	0.726501	Malignant neoplasm of bladder || id:finn-b-C3_BLADDER	Malignant neoplasm of bladder	Malignant neoplasm of bladder || ||	TRUE	igd	NA	NA	NA	NA	NA	NA	NA	136114945	3	5.37007e-09	331293	0.00214702	ukb-a-275	Leg fat mass (right) || id:ukb-a-275	TRUE	reported	igd	2	TRUE	NA	NA	1115	217677	0.288423	0.2407	1.23578300927483
118	rs2016469	A	G	A	G	0.0123861	-0.0778	0.373695	0.3546	FALSE	FALSE	FALSE	finn-b-C3_BLADDER	3	108023965	0.0449	218792	0.0828705	Malignant neoplasm of bladder || id:finn-b-C3_BLADDER	Malignant neoplasm of bladder	Malignant neoplasm of bladder || ||	TRUE	igd	NA	NA	NA	NA	NA	NA	NA	108023965	3	9.15904e-10	331293	0.00202268	ukb-a-275	Leg fat mass (right) || id:ukb-a-275	TRUE	reported	igd	2	TRUE	NA	NA	1115	217677	0.373695	0.373695	1.16421532039758
119	rs2032912	T	G	T	G	-0.0142716	-0.0458	0.409137	0.428	FALSE	FALSE	FALSE	finn-b-C3_BLADDER	16	69581354	0.0436	218792	0.2932	Malignant neoplasm of bladder || id:finn-b-C3_BLADDER	Malignant neoplasm of bladder	Malignant neoplasm of bladder || ||	TRUE	igd	TRUE	rs2032912	rs35967356	T	G	T	C	69568303	16	5.83176e-13	331293	0.00198089	ukb-a-275	Leg fat mass (right) || id:ukb-a-275	TRUE	reported	igd	2	TRUE	NA	NA	1115	217677	0.409137	0.409137	1.14016180810725
120	rs2072413	T	C	T	C	-0.0122407	0.0125	0.272655	0.2375	FALSE	FALSE	FALSE	finn-b-C3_BLADDER	7	150647969	0.0504	218792	0.8037	Malignant neoplasm of bladder || id:finn-b-C3_BLADDER	Malignant neoplasm of bladder	Malignant neoplasm of bladder || ||	TRUE	igd	NA	NA	NA	NA	NA	NA	NA	150647969	7	2.42845e-08	331293	0.00219427	ukb-a-275	Leg fat mass (right) || id:ukb-a-275	TRUE	reported	igd	2	TRUE	NA	NA	1115	217677	0.272655	0.272655	1.26297919151265
121	rs208477	T	C	T	C	0.0145825	-0.0052	0.186433	0.2613	FALSE	FALSE	FALSE	finn-b-C3_BLADDER	6	66920846	0.049	218792	0.9148	Malignant neoplasm of bladder || id:finn-b-C3_BLADDER	Malignant neoplasm of bladder	Malignant neoplasm of bladder || ||	TRUE	igd	NA	NA	NA	NA	NA	NA	NA	66920846	6	4.88934e-09	331293	0.00249229	ukb-a-275	Leg fat mass (right) || id:ukb-a-275	TRUE	reported	igd	2	TRUE	NA	NA	1115	217677	0.186433	0.186433	1.43451371490977
122	rs2102278	G	A	G	A	0.0120568	0.0181	0.322075	0.3309	FALSE	FALSE	FALSE	finn-b-C3_BLADDER	4	52818664	0.0461	218792	0.694201	Malignant neoplasm of bladder || id:finn-b-C3_BLADDER	Malignant neoplasm of bladder	Malignant neoplasm of bladder || ||	TRUE	igd	NA	NA	NA	NA	NA	NA	NA	52818664	4	7.02554e-09	331293	0.00208218	ukb-a-275	Leg fat mass (right) || id:ukb-a-275	TRUE	reported	igd	2	TRUE	NA	NA	1115	217677	0.322075	0.322075	1.19846236469705
123	rs2155869	C	T	C	T	-0.0143592	-0.0613	0.819163	0.7911	FALSE	FALSE	FALSE	finn-b-C3_BLADDER	18	13203500	0.0531	218792	0.2482	Malignant neoplasm of bladder || id:finn-b-C3_BLADDER	Malignant neoplasm of bladder	Malignant neoplasm of bladder || ||	TRUE	igd	TRUE	rs2155869	rs12326701	T	C	T	C	13199302	18	1.13776e-08	331293	0.00251521	ukb-a-275	Leg fat mass (right) || id:ukb-a-275	TRUE	reported	igd	2	TRUE	NA	NA	1115	217677	0.180837	0.2089	1.44770602172227
124	rs2161796	C	T	C	T	-0.0137775	-0.0368	0.375004	0.4059	FALSE	FALSE	FALSE	finn-b-C3_BLADDER	18	40788387	0.0437	218792	0.3999	Malignant neoplasm of bladder || id:finn-b-C3_BLADDER	Malignant neoplasm of bladder	Malignant neoplasm of bladder || ||	TRUE	igd	TRUE	rs2161796	rs2052607	C	T	A	G	40750455	18	7.10068e-12	331293	0.00200959	ukb-a-275	Leg fat mass (right) || id:ukb-a-275	TRUE	reported	igd	2	TRUE	NA	NA	1115	217677	0.375004	0.375004	1.1566809706517
125	rs2172131	C	T	C	T	-0.0143096	-0.0244	0.580636	0.5139	FALSE	FALSE	FALSE	finn-b-C3_BLADDER	10	133978962	0.0429	218792	0.5699	Malignant neoplasm of bladder || id:finn-b-C3_BLADDER	Malignant neoplasm of bladder	Malignant neoplasm of bladder || ||	TRUE	igd	NA	NA	NA	NA	NA	NA	NA	133978962	10	3.59005e-13	331293	0.00196818	ukb-a-275	Leg fat mass (right) || id:ukb-a-275	TRUE	reported	igd	2	TRUE	NA	NA	1115	217677	0.419364	0.4861	1.13284617898042
126	rs2181375	G	A	G	A	0.0147442	0.0399	0.598633	0.6012	FALSE	FALSE	FALSE	finn-b-C3_BLADDER	1	96940119	0.0437	218792	0.3611	Malignant neoplasm of bladder || id:finn-b-C3_BLADDER	Malignant neoplasm of bladder	Malignant neoplasm of bladder || ||	TRUE	igd	NA	NA	NA	NA	NA	NA	NA	96940119	1	9.42106e-14	331293	0.00197932	ukb-a-275	Leg fat mass (right) || id:ukb-a-275	TRUE	reported	igd	2	TRUE	NA	NA	1115	217677	0.401367	0.3988	1.1392581466022
128	rs2287214	G	A	G	A	0.0126568	0.0589	0.397832	0.3807	FALSE	FALSE	FALSE	finn-b-C3_BLADDER	12	108090518	0.0442	218792	0.1826	Malignant neoplasm of bladder || id:finn-b-C3_BLADDER	Malignant neoplasm of bladder	Malignant neoplasm of bladder || ||	TRUE	igd	NA	NA	NA	NA	NA	NA	NA	108090518	12	1.75906e-10	331293	0.00198344	ukb-a-275	Leg fat mass (right) || id:ukb-a-275	TRUE	reported	igd	2	TRUE	NA	NA	1115	217677	0.397832	0.397832	1.14162953857722
129	rs2292238	C	A	C	A	-0.0122449	-0.1064	0.408667	0.3931	FALSE	FALSE	FALSE	finn-b-C3_BLADDER	12	56493822	0.0439	218792	0.0152799	Malignant neoplasm of bladder || id:finn-b-C3_BLADDER	Malignant neoplasm of bladder	Malignant neoplasm of bladder || ||	TRUE	igd	NA	NA	NA	NA	NA	NA	NA	56493822	12	6.09032e-10	331293	0.00197874	ukb-a-275	Leg fat mass (right) || id:ukb-a-275	TRUE	reported	igd	2	TRUE	NA	NA	1115	217677	0.408667	0.408667	1.13892430986785
130	rs2307111	C	T	C	T	-0.0232239	-0.0506	0.393183	0.4266	FALSE	FALSE	FALSE	finn-b-C3_BLADDER	5	75003678	0.0435	218792	0.2447	Malignant neoplasm of bladder || id:finn-b-C3_BLADDER	Malignant neoplasm of bladder	Malignant neoplasm of bladder || ||	TRUE	igd	NA	NA	NA	NA	NA	NA	NA	75003678	5	1.80717e-31	331293	0.00198979	ukb-a-275	Leg fat mass (right) || id:ukb-a-275	TRUE	reported	igd	2	TRUE	NA	NA	1115	217677	0.393183	0.393183	1.14528447523776
131	rs2318543	G	A	G	A	-0.0145741	0.0068	0.782495	0.778	FALSE	FALSE	FALSE	finn-b-C3_BLADDER	4	67803263	0.0519	218792	0.8951	Malignant neoplasm of bladder || id:finn-b-C3_BLADDER	Malignant neoplasm of bladder	Malignant neoplasm of bladder || ||	TRUE	igd	NA	NA	NA	NA	NA	NA	NA	67803263	4	6.78235e-10	331293	0.00236161	ukb-a-275	Leg fat mass (right) || id:ukb-a-275	TRUE	reported	igd	2	TRUE	NA	NA	1115	217677	0.217505	0.222	1.35929684517775
132	rs2370982	T	C	T	C	0.0231684	-0.0073	0.215336	0.237	FALSE	FALSE	FALSE	finn-b-C3_BLADDER	14	79890677	0.0502	218792	0.8841	Malignant neoplasm of bladder || id:finn-b-C3_BLADDER	Malignant neoplasm of bladder	Malignant neoplasm of bladder || ||	TRUE	igd	NA	NA	NA	NA	NA	NA	NA	79890677	14	2.18273e-22	331293	0.00238025	ukb-a-275	Leg fat mass (right) || id:ukb-a-275	TRUE	reported	igd	2	TRUE	NA	NA	1115	217677	0.215336	0.215336	1.370025667123
133	rs2398861	G	A	G	A	0.0156721	0.0661	0.256599	0.3168	FALSE	FALSE	FALSE	finn-b-C3_BLADDER	9	96430747	0.0463	218792	0.1536	Malignant neoplasm of bladder || id:finn-b-C3_BLADDER	Malignant neoplasm of bladder	Malignant neoplasm of bladder || ||	TRUE	igd	NA	NA	NA	NA	NA	NA	NA	96430747	9	2.19989e-12	331293	0.00223204	ukb-a-275	Leg fat mass (right) || id:ukb-a-275	TRUE	reported	igd	2	TRUE	NA	NA	1115	217677	0.256599	0.256599	1.28471886988561
134	rs241459	C	A	C	A	-0.0179407	0.0188	0.680281	0.6224	FALSE	FALSE	FALSE	finn-b-C3_BLADDER	1	49757268	0.0445	218792	0.673	Malignant neoplasm of bladder || id:finn-b-C3_BLADDER	Malignant neoplasm of bladder	Malignant neoplasm of bladder || ||	TRUE	igd	NA	NA	NA	NA	NA	NA	NA	49757268	1	5.89794e-18	331293	0.00207768	ukb-a-275	Leg fat mass (right) || id:ukb-a-275	TRUE	reported	igd	2	TRUE	NA	NA	1115	217677	0.319719	0.3776	1.19587225210298
135	rs2418507	T	C	T	C	0.012735	-0.0329	0.574207	0.6101	FALSE	FALSE	FALSE	finn-b-C3_BLADDER	3	153674220	0.044	218792	0.454099	Malignant neoplasm of bladder || id:finn-b-C3_BLADDER	Malignant neoplasm of bladder	Malignant neoplasm of bladder || ||	TRUE	igd	NA	NA	NA	NA	NA	NA	NA	153674220	3	9.9106e-11	331293	0.00196877	ukb-a-275	Leg fat mass (right) || id:ukb-a-275	TRUE	reported	igd	2	TRUE	NA	NA	1115	217677	0.425793	0.3899	1.13318577152053
136	rs2439823	G	A	G	A	0.0158967	0.1044	0.547705	0.4896	FALSE	FALSE	FALSE	finn-b-C3_BLADDER	10	99778226	0.043	218792	0.0152598	Malignant neoplasm of bladder || id:finn-b-C3_BLADDER	Malignant neoplasm of bladder	Malignant neoplasm of bladder || ||	TRUE	igd	NA	NA	NA	NA	NA	NA	NA	99778226	10	4.33311e-16	331293	0.00195549	ukb-a-275	Leg fat mass (right) || id:ukb-a-275	TRUE	reported	igd	2	TRUE	NA	NA	1115	217677	0.452295	0.5104	1.12554206146512
137	rs2455386	G	A	G	A	-0.0114426	-0.065	0.679614	0.7403	FALSE	FALSE	FALSE	finn-b-C3_BLADDER	5	60912736	0.0487	218792	0.1815	Malignant neoplasm of bladder || id:finn-b-C3_BLADDER	Malignant neoplasm of bladder	Malignant neoplasm of bladder || ||	TRUE	igd	NA	NA	NA	NA	NA	NA	NA	60912736	5	4.39997e-08	331293	0.00209031	ukb-a-275	Leg fat mass (right) || id:ukb-a-275	TRUE	reported	igd	2	TRUE	NA	NA	1115	217677	0.320386	0.2597	1.20314183478369
138	rs252749	A	G	A	G	-0.0148077	-0.1105	0.246565	0.1858	FALSE	FALSE	FALSE	finn-b-C3_BLADDER	5	77389973	0.0548	218792	0.0438995	Malignant neoplasm of bladder || id:finn-b-C3_BLADDER	Malignant neoplasm of bladder	Malignant neoplasm of bladder || ||	TRUE	igd	NA	NA	NA	NA	NA	NA	NA	77389973	5	4.49676e-11	331293	0.00224804	ukb-a-275	Leg fat mass (right) || id:ukb-a-275	TRUE	reported	igd	2	TRUE	NA	NA	1115	217677	0.246565	0.246565	1.29392815910899
139	rs2606228	C	A	C	A	-0.0117496	0.1005	0.642769	0.5875	FALSE	FALSE	FALSE	finn-b-C3_BLADDER	3	183537759	0.0438	218792	0.02175	Malignant neoplasm of bladder || id:finn-b-C3_BLADDER	Malignant neoplasm of bladder	Malignant neoplasm of bladder || ||	TRUE	igd	NA	NA	NA	NA	NA	NA	NA	183537759	3	9.9685e-09	331293	0.00205004	ukb-a-275	Leg fat mass (right) || id:ukb-a-275	TRUE	reported	igd	2	TRUE	NA	NA	1115	217677	0.357231	0.4125	1.17996320496957
140	rs2678204	G	T	G	T	0.0204126	0.0217	0.341813	0.2962	FALSE	FALSE	FALSE	finn-b-C3_BLADDER	1	201800511	0.0473	218792	0.6462	Malignant neoplasm of bladder || id:finn-b-C3_BLADDER	Malignant neoplasm of bladder	Malignant neoplasm of bladder || ||	TRUE	igd	NA	NA	NA	NA	NA	NA	NA	201800511	1	2.2584e-23	331293	0.0020491	ukb-a-275	Leg fat mass (right) || id:ukb-a-275	TRUE	reported	igd	2	TRUE	NA	NA	1115	217677	0.341813	0.341813	1.1794221592277
141	rs2737251	T	C	T	C	-0.0159609	0.006	0.337998	0.4196	FALSE	FALSE	FALSE	finn-b-C3_BLADDER	8	116662108	0.0436	218792	0.8911	Malignant neoplasm of bladder || id:finn-b-C3_BLADDER	Malignant neoplasm of bladder	Malignant neoplasm of bladder || ||	TRUE	igd	NA	NA	NA	NA	NA	NA	NA	116662108	8	7.57705e-15	331293	0.00205289	ukb-a-275	Leg fat mass (right) || id:ukb-a-275	TRUE	reported	igd	2	TRUE	NA	NA	1115	217677	0.337998	0.337998	1.18160360961249
142	rs27741	A	G	A	G	0.0215204	0.1257	0.418938	0.5297	FALSE	FALSE	FALSE	finn-b-C3_BLADDER	16	28519096	0.0429	218792	0.00340902	Malignant neoplasm of bladder || id:finn-b-C3_BLADDER	Malignant neoplasm of bladder	Malignant neoplasm of bladder || ||	TRUE	igd	TRUE	rs27741	rs153109	A	G	C	T	28504181	16	9.09076e-28	331293	0.00197027	ukb-a-275	Leg fat mass (right) || id:ukb-a-275	TRUE	reported	igd	2	TRUE	NA	NA	1115	217677	0.418938	0.418938	1.13404914238522
143	rs2812757	A	G	A	G	0.012546	0.0341	0.235002	0.1975	FALSE	FALSE	FALSE	finn-b-C3_BLADDER	13	19927463	0.0544	218792	0.53	Malignant neoplasm of bladder || id:finn-b-C3_BLADDER	Malignant neoplasm of bladder	Malignant neoplasm of bladder || ||	TRUE	igd	NA	NA	NA	NA	NA	NA	NA	19927463	13	4.73544e-08	331293	0.00229734	ukb-a-275	Leg fat mass (right) || id:ukb-a-275	TRUE	reported	igd	2	TRUE	NA	NA	1115	217677	0.235002	0.235002	1.32230428152856
144	rs2814943	A	G	A	G	0.0355121	-0.1747	0.139971	0.2027	FALSE	FALSE	FALSE	finn-b-C3_BLADDER	6	34552736	0.0549	218792	0.00145999	Malignant neoplasm of bladder || id:finn-b-C3_BLADDER	Malignant neoplasm of bladder	Malignant neoplasm of bladder || ||	TRUE	igd	NA	NA	NA	NA	NA	NA	NA	34552736	6	5.49921e-37	331293	0.00279464	ukb-a-275	Leg fat mass (right) || id:ukb-a-275	TRUE	reported	igd	2	TRUE	NA	NA	1115	217677	0.139971	0.139971	1.60854050220297
145	rs28366156	C	T	C	T	-0.023151	-0.0252	0.131356	0.07094	FALSE	FALSE	FALSE	finn-b-C3_BLADDER	6	31671498	0.0821	218792	0.758799	Malignant neoplasm of bladder || id:finn-b-C3_BLADDER	Malignant neoplasm of bladder	Malignant neoplasm of bladder || ||	TRUE	igd	NA	NA	NA	NA	NA	NA	NA	31671498	6	7.92866e-16	331293	0.00287387	ukb-a-275	Leg fat mass (right) || id:ukb-a-275	TRUE	reported	igd	2	TRUE	NA	NA	1115	217677	0.131356	0.131356	1.65414375127603
146	rs28414958	A	G	A	G	0.0220869	0.0127	0.0698712	0.07456	FALSE	FALSE	FALSE	finn-b-C3_BLADDER	2	145622871	0.0814	218792	0.8764	Malignant neoplasm of bladder || id:finn-b-C3_BLADDER	Malignant neoplasm of bladder	Malignant neoplasm of bladder || ||	TRUE	igd	NA	NA	NA	NA	NA	NA	NA	145622871	2	7.33111e-09	331293	0.00381907	ukb-a-275	Leg fat mass (right) || id:ukb-a-275	TRUE	reported	igd	2	TRUE	NA	NA	1115	217677	0.0698712	0.0698712	2.19818251214764
147	rs28457808	G	C	G	C	-0.0165242	-0.0099	0.163186	0.2234	FALSE	TRUE	FALSE	finn-b-C3_BLADDER	7	99023246	0.0512	218792	0.8463	Malignant neoplasm of bladder || id:finn-b-C3_BLADDER	Malignant neoplasm of bladder	Malignant neoplasm of bladder || ||	TRUE	igd	NA	NA	NA	NA	NA	NA	NA	99023246	7	3.4712e-10	331293	0.00263279	ukb-a-275	Leg fat mass (right) || id:ukb-a-275	TRUE	reported	igd	2	TRUE	NA	NA	1115	217677	0.163186	0.163186	1.51538278590264
148	rs2861685	C	T	C	T	-0.0137282	-0.0481	0.411371	0.4128	FALSE	FALSE	FALSE	finn-b-C3_BLADDER	2	67837553	0.0437	218792	0.2705	Malignant neoplasm of bladder || id:finn-b-C3_BLADDER	Malignant neoplasm of bladder	Malignant neoplasm of bladder || ||	TRUE	igd	NA	NA	NA	NA	NA	NA	NA	67837553	2	3.23892e-12	331293	0.00197041	ukb-a-275	Leg fat mass (right) || id:ukb-a-275	TRUE	reported	igd	2	TRUE	NA	NA	1115	217677	0.411371	0.411371	1.13412972366593
149	rs286818	A	T	A	T	-0.0193845	0.0427	0.170248	0.2095	FALSE	TRUE	FALSE	finn-b-C3_BLADDER	5	107433446	0.0527	218792	0.4178	Malignant neoplasm of bladder || id:finn-b-C3_BLADDER	Malignant neoplasm of bladder	Malignant neoplasm of bladder || ||	TRUE	igd	NA	NA	NA	NA	NA	NA	NA	107433446	5	7.22104e-14	331293	0.00259008	ukb-a-275	Leg fat mass (right) || id:ukb-a-275	TRUE	reported	igd	2	TRUE	NA	NA	1115	217677	0.170248	0.170248	1.49079973948196
150	rs28726372	C	T	C	T	0.0120222	-0.0774	0.307814	0.3298	FALSE	FALSE	FALSE	finn-b-C3_BLADDER	1	84353839	0.0459	218792	0.0917804	Malignant neoplasm of bladder || id:finn-b-C3_BLADDER	Malignant neoplasm of bladder	Malignant neoplasm of bladder || ||	TRUE	igd	NA	NA	NA	NA	NA	NA	NA	84353839	1	1.10505e-08	331293	0.00210403	ukb-a-275	Leg fat mass (right) || id:ukb-a-275	TRUE	reported	igd	2	TRUE	NA	NA	1115	217677	0.307814	0.307814	1.21103880029274
151	rs2917705	A	G	A	G	-0.0162626	0.0634	0.139388	0.1091	FALSE	FALSE	FALSE	finn-b-C3_BLADDER	16	64339094	0.0686	218792	0.3553	Malignant neoplasm of bladder || id:finn-b-C3_BLADDER	Malignant neoplasm of bladder	Malignant neoplasm of bladder || ||	TRUE	igd	NA	NA	NA	NA	NA	NA	NA	64339094	16	6.95793e-09	331293	0.00280773	ukb-a-275	Leg fat mass (right) || id:ukb-a-275	TRUE	reported	igd	2	TRUE	NA	NA	1115	217677	0.139388	0.139388	1.61607485194885
152	rs2954021	G	A	G	A	0.0122362	0.0115	0.505955	0.536	FALSE	FALSE	FALSE	finn-b-C3_BLADDER	8	126482077	0.0429	218792	0.7877	Malignant neoplasm of bladder || id:finn-b-C3_BLADDER	Malignant neoplasm of bladder	Malignant neoplasm of bladder || ||	TRUE	igd	NA	NA	NA	NA	NA	NA	NA	126482077	8	2.99613e-10	331293	0.00194251	ukb-a-275	Leg fat mass (right) || id:ukb-a-275	TRUE	reported	igd	2	TRUE	NA	NA	1115	217677	0.494045	0.464	1.11807102558265
153	rs329118	T	C	T	C	-0.011022	8e-04	0.418188	0.4227	FALSE	FALSE	FALSE	finn-b-C3_BLADDER	5	133861663	0.0433	218792	0.9855	Malignant neoplasm of bladder || id:finn-b-C3_BLADDER	Malignant neoplasm of bladder	Malignant neoplasm of bladder || ||	TRUE	igd	NA	NA	NA	NA	NA	NA	NA	133861663	5	2.20485e-08	331293	0.00196988	ukb-a-275	Leg fat mass (right) || id:ukb-a-275	TRUE	reported	igd	2	TRUE	NA	NA	1115	217677	0.418188	0.418188	1.1338246659604
154	rs34045288	T	C	T	C	0.0197368	-0.0063	0.335903	0.3767	FALSE	FALSE	FALSE	finn-b-C3_BLADDER	6	40369081	0.0443	218792	0.887	Malignant neoplasm of bladder || id:finn-b-C3_BLADDER	Malignant neoplasm of bladder	Malignant neoplasm of bladder || ||	TRUE	igd	NA	NA	NA	NA	NA	NA	NA	40369081	6	8.48203e-22	331293	0.00205708	ukb-a-275	Leg fat mass (right) || id:ukb-a-275	TRUE	reported	igd	2	TRUE	NA	NA	1115	217677	0.335903	0.335903	1.18401529222786
155	rs34769775	T	C	T	C	-0.0155887	0.1023	0.297863	0.2668	FALSE	FALSE	FALSE	finn-b-C3_BLADDER	15	80989172	0.0483	218792	0.0341397	Malignant neoplasm of bladder || id:finn-b-C3_BLADDER	Malignant neoplasm of bladder	Malignant neoplasm of bladder || ||	TRUE	igd	NA	NA	NA	NA	NA	NA	NA	80989172	15	1.93419e-13	331293	0.00211987	ukb-a-275	Leg fat mass (right) || id:ukb-a-275	TRUE	reported	igd	2	TRUE	NA	NA	1115	217677	0.297863	0.297863	1.2201559966239
156	rs34811474	A	G	A	G	-0.0181464	-0.0529	0.231875	0.2299	FALSE	FALSE	FALSE	finn-b-C3_BLADDER	4	25408838	0.0511	218792	0.3001	Malignant neoplasm of bladder || id:finn-b-C3_BLADDER	Malignant neoplasm of bladder	Malignant neoplasm of bladder || ||	TRUE	igd	NA	NA	NA	NA	NA	NA	NA	25408838	4	2.87343e-15	331293	0.00229799	ukb-a-275	Leg fat mass (right) || id:ukb-a-275	TRUE	reported	igd	2	TRUE	NA	NA	1115	217677	0.231875	0.231875	1.32267840890326
157	rs34966008	T	C	T	C	-0.0156129	0.018	0.408148	0.3692	FALSE	FALSE	FALSE	finn-b-C3_BLADDER	17	34919623	0.0446	218792	0.686	Malignant neoplasm of bladder || id:finn-b-C3_BLADDER	Malignant neoplasm of bladder	Malignant neoplasm of bladder || ||	TRUE	igd	NA	NA	NA	NA	NA	NA	NA	34919623	17	2.64545e-15	331293	0.00197457	ukb-a-275	Leg fat mass (right) || id:ukb-a-275	TRUE	reported	igd	2	TRUE	NA	NA	1115	217677	0.408148	0.408148	1.13652413886401
158	rs35025195	A	G	A	G	-0.0199368	-0.0097	0.166132	0.1378	FALSE	FALSE	FALSE	finn-b-C3_BLADDER	11	134522597	0.0616	218792	0.8755	Malignant neoplasm of bladder || id:finn-b-C3_BLADDER	Malignant neoplasm of bladder	Malignant neoplasm of bladder || ||	TRUE	igd	NA	NA	NA	NA	NA	NA	NA	134522597	11	2.21564e-14	331293	0.00261028	ukb-a-275	Leg fat mass (right) || id:ukb-a-275	TRUE	reported	igd	2	TRUE	NA	NA	1115	217677	0.166132	0.166132	1.50242646712648
159	rs35154326	G	A	G	A	-0.0135753	0.0281	0.272456	0.312	FALSE	FALSE	FALSE	finn-b-C3_BLADDER	16	24862414	0.0465	218792	0.5462	Malignant neoplasm of bladder || id:finn-b-C3_BLADDER	Malignant neoplasm of bladder	Malignant neoplasm of bladder || ||	TRUE	igd	NA	NA	NA	NA	NA	NA	NA	24862414	16	6.38263e-10	331293	0.00219634	ukb-a-275	Leg fat mass (right) || id:ukb-a-275	TRUE	reported	igd	2	TRUE	NA	NA	1115	217677	0.272456	0.272456	1.26417064330592
160	rs362307	T	C	T	C	0.0226134	-0.0197	0.0760278	0.06838	FALSE	FALSE	FALSE	finn-b-C3_BLADDER	4	3241845	0.0845	218792	0.8156	Malignant neoplasm of bladder || id:finn-b-C3_BLADDER	Malignant neoplasm of bladder	Malignant neoplasm of bladder || ||	TRUE	igd	NA	NA	NA	NA	NA	NA	NA	3241845	4	1.03309e-09	331293	0.00370444	ukb-a-275	Leg fat mass (right) || id:ukb-a-275	TRUE	reported	igd	2	TRUE	NA	NA	1115	217677	0.0760278	0.0760278	2.13220371066783
161	rs3749472	G	A	G	A	0.0110139	0.0185	0.461579	0.4552	FALSE	FALSE	FALSE	finn-b-C3_BLADDER	4	56294032	0.0428	218792	0.6664	Malignant neoplasm of bladder || id:finn-b-C3_BLADDER	Malignant neoplasm of bladder	Malignant neoplasm of bladder || ||	TRUE	igd	NA	NA	NA	NA	NA	NA	NA	56294032	4	1.6017e-08	331293	0.00194922	ukb-a-275	Leg fat mass (right) || id:ukb-a-275	TRUE	reported	igd	2	TRUE	NA	NA	1115	217677	0.461579	0.461579	1.1219331712507
162	rs3784699	C	T	C	T	0.0193945	0.0406	0.603021	0.6449	FALSE	FALSE	FALSE	finn-b-C3_BLADDER	15	68007591	0.0448	218792	0.3652	Malignant neoplasm of bladder || id:finn-b-C3_BLADDER	Malignant neoplasm of bladder	Malignant neoplasm of bladder || ||	TRUE	igd	NA	NA	NA	NA	NA	NA	NA	68007591	15	1.6233e-22	331293	0.00198639	ukb-a-275	Leg fat mass (right) || id:ukb-a-275	TRUE	reported	igd	2	TRUE	NA	NA	1115	217677	0.396979	0.3551	1.14332750127779
163	rs3803286	G	A	G	A	-0.0172179	-0.033	0.666379	0.6625	FALSE	FALSE	FALSE	finn-b-C3_BLADDER	14	103246470	0.0454	218792	0.4674	Malignant neoplasm of bladder || id:finn-b-C3_BLADDER	Malignant neoplasm of bladder	Malignant neoplasm of bladder || ||	TRUE	igd	NA	NA	NA	NA	NA	NA	NA	103246470	14	5.75307e-17	331293	0.00205694	ukb-a-275	Leg fat mass (right) || id:ukb-a-275	TRUE	reported	igd	2	TRUE	NA	NA	1115	217677	0.333621	0.3375	1.18393471094716
164	rs3814883	T	C	T	C	0.0207417	0.019	0.483348	0.4119	FALSE	FALSE	FALSE	finn-b-C3_BLADDER	16	29994922	0.0435	218792	0.662	Malignant neoplasm of bladder || id:finn-b-C3_BLADDER	Malignant neoplasm of bladder	Malignant neoplasm of bladder || ||	TRUE	igd	NA	NA	NA	NA	NA	NA	NA	29994922	16	1.93419e-26	331293	0.00194918	ukb-a-275	Leg fat mass (right) || id:ukb-a-275	TRUE	reported	igd	2	TRUE	NA	NA	1115	217677	0.483348	0.483348	1.12191014802765
165	rs3897102	T	C	T	C	0.0124374	-0.0115	0.412248	0.4606	FALSE	FALSE	FALSE	finn-b-C3_BLADDER	12	123492112	0.0434	218792	0.7902	Malignant neoplasm of bladder || id:finn-b-C3_BLADDER	Malignant neoplasm of bladder	Malignant neoplasm of bladder || ||	TRUE	igd	NA	NA	NA	NA	NA	NA	NA	123492112	12	3.95959e-10	331293	0.00198814	ukb-a-275	Leg fat mass (right) || id:ukb-a-275	TRUE	reported	igd	2	TRUE	NA	NA	1115	217677	0.412248	0.412248	1.14433476728659
166	rs390192	G	A	G	A	-0.0123388	-0.0449	0.522445	0.4841	FALSE	FALSE	FALSE	finn-b-C3_BLADDER	6	83359135	0.0432	218792	0.2983	Malignant neoplasm of bladder || id:finn-b-C3_BLADDER	Malignant neoplasm of bladder	Malignant neoplasm of bladder || ||	TRUE	igd	NA	NA	NA	NA	NA	NA	NA	83359135	6	2.84643e-10	331293	0.00195632	ukb-a-275	Leg fat mass (right) || id:ukb-a-275	TRUE	reported	igd	2	TRUE	NA	NA	1115	217677	0.477555	0.5159	1.12601979334358
167	rs429358	C	T	C	T	-0.0199427	-0.0448	0.156331	0.1826	FALSE	FALSE	FALSE	finn-b-C3_BLADDER	19	45411941	0.0574	218792	0.4344	Malignant neoplasm of bladder || id:finn-b-C3_BLADDER	Malignant neoplasm of bladder	Malignant neoplasm of bladder || ||	TRUE	igd	NA	NA	NA	NA	NA	NA	NA	45411941	19	8.73373e-14	331293	0.00267362	ukb-a-275	Leg fat mass (right) || id:ukb-a-275	TRUE	reported	igd	2	TRUE	NA	NA	1115	217677	0.156331	0.156331	1.53888374083957
168	rs444102	C	G	C	G	0.0155585	0.1768	0.171096	0.1907	FALSE	TRUE	FALSE	finn-b-C3_BLADDER	22	18215952	0.0547	218792	0.00122699	Malignant neoplasm of bladder || id:finn-b-C3_BLADDER	Malignant neoplasm of bladder	Malignant neoplasm of bladder || ||	TRUE	igd	NA	NA	NA	NA	NA	NA	NA	18215952	22	1.62136e-09	331293	0.00257933	ukb-a-275	Leg fat mass (right) || id:ukb-a-275	TRUE	reported	igd	2	TRUE	NA	NA	1115	217677	0.171096	0.171096	1.48461224828499
169	rs4467770	A	G	A	G	0.0152565	0.0014	0.730668	0.7104	FALSE	FALSE	FALSE	finn-b-C3_BLADDER	6	12086826	0.0476	218792	0.9771	Malignant neoplasm of bladder || id:finn-b-C3_BLADDER	Malignant neoplasm of bladder	Malignant neoplasm of bladder || ||	TRUE	igd	NA	NA	NA	NA	NA	NA	NA	12086826	6	3.71792e-12	331293	0.00219588	ukb-a-275	Leg fat mass (right) || id:ukb-a-275	TRUE	reported	igd	2	TRUE	NA	NA	1115	217677	0.269332	0.2896	1.26390587624075
170	rs4471907	A	G	A	G	0.0115311	0.0096	0.528762	0.524	FALSE	FALSE	FALSE	finn-b-C3_BLADDER	2	193870095	0.0432	218792	0.8243	Malignant neoplasm of bladder || id:finn-b-C3_BLADDER	Malignant neoplasm of bladder	Malignant neoplasm of bladder || ||	TRUE	igd	NA	NA	NA	NA	NA	NA	NA	193870095	2	3.14196e-09	331293	0.00194644	ukb-a-275	Leg fat mass (right) || id:ukb-a-275	TRUE	reported	igd	2	TRUE	NA	NA	1115	217677	0.471238	0.476	1.12033305724814
171	rs4482463	A	C	A	C	-0.0261942	-0.0032	0.924181	0.9401	FALSE	FALSE	FALSE	finn-b-C3_BLADDER	2	205375909	0.0908	218792	0.9715	Malignant neoplasm of bladder || id:finn-b-C3_BLADDER	Malignant neoplasm of bladder	Malignant neoplasm of bladder || ||	TRUE	igd	NA	NA	NA	NA	NA	NA	NA	205375909	2	1.02329e-12	331293	0.00367503	ukb-a-275	Leg fat mass (right) || id:ukb-a-275	TRUE	reported	igd	2	TRUE	NA	NA	1115	217677	0.075819	0.0599	2.1152758859141
172	rs4502882	T	C	T	C	-0.0133854	0.0016	0.656893	0.699	FALSE	FALSE	FALSE	finn-b-C3_BLADDER	5	153093998	0.0468	218792	0.9719	Malignant neoplasm of bladder || id:finn-b-C3_BLADDER	Malignant neoplasm of bladder	Malignant neoplasm of bladder || ||	TRUE	igd	NA	NA	NA	NA	NA	NA	NA	153093998	5	5.84655e-11	331293	0.00204425	ukb-a-275	Leg fat mass (right) || id:ukb-a-275	TRUE	reported	igd	2	TRUE	NA	NA	1115	217677	0.343107	0.301	1.17663059343186
173	rs4503172	T	C	T	C	-0.0124045	-0.043	0.607824	0.6101	FALSE	FALSE	FALSE	finn-b-C3_BLADDER	9	124640841	0.0439	218792	0.3269	Malignant neoplasm of bladder || id:finn-b-C3_BLADDER	Malignant neoplasm of bladder	Malignant neoplasm of bladder || ||	TRUE	igd	NA	NA	NA	NA	NA	NA	NA	124640841	9	4.57109e-10	331293	0.00199002	ukb-a-275	Leg fat mass (right) || id:ukb-a-275	TRUE	reported	igd	2	TRUE	NA	NA	1115	217677	0.392176	0.3899	1.14541685877034
174	rs4648450	A	C	A	C	-0.0113156	-0.0491	0.466133	0.4465	FALSE	FALSE	FALSE	finn-b-C3_BLADDER	1	2723214	0.0433	218792	0.2572	Malignant neoplasm of bladder || id:finn-b-C3_BLADDER	Malignant neoplasm of bladder	Malignant neoplasm of bladder || ||	TRUE	igd	NA	NA	NA	NA	NA	NA	NA	2723214	1	7.48842e-09	331293	0.00195781	ukb-a-275	Leg fat mass (right) || id:ukb-a-275	TRUE	reported	igd	2	TRUE	NA	NA	1115	217677	0.466133	0.466133	1.12687740840251
176	rs4673617	T	C	T	C	0.013633	0.0627	0.271641	0.2608	FALSE	FALSE	FALSE	finn-b-C3_BLADDER	2	212290579	0.0488	218792	0.1983	Malignant neoplasm of bladder || id:finn-b-C3_BLADDER	Malignant neoplasm of bladder	Malignant neoplasm of bladder || ||	TRUE	igd	NA	NA	NA	NA	NA	NA	NA	212290579	2	4.7917e-10	331293	0.00218969	ukb-a-275	Leg fat mass (right) || id:ukb-a-275	TRUE	reported	igd	2	TRUE	NA	NA	1115	217677	0.271641	0.271641	1.26034303247245
177	rs4682711	C	T	C	T	-0.0118867	0.0345	0.408683	0.3647	FALSE	FALSE	FALSE	finn-b-C3_BLADDER	3	43987663	0.0446	218792	0.4388	Malignant neoplasm of bladder || id:finn-b-C3_BLADDER	Malignant neoplasm of bladder	Malignant neoplasm of bladder || ||	TRUE	igd	NA	NA	NA	NA	NA	NA	NA	43987663	3	1.67144e-09	331293	0.00197222	ukb-a-275	Leg fat mass (right) || id:ukb-a-275	TRUE	reported	igd	2	TRUE	NA	NA	1115	217677	0.408683	0.408683	1.13517152450932
178	rs4718964	T	G	T	G	0.0138889	0.0473	0.412194	0.41	FALSE	FALSE	FALSE	finn-b-C3_BLADDER	7	70038969	0.0438	218792	0.2792	Malignant neoplasm of bladder || id:finn-b-C3_BLADDER	Malignant neoplasm of bladder	Malignant neoplasm of bladder || ||	TRUE	igd	NA	NA	NA	NA	NA	NA	NA	70038969	7	2.1677e-12	331293	0.00197749	ukb-a-275	Leg fat mass (right) || id:ukb-a-275	TRUE	reported	igd	2	TRUE	NA	NA	1115	217677	0.412194	0.412194	1.13820483414728
179	rs4958702	C	T	C	T	-0.0131506	-0.0384	0.573675	0.6398	FALSE	FALSE	FALSE	finn-b-C3_BLADDER	5	153557371	0.0447	218792	0.3903	Malignant neoplasm of bladder || id:finn-b-C3_BLADDER	Malignant neoplasm of bladder	Malignant neoplasm of bladder || ||	TRUE	igd	TRUE	rs4958702	rs890795	T	C	A	G	153544512	5	2.02069e-11	331293	0.00196138	ukb-a-275	Leg fat mass (right) || id:ukb-a-275	TRUE	reported	igd	2	TRUE	NA	NA	1115	217677	0.426325	0.3602	1.12893223106048
180	rs4964630	A	G	A	G	0.0130876	-0.0021	0.760784	0.7466	FALSE	FALSE	FALSE	finn-b-C3_BLADDER	12	108323113	0.0492	218792	0.9665	Malignant neoplasm of bladder || id:finn-b-C3_BLADDER	Malignant neoplasm of bladder	Malignant neoplasm of bladder || ||	TRUE	igd	NA	NA	NA	NA	NA	NA	NA	108323113	12	1.03512e-08	331293	0.00228603	ukb-a-275	Leg fat mass (right) || id:ukb-a-275	TRUE	reported	igd	2	TRUE	NA	NA	1115	217677	0.239216	0.2534	1.31579446520877
181	rs4981693	A	G	A	G	0.017352	-0.0553	0.772734	0.6703	FALSE	FALSE	FALSE	finn-b-C3_BLADDER	14	29680331	0.0458	218792	0.2273	Malignant neoplasm of bladder || id:finn-b-C3_BLADDER	Malignant neoplasm of bladder	Malignant neoplasm of bladder || ||	TRUE	igd	NA	NA	NA	NA	NA	NA	NA	29680331	14	7.50931e-14	331293	0.0023201	ukb-a-275	Leg fat mass (right) || id:ukb-a-275	TRUE	reported	igd	2	TRUE	NA	NA	1115	217677	0.227266	0.3297	1.33540449544882
182	rs525101	C	T	C	T	0.0142563	0.0775	0.371963	0.4443	FALSE	FALSE	FALSE	finn-b-C3_BLADDER	13	111969728	0.0434	218792	0.0737904	Malignant neoplasm of bladder || id:finn-b-C3_BLADDER	Malignant neoplasm of bladder	Malignant neoplasm of bladder || ||	TRUE	igd	NA	NA	NA	NA	NA	NA	NA	111969728	13	1.40767e-12	331293	0.00201259	ukb-a-275	Leg fat mass (right) || id:ukb-a-275	TRUE	reported	igd	2	TRUE	NA	NA	1115	217677	0.371963	0.371963	1.15840771238108
183	rs541577	G	A	G	A	-0.0138306	0.047	0.621259	0.6759	FALSE	FALSE	FALSE	finn-b-C3_BLADDER	7	32382895	0.046	218792	0.3067	Malignant neoplasm of bladder || id:finn-b-C3_BLADDER	Malignant neoplasm of bladder	Malignant neoplasm of bladder || ||	TRUE	igd	NA	NA	NA	NA	NA	NA	NA	32382895	7	5.98274e-12	331293	0.00201017	ukb-a-275	Leg fat mass (right) || id:ukb-a-275	TRUE	reported	igd	2	TRUE	NA	NA	1115	217677	0.378741	0.3241	1.15701480738605
184	rs543874	G	A	G	A	0.0326289	-0.0197	0.207808	0.1782	FALSE	FALSE	FALSE	finn-b-C3_BLADDER	1	177889480	0.056	218792	0.725	Malignant neoplasm of bladder || id:finn-b-C3_BLADDER	Malignant neoplasm of bladder	Malignant neoplasm of bladder || ||	TRUE	igd	NA	NA	NA	NA	NA	NA	NA	177889480	1	2.10233e-42	331293	0.00239057	ukb-a-275	Leg fat mass (right) || id:ukb-a-275	TRUE	reported	igd	2	TRUE	NA	NA	1115	217677	0.207808	0.207808	1.37596565867208
185	rs55637757	T	C	T	C	-0.0168425	0.0242	0.133438	0.2128	FALSE	FALSE	FALSE	finn-b-C3_BLADDER	16	89535888	0.0532	218792	0.6496	Malignant neoplasm of bladder || id:finn-b-C3_BLADDER	Malignant neoplasm of bladder	Malignant neoplasm of bladder || ||	TRUE	igd	NA	NA	NA	NA	NA	NA	NA	89535888	16	6.51688e-09	331293	0.00290234	ukb-a-275	Leg fat mass (right) || id:ukb-a-275	TRUE	reported	igd	2	TRUE	NA	NA	1115	217677	0.133438	0.133438	1.67053053028789
186	rs55714539	C	A	C	A	0.0183227	0.0531	0.342691	0.3933	FALSE	FALSE	FALSE	finn-b-C3_BLADDER	19	18207397	0.0442	218792	0.23	Malignant neoplasm of bladder || id:finn-b-C3_BLADDER	Malignant neoplasm of bladder	Malignant neoplasm of bladder || ||	TRUE	igd	NA	NA	NA	NA	NA	NA	NA	18207397	19	5.58856e-19	331293	0.00205862	ukb-a-275	Leg fat mass (right) || id:ukb-a-275	TRUE	reported	igd	2	TRUE	NA	NA	1115	217677	0.342691	0.342691	1.18490168631562
187	rs55726687	A	G	A	G	0.0180089	0.1071	0.211138	0.2143	FALSE	FALSE	FALSE	finn-b-C3_BLADDER	12	991306	0.0525	218792	0.04142	Malignant neoplasm of bladder || id:finn-b-C3_BLADDER	Malignant neoplasm of bladder	Malignant neoplasm of bladder || ||	TRUE	igd	NA	NA	NA	NA	NA	NA	NA	991306	12	3.65342e-14	331293	0.00237802	ukb-a-275	Leg fat mass (right) || id:ukb-a-275	TRUE	reported	igd	2	TRUE	NA	NA	1115	217677	0.211138	0.211138	1.36874212243749
188	rs55745410	G	A	G	A	-0.0114189	0.0623	0.354285	0.37	FALSE	FALSE	FALSE	finn-b-C3_BLADDER	1	33802817	0.0445	218792	0.1614	Malignant neoplasm of bladder || id:finn-b-C3_BLADDER	Malignant neoplasm of bladder	Malignant neoplasm of bladder || ||	TRUE	igd	NA	NA	NA	NA	NA	NA	NA	33802817	1	2.23553e-08	331293	0.00204169	ukb-a-275	Leg fat mass (right) || id:ukb-a-275	TRUE	reported	igd	2	TRUE	NA	NA	1115	217677	0.354285	0.354285	1.17515710715612
189	rs55766788	T	C	T	C	0.0173186	0.067	0.115178	0.129	FALSE	FALSE	FALSE	finn-b-C3_BLADDER	17	47145029	0.0647	218792	0.3009	Malignant neoplasm of bladder || id:finn-b-C3_BLADDER	Malignant neoplasm of bladder	Malignant neoplasm of bladder || ||	TRUE	igd	NA	NA	NA	NA	NA	NA	NA	47145029	17	1.28446e-08	331293	0.00304462	ukb-a-275	Leg fat mass (right) || id:ukb-a-275	TRUE	reported	igd	2	TRUE	NA	NA	1115	217677	0.115178	0.115178	1.75242413470687
190	rs56803094	G	A	G	A	-0.0159107	-0.0214	0.227111	0.2784	FALSE	FALSE	FALSE	finn-b-C3_BLADDER	15	99222509	0.0481	218792	0.6565	Malignant neoplasm of bladder || id:finn-b-C3_BLADDER	Malignant neoplasm of bladder	Malignant neoplasm of bladder || ||	TRUE	igd	NA	NA	NA	NA	NA	NA	NA	99222509	15	7.4131e-12	331293	0.00232283	ukb-a-275	Leg fat mass (right) || id:ukb-a-275	TRUE	reported	igd	2	TRUE	NA	NA	1115	217677	0.227111	0.227111	1.33697583042257
191	rs57636386	C	T	C	T	-0.0310711	-0.0314	0.0834151	0.05017	FALSE	FALSE	FALSE	finn-b-C3_BLADDER	18	58048295	0.0987	218792	0.750501	Malignant neoplasm of bladder || id:finn-b-C3_BLADDER	Malignant neoplasm of bladder	Malignant neoplasm of bladder || ||	TRUE	igd	NA	NA	NA	NA	NA	NA	NA	58048295	18	1.02141e-18	331293	0.00351751	ukb-a-275	Leg fat mass (right) || id:ukb-a-275	TRUE	reported	igd	2	TRUE	NA	NA	1115	217677	0.0834151	0.0834151	2.02461043350985
192	rs58084604	T	C	T	C	0.0382699	-0.0086	0.234405	0.1843	FALSE	FALSE	FALSE	finn-b-C3_BLADDER	18	57849429	0.0553	218792	0.8759	Malignant neoplasm of bladder || id:finn-b-C3_BLADDER	Malignant neoplasm of bladder	Malignant neoplasm of bladder || ||	TRUE	igd	NA	NA	NA	NA	NA	NA	NA	57849429	18	9.8992e-63	331293	0.00228883	ukb-a-275	Leg fat mass (right) || id:ukb-a-275	TRUE	reported	igd	2	TRUE	NA	NA	1115	217677	0.234405	0.234405	1.31740609082287
193	rs58862095	T	C	T	C	-0.0157961	-0.0501	0.419757	0.5149	FALSE	FALSE	FALSE	finn-b-C3_BLADDER	7	75081418	0.0431	218792	0.2452	Malignant neoplasm of bladder || id:finn-b-C3_BLADDER	Malignant neoplasm of bladder	Malignant neoplasm of bladder || ||	TRUE	igd	NA	NA	NA	NA	NA	NA	NA	75081418	7	1.15664e-15	331293	0.0019722	ukb-a-275	Leg fat mass (right) || id:ukb-a-275	TRUE	reported	igd	2	TRUE	NA	NA	1115	217677	0.419757	0.419757	1.13516001289779
194	rs59066241	G	T	G	T	0.017885	-0.0135	0.118268	0.1663	FALSE	FALSE	FALSE	finn-b-C3_BLADDER	12	97925364	0.0578	218792	0.8152	Malignant neoplasm of bladder || id:finn-b-C3_BLADDER	Malignant neoplasm of bladder	Malignant neoplasm of bladder || ||	TRUE	igd	NA	NA	NA	NA	NA	NA	NA	97925364	12	3.20509e-09	331293	0.00302066	ukb-a-275	Leg fat mass (right) || id:ukb-a-275	TRUE	reported	igd	2	TRUE	NA	NA	1115	217677	0.118268	0.118268	1.73863322409484
195	rs59104534	T	C	T	C	0.0130201	-0.0377	0.301112	0.3252	FALSE	FALSE	FALSE	finn-b-C3_BLADDER	8	25666169	0.0456	218792	0.4094	Malignant neoplasm of bladder || id:finn-b-C3_BLADDER	Malignant neoplasm of bladder	Malignant neoplasm of bladder || ||	TRUE	igd	NA	NA	NA	NA	NA	NA	NA	25666169	8	8.96004e-10	331293	0.002125	ukb-a-275	Leg fat mass (right) || id:ukb-a-275	TRUE	reported	igd	2	TRUE	NA	NA	1115	217677	0.301112	0.301112	1.22310872498114
196	rs59227842	G	A	G	A	0.0192267	0.0749	0.312432	0.3104	FALSE	FALSE	FALSE	finn-b-C3_BLADDER	11	43692423	0.0465	218792	0.1073	Malignant neoplasm of bladder || id:finn-b-C3_BLADDER	Malignant neoplasm of bladder	Malignant neoplasm of bladder || ||	TRUE	igd	NA	NA	NA	NA	NA	NA	NA	43692423	11	9.91973e-20	331293	0.00211505	ukb-a-275	Leg fat mass (right) || id:ukb-a-275	TRUE	reported	igd	2	TRUE	NA	NA	1115	217677	0.312432	0.312432	1.21738169824535
197	rs59815219	T	C	T	C	0.0107071	-0.0878	0.496035	0.4559	FALSE	FALSE	FALSE	finn-b-C3_BLADDER	3	195996188	0.0431	218792	0.0416198	Malignant neoplasm of bladder || id:finn-b-C3_BLADDER	Malignant neoplasm of bladder	Malignant neoplasm of bladder || ||	TRUE	igd	NA	NA	NA	NA	NA	NA	NA	195996188	3	3.53997e-08	331293	0.00194233	ukb-a-275	Leg fat mass (right) || id:ukb-a-275	TRUE	reported	igd	2	TRUE	NA	NA	1115	217677	0.496035	0.496035	1.11796742107888
198	rs6050446	G	A	G	A	0.0356036	0.1239	0.966803	0.9769	FALSE	FALSE	FALSE	finn-b-C3_BLADDER	20	25195509	0.1433	218792	0.3873	Malignant neoplasm of bladder || id:finn-b-C3_BLADDER	Malignant neoplasm of bladder	Malignant neoplasm of bladder || ||	TRUE	igd	NA	NA	NA	NA	NA	NA	NA	25195509	20	7.09741e-11	331293	0.0054617	ukb-a-275	Leg fat mass (right) || id:ukb-a-275	TRUE	reported	igd	2	TRUE	NA	NA	1115	217677	0.033197	0.0231	3.14364843446095
199	rs60764613	T	G	T	G	0.0163043	-0.0328	0.144857	0.1732	FALSE	FALSE	FALSE	finn-b-C3_BLADDER	18	1839911	0.0564	218792	0.5613	Malignant neoplasm of bladder || id:finn-b-C3_BLADDER	Malignant neoplasm of bladder	Malignant neoplasm of bladder || ||	TRUE	igd	NA	NA	NA	NA	NA	NA	NA	1839911	18	3.9158e-09	331293	0.00276913	ukb-a-275	Leg fat mass (right) || id:ukb-a-275	TRUE	reported	igd	2	TRUE	NA	NA	1115	217677	0.144857	0.144857	1.59385744169743
200	rs6096886	G	A	G	A	-0.0208942	-0.11	0.190052	0.1687	FALSE	FALSE	FALSE	finn-b-C3_BLADDER	20	50951298	0.0571	218792	0.0539995	Malignant neoplasm of bladder || id:finn-b-C3_BLADDER	Malignant neoplasm of bladder	Malignant neoplasm of bladder || ||	TRUE	igd	NA	NA	NA	NA	NA	NA	NA	50951298	20	3.22255e-17	331293	0.00247601	ukb-a-275	Leg fat mass (right) || id:ukb-a-275	TRUE	reported	igd	2	TRUE	NA	NA	1115	217677	0.190052	0.190052	1.42514326312497
201	rs6142050	A	G	A	G	0.0125115	-0.0752	0.580079	0.6456	FALSE	FALSE	FALSE	finn-b-C3_BLADDER	20	32527128	0.0448	218792	0.0935707	Malignant neoplasm of bladder || id:finn-b-C3_BLADDER	Malignant neoplasm of bladder	Malignant neoplasm of bladder || ||	TRUE	igd	NA	NA	NA	NA	NA	NA	NA	32527128	20	2.21325e-10	331293	0.00197158	ukb-a-275	Leg fat mass (right) || id:ukb-a-275	TRUE	reported	igd	2	TRUE	NA	NA	1115	217677	0.419921	0.3544	1.13480315294039
202	rs61765650	G	A	G	A	-0.0257722	-0.0711	0.192462	0.1397	FALSE	FALSE	FALSE	finn-b-C3_BLADDER	1	72753112	0.0619	218792	0.2513	Malignant neoplasm of bladder || id:finn-b-C3_BLADDER	Malignant neoplasm of bladder	Malignant neoplasm of bladder || ||	TRUE	igd	NA	NA	NA	NA	NA	NA	NA	72753112	1	1.19179e-25	331293	0.00246142	ukb-a-275	Leg fat mass (right) || id:ukb-a-275	TRUE	reported	igd	2	TRUE	NA	NA	1115	217677	0.192462	0.192462	1.41674554251439
203	rs61813324	T	C	T	C	0.0186324	0.1039	0.134883	0.1577	FALSE	FALSE	FALSE	finn-b-C3_BLADDER	1	156049877	0.0598	218792	0.0819898	Malignant neoplasm of bladder || id:finn-b-C3_BLADDER	Malignant neoplasm of bladder	Malignant neoplasm of bladder || ||	TRUE	igd	NA	NA	NA	NA	NA	NA	NA	156049877	1	9.87188e-11	331293	0.00288021	ukb-a-275	Leg fat mass (right) || id:ukb-a-275	TRUE	reported	igd	2	TRUE	NA	NA	1115	217677	0.134883	0.134883	1.6577929321308
204	rs61826865	A	T	A	T	0.0186111	-0.0617	0.108937	0.0702	FALSE	TRUE	FALSE	finn-b-C3_BLADDER	1	174371104	0.0844	218792	0.4645	Malignant neoplasm of bladder || id:finn-b-C3_BLADDER	Malignant neoplasm of bladder	Malignant neoplasm of bladder || ||	TRUE	igd	NA	NA	NA	NA	NA	NA	NA	174371104	1	2.48525e-09	331293	0.00312132	ukb-a-275	Leg fat mass (right) || id:ukb-a-275	TRUE	reported	igd	2	TRUE	NA	NA	1115	217677	0.108937	0.108937	1.79657116492148
205	rs61888762	G	C	G	C	0.0249083	0.0209	0.322009	0.3391	FALSE	TRUE	FALSE	finn-b-C3_BLADDER	11	27709630	0.0452	218792	0.6434	Malignant neoplasm of bladder || id:finn-b-C3_BLADDER	Malignant neoplasm of bladder	Malignant neoplasm of bladder || ||	TRUE	igd	NA	NA	NA	NA	NA	NA	NA	27709630	11	3.83089e-33	331293	0.00207654	ukb-a-275	Leg fat mass (right) || id:ukb-a-275	TRUE	reported	igd	2	TRUE	NA	NA	1115	217677	0.322009	0.322009	1.19521609024581
206	rs62104477	T	G	T	G	0.0172774	0.1655	0.329564	0.3471	FALSE	FALSE	FALSE	finn-b-C3_BLADDER	19	30294991	0.0455	218792	0.000280498	Malignant neoplasm of bladder || id:finn-b-C3_BLADDER	Malignant neoplasm of bladder	Malignant neoplasm of bladder || ||	TRUE	igd	NA	NA	NA	NA	NA	NA	NA	30294991	19	7.10068e-17	331293	0.00207019	ukb-a-275	Leg fat mass (right) || id:ukb-a-275	TRUE	reported	igd	2	TRUE	NA	NA	1115	217677	0.329564	0.329564	1.19156115358528
207	rs62147189	G	T	G	T	-0.0111257	-0.1038	0.622	0.5958	FALSE	FALSE	FALSE	finn-b-C3_BLADDER	2	86812549	0.0438	218792	0.0177501	Malignant neoplasm of bladder || id:finn-b-C3_BLADDER	Malignant neoplasm of bladder	Malignant neoplasm of bladder || ||	TRUE	igd	TRUE	rs62147189	rs12714199	T	G	C	T	86807853	2	4.33371e-08	331293	0.00203143	ukb-a-275	Leg fat mass (right) || id:ukb-a-275	TRUE	reported	igd	2	TRUE	NA	NA	1115	217677	0.378	0.4042	1.16925165044162
208	rs62190394	T	C	T	C	0.0168587	-0.0449	0.314593	0.3143	FALSE	FALSE	FALSE	finn-b-C3_BLADDER	2	230624929	0.0463	218792	0.3328	Malignant neoplasm of bladder || id:finn-b-C3_BLADDER	Malignant neoplasm of bladder	Malignant neoplasm of bladder || ||	TRUE	igd	NA	NA	NA	NA	NA	NA	NA	230624929	2	8.04267e-16	331293	0.00209322	ukb-a-275	Leg fat mass (right) || id:ukb-a-275	TRUE	reported	igd	2	TRUE	NA	NA	1115	217677	0.314593	0.314593	1.20481677426119
209	rs62246314	A	G	A	G	0.0190566	-0.1394	0.101276	0.06404	FALSE	FALSE	FALSE	finn-b-C3_BLADDER	3	9504099	0.0865	218792	0.1071	Malignant neoplasm of bladder || id:finn-b-C3_BLADDER	Malignant neoplasm of bladder	Malignant neoplasm of bladder || ||	TRUE	igd	NA	NA	NA	NA	NA	NA	NA	9504099	3	3.19161e-09	331293	0.00321816	ukb-a-275	Leg fat mass (right) || id:ukb-a-275	TRUE	reported	igd	2	TRUE	NA	NA	1115	217677	0.101276	0.101276	1.85231038794603
210	rs62261725	G	A	G	A	-0.0195758	-0.0103	0.327437	0.3628	FALSE	FALSE	FALSE	finn-b-C3_BLADDER	3	85898626	0.0446	218792	0.817	Malignant neoplasm of bladder || id:finn-b-C3_BLADDER	Malignant neoplasm of bladder	Malignant neoplasm of bladder || ||	TRUE	igd	NA	NA	NA	NA	NA	NA	NA	85898626	3	3.47536e-21	331293	0.00207195	ukb-a-275	Leg fat mass (right) || id:ukb-a-275	TRUE	reported	igd	2	TRUE	NA	NA	1115	217677	0.327437	0.327437	1.19257417539985
211	rs62396185	C	G	C	G	-0.0262365	-0.0238	0.256464	0.4031	FALSE	TRUE	FALSE	finn-b-C3_BLADDER	6	26180634	0.0443	218792	0.5902	Malignant neoplasm of bladder || id:finn-b-C3_BLADDER	Malignant neoplasm of bladder	Malignant neoplasm of bladder || ||	TRUE	igd	NA	NA	NA	NA	NA	NA	NA	26180634	6	4.8217e-32	331293	0.00222656	ukb-a-275	Leg fat mass (right) || id:ukb-a-275	TRUE	reported	igd	2	TRUE	NA	NA	1115	217677	0.256464	0.256464	1.2815646883266
212	rs62444907	T	C	T	C	-0.0171351	-0.0044	0.153028	0.2073	FALSE	FALSE	FALSE	finn-b-C3_BLADDER	7	2083267	0.0532	218792	0.9335	Malignant neoplasm of bladder || id:finn-b-C3_BLADDER	Malignant neoplasm of bladder	Malignant neoplasm of bladder || ||	TRUE	igd	NA	NA	NA	NA	NA	NA	NA	2083267	7	2.3669e-10	331293	0.00270456	ukb-a-275	Leg fat mass (right) || id:ukb-a-275	TRUE	reported	igd	2	TRUE	NA	NA	1115	217677	0.153028	0.153028	1.5566922038753
213	rs6534626	T	C	T	C	0.0121554	0.0355	0.406757	0.3429	FALSE	FALSE	FALSE	finn-b-C3_BLADDER	4	80810069	0.0455	218792	0.4355	Malignant neoplasm of bladder || id:finn-b-C3_BLADDER	Malignant neoplasm of bladder	Malignant neoplasm of bladder || ||	TRUE	igd	NA	NA	NA	NA	NA	NA	NA	80810069	4	7.5685e-10	331293	0.00197523	ukb-a-275	Leg fat mass (right) || id:ukb-a-275	TRUE	reported	igd	2	TRUE	NA	NA	1115	217677	0.406757	0.406757	1.13690402204447
214	rs6575340	A	G	A	G	0.0163453	-0.0093	0.637416	0.627	FALSE	FALSE	FALSE	finn-b-C3_BLADDER	14	94023972	0.0444	218792	0.8335	Malignant neoplasm of bladder || id:finn-b-C3_BLADDER	Malignant neoplasm of bladder	Malignant neoplasm of bladder || ||	TRUE	igd	NA	NA	NA	NA	NA	NA	NA	94023972	14	6.6896e-16	331293	0.00202382	ukb-a-275	Leg fat mass (right) || id:ukb-a-275	TRUE	reported	igd	2	TRUE	NA	NA	1115	217677	0.362584	0.373	1.16487148225475
215	rs6601527	A	C	A	C	-0.0132462	0.0159	0.587819	0.5026	FALSE	FALSE	FALSE	finn-b-C3_BLADDER	8	10665444	0.062	218792	0.7972	Malignant neoplasm of bladder || id:finn-b-C3_BLADDER	Malignant neoplasm of bladder	Malignant neoplasm of bladder || ||	TRUE	igd	NA	NA	NA	NA	NA	NA	NA	10665444	8	2.07157e-11	331293	0.00197671	ukb-a-275	Leg fat mass (right) || id:ukb-a-275	TRUE	reported	igd	2	TRUE	NA	NA	1115	217677	0.412181	0.4974	1.13775588129764
216	rs66679256	T	C	T	C	0.0141042	0.0033	0.446142	0.3654	FALSE	FALSE	FALSE	finn-b-C3_BLADDER	4	18351898	0.0445	218792	0.9416	Malignant neoplasm of bladder || id:finn-b-C3_BLADDER	Malignant neoplasm of bladder	Malignant neoplasm of bladder || ||	TRUE	igd	NA	NA	NA	NA	NA	NA	NA	18351898	4	5.75838e-13	331293	0.00195718	ukb-a-275	Leg fat mass (right) || id:ukb-a-275	TRUE	reported	igd	2	TRUE	NA	NA	1115	217677	0.446142	0.446142	1.12651479263934
217	rs66954327	G	A	G	A	0.0120089	0.0256	0.336145	0.3626	FALSE	FALSE	FALSE	finn-b-C3_BLADDER	8	59825133	0.0447	218792	0.5658	Malignant neoplasm of bladder || id:finn-b-C3_BLADDER	Malignant neoplasm of bladder	Malignant neoplasm of bladder || ||	TRUE	igd	NA	NA	NA	NA	NA	NA	NA	59825133	8	5.73205e-09	331293	0.00206177	ukb-a-275	Leg fat mass (right) || id:ukb-a-275	TRUE	reported	igd	2	TRUE	NA	NA	1115	217677	0.336145	0.336145	1.18671476513147
218	rs6717858	C	T	C	T	0.0140559	0.0629	0.403398	0.3751	FALSE	FALSE	FALSE	finn-b-C3_BLADDER	2	165539661	0.0444	218792	0.1564	Malignant neoplasm of bladder || id:finn-b-C3_BLADDER	Malignant neoplasm of bladder	Malignant neoplasm of bladder || ||	TRUE	igd	NA	NA	NA	NA	NA	NA	NA	165539661	2	1.30437e-12	331293	0.00198135	ukb-a-275	Leg fat mass (right) || id:ukb-a-275	TRUE	reported	igd	2	TRUE	NA	NA	1115	217677	0.403398	0.403398	1.14042657517242
219	rs6739755	G	A	G	A	-0.0164687	0.0066	0.602976	0.5965	FALSE	FALSE	FALSE	finn-b-C3_BLADDER	2	59330227	0.0437	218792	0.8792	Malignant neoplasm of bladder || id:finn-b-C3_BLADDER	Malignant neoplasm of bladder	Malignant neoplasm of bladder || ||	TRUE	igd	NA	NA	NA	NA	NA	NA	NA	59330227	2	1.22039e-16	331293	0.00198861	ukb-a-275	Leg fat mass (right) || id:ukb-a-275	TRUE	reported	igd	2	TRUE	NA	NA	1115	217677	0.397024	0.4035	1.14460529015753
220	rs6754640	A	G	A	G	-0.0118358	-0.0229	0.38416	0.4364	FALSE	FALSE	FALSE	finn-b-C3_BLADDER	2	50733958	0.0433	218792	0.596	Malignant neoplasm of bladder || id:finn-b-C3_BLADDER	Malignant neoplasm of bladder	Malignant neoplasm of bladder || ||	TRUE	igd	TRUE	rs6754640	rs7571753	A	G	C	T	50731318	2	3.61693e-09	331293	0.00200573	ukb-a-275	Leg fat mass (right) || id:ukb-a-275	TRUE	reported	igd	2	TRUE	NA	NA	1115	217677	0.38416	0.38416	1.15445922962656
221	rs67602344	A	C	A	C	-0.0174304	-0.0401	0.192947	0.1641	FALSE	FALSE	FALSE	finn-b-C3_BLADDER	19	4056207	0.0576	218792	0.4866	Malignant neoplasm of bladder || id:finn-b-C3_BLADDER	Malignant neoplasm of bladder	Malignant neoplasm of bladder || ||	TRUE	igd	NA	NA	NA	NA	NA	NA	NA	4056207	19	1.60029e-12	331293	0.00246687	ukb-a-275	Leg fat mass (right) || id:ukb-a-275	TRUE	reported	igd	2	TRUE	NA	NA	1115	217677	0.192947	0.192947	1.41988245665611
223	rs6861649	C	T	C	T	0.0137391	0.0138	0.607485	0.6208	FALSE	FALSE	FALSE	finn-b-C3_BLADDER	5	50864788	0.0445	218792	0.756599	Malignant neoplasm of bladder || id:finn-b-C3_BLADDER	Malignant neoplasm of bladder	Malignant neoplasm of bladder || ||	TRUE	igd	NA	NA	NA	NA	NA	NA	NA	50864788	5	5.79429e-12	331293	0.00199555	ukb-a-275	Leg fat mass (right) || id:ukb-a-275	TRUE	reported	igd	2	TRUE	NA	NA	1115	217677	0.392515	0.3792	1.14859981935818
224	rs6875585	C	A	C	A	0.0123758	-0.0513	0.669998	0.565	FALSE	FALSE	FALSE	finn-b-C3_BLADDER	5	95593462	0.0433	218792	0.2359	Malignant neoplasm of bladder || id:finn-b-C3_BLADDER	Malignant neoplasm of bladder	Malignant neoplasm of bladder || ||	TRUE	igd	NA	NA	NA	NA	NA	NA	NA	95593462	5	2.26845e-09	331293	0.00207041	ukb-a-275	Leg fat mass (right) || id:ukb-a-275	TRUE	reported	igd	2	TRUE	NA	NA	1115	217677	0.330002	0.435	1.1916877813121
225	rs6898357	G	A	G	A	-0.0117955	0.0119	0.680482	0.7258	FALSE	FALSE	FALSE	finn-b-C3_BLADDER	5	166986309	0.0483	218792	0.8052	Malignant neoplasm of bladder || id:finn-b-C3_BLADDER	Malignant neoplasm of bladder	Malignant neoplasm of bladder || ||	TRUE	igd	NA	NA	NA	NA	NA	NA	NA	166986309	5	1.41495e-08	331293	0.0020797	ukb-a-275	Leg fat mass (right) || id:ukb-a-275	TRUE	reported	igd	2	TRUE	NA	NA	1115	217677	0.319518	0.2742	1.19703492486743
226	rs7027304	T	C	T	C	0.0122543	-0.0194	0.652454	0.7251	FALSE	FALSE	FALSE	finn-b-C3_BLADDER	9	129408290	0.0479	218792	0.686099	Malignant neoplasm of bladder || id:finn-b-C3_BLADDER	Malignant neoplasm of bladder	Malignant neoplasm of bladder || ||	TRUE	igd	NA	NA	NA	NA	NA	NA	NA	129408290	9	2.17601e-09	331293	0.00204775	ukb-a-275	Leg fat mass (right) || id:ukb-a-275	TRUE	reported	igd	2	TRUE	NA	NA	1115	217677	0.347546	0.2749	1.17864512544948
227	rs704061	C	T	C	T	0.0137469	-0.0374	0.452703	0.3765	FALSE	FALSE	FALSE	finn-b-C3_BLADDER	12	89771903	0.0441	218792	0.3971	Malignant neoplasm of bladder || id:finn-b-C3_BLADDER	Malignant neoplasm of bladder	Malignant neoplasm of bladder || ||	TRUE	igd	NA	NA	NA	NA	NA	NA	NA	89771903	12	1.8578e-12	331293	0.0019513	ukb-a-275	Leg fat mass (right) || id:ukb-a-275	TRUE	reported	igd	2	TRUE	NA	NA	1115	217677	0.452703	0.452703	1.12313037884974
228	rs7094644	A	G	A	G	0.013482	-0.0202	0.674176	0.6925	FALSE	FALSE	FALSE	finn-b-C3_BLADDER	10	16773864	0.0467	218792	0.665001	Malignant neoplasm of bladder || id:finn-b-C3_BLADDER	Malignant neoplasm of bladder	Malignant neoplasm of bladder || ||	TRUE	igd	NA	NA	NA	NA	NA	NA	NA	16773864	10	1.65341e-10	331293	0.00210962	ukb-a-275	Leg fat mass (right) || id:ukb-a-275	TRUE	reported	igd	2	TRUE	NA	NA	1115	217677	0.325824	0.3075	1.21425629571516
229	rs7124681	A	C	A	C	0.018391	0.0476	0.408057	0.3971	FALSE	FALSE	FALSE	finn-b-C3_BLADDER	11	47529947	0.0449	218792	0.2891	Malignant neoplasm of bladder || id:finn-b-C3_BLADDER	Malignant neoplasm of bladder	Malignant neoplasm of bladder || ||	TRUE	igd	NA	NA	NA	NA	NA	NA	NA	47529947	11	1.11096e-20	331293	0.00197211	ukb-a-275	Leg fat mass (right) || id:ukb-a-275	TRUE	reported	igd	2	TRUE	NA	NA	1115	217677	0.408057	0.408057	1.13510821064591
230	rs7132908	A	G	A	G	0.021839	0.0295	0.38392	0.3837	FALSE	FALSE	FALSE	finn-b-C3_BLADDER	12	50263148	0.0443	218792	0.5058	Malignant neoplasm of bladder || id:finn-b-C3_BLADDER	Malignant neoplasm of bladder	Malignant neoplasm of bladder || ||	TRUE	igd	NA	NA	NA	NA	NA	NA	NA	50263148	12	8.51138e-28	331293	0.00199835	ukb-a-275	Leg fat mass (right) || id:ukb-a-275	TRUE	reported	igd	2	TRUE	NA	NA	1115	217677	0.38392	0.38392	1.15021144497227
231	rs713586	C	T	C	T	0.0228483	-0.0269	0.489512	0.4194	FALSE	FALSE	FALSE	finn-b-C3_BLADDER	2	25158008	0.0436	218792	0.5374	Malignant neoplasm of bladder || id:finn-b-C3_BLADDER	Malignant neoplasm of bladder	Malignant neoplasm of bladder || ||	TRUE	igd	NA	NA	NA	NA	NA	NA	NA	25158008	2	4.9272e-32	331293	0.00193932	ukb-a-275	Leg fat mass (right) || id:ukb-a-275	TRUE	reported	igd	2	TRUE	NA	NA	1115	217677	0.489512	0.489512	1.11623492354373
232	rs7164782	T	C	T	C	0.015578	-0.057	0.710515	0.6767	FALSE	FALSE	FALSE	finn-b-C3_BLADDER	15	84502199	0.0457	218792	0.2128	Malignant neoplasm of bladder || id:finn-b-C3_BLADDER	Malignant neoplasm of bladder	Malignant neoplasm of bladder || ||	TRUE	igd	NA	NA	NA	NA	NA	NA	NA	84502199	15	3.83442e-13	331293	0.00214527	ukb-a-275	Leg fat mass (right) || id:ukb-a-275	TRUE	reported	igd	2	TRUE	NA	NA	1115	217677	0.289485	0.3233	1.23477574326602
233	rs7193783	C	A	C	A	-0.013742	0.0822	0.649173	0.656	FALSE	FALSE	FALSE	finn-b-C3_BLADDER	16	4949608	0.0453	218792	0.0692803	Malignant neoplasm of bladder || id:finn-b-C3_BLADDER	Malignant neoplasm of bladder	Malignant neoplasm of bladder || ||	TRUE	igd	NA	NA	NA	NA	NA	NA	NA	4949608	16	1.81343e-11	331293	0.00204477	ukb-a-275	Leg fat mass (right) || id:ukb-a-275	TRUE	reported	igd	2	TRUE	NA	NA	1115	217677	0.350827	0.344	1.17692989533162
234	rs7232171	T	G	T	G	0.011853	0.0649	0.584134	0.6245	FALSE	FALSE	FALSE	finn-b-C3_BLADDER	18	31251221	0.0443	218792	0.1429	Malignant neoplasm of bladder || id:finn-b-C3_BLADDER	Malignant neoplasm of bladder	Malignant neoplasm of bladder || ||	TRUE	igd	NA	NA	NA	NA	NA	NA	NA	31251221	18	1.7636e-09	331293	0.00196947	ukb-a-275	Leg fat mass (right) || id:ukb-a-275	TRUE	reported	igd	2	TRUE	NA	NA	1115	217677	0.415866	0.3755	1.13358867792405
235	rs724016	G	A	G	A	0.0155156	-0.0067	0.447212	0.456	FALSE	FALSE	FALSE	finn-b-C3_BLADDER	3	141105570	0.0431	218792	0.8759	Malignant neoplasm of bladder || id:finn-b-C3_BLADDER	Malignant neoplasm of bladder	Malignant neoplasm of bladder || ||	TRUE	igd	NA	NA	NA	NA	NA	NA	NA	141105570	3	1.90897e-15	331293	0.00195226	ukb-a-275	Leg fat mass (right) || id:ukb-a-275	TRUE	reported	igd	2	TRUE	NA	NA	1115	217677	0.447212	0.447212	1.12368293620315
236	rs7259070	C	T	C	T	0.0160469	0.0496	0.599006	0.5624	FALSE	FALSE	FALSE	finn-b-C3_BLADDER	19	47562509	0.0436	218792	0.2551	Malignant neoplasm of bladder || id:finn-b-C3_BLADDER	Malignant neoplasm of bladder	Malignant neoplasm of bladder || ||	TRUE	igd	NA	NA	NA	NA	NA	NA	NA	47562509	19	1.00462e-15	331293	0.00199919	ukb-a-275	Leg fat mass (right) || id:ukb-a-275	TRUE	reported	igd	2	TRUE	NA	NA	1115	217677	0.400994	0.4376	1.1506949326565
237	rs72820274	A	G	A	G	0.0123594	-0.0273	0.41876	0.4348	FALSE	FALSE	FALSE	finn-b-C3_BLADDER	2	104412924	0.0432	218792	0.5278	Malignant neoplasm of bladder || id:finn-b-C3_BLADDER	Malignant neoplasm of bladder	Malignant neoplasm of bladder || ||	TRUE	igd	NA	NA	NA	NA	NA	NA	NA	104412924	2	3.61751e-10	331293	0.00197123	ukb-a-275	Leg fat mass (right) || id:ukb-a-275	TRUE	reported	igd	2	TRUE	NA	NA	1115	217677	0.41876	0.41876	1.13460169973863
238	rs72892910	T	G	T	G	0.0297359	0.0306	0.170442	0.2028	FALSE	FALSE	FALSE	finn-b-C3_BLADDER	6	50816887	0.0534	218792	0.5668	Malignant neoplasm of bladder || id:finn-b-C3_BLADDER	Malignant neoplasm of bladder	Malignant neoplasm of bladder || ||	TRUE	igd	NA	NA	NA	NA	NA	NA	NA	50816887	6	1.62742e-30	331293	0.00258956	ukb-a-275	Leg fat mass (right) || id:ukb-a-275	TRUE	reported	igd	2	TRUE	NA	NA	1115	217677	0.170442	0.170442	1.4905004375822
239	rs73035223	G	A	G	A	0.0167596	-0.1406	0.148535	0.1189	FALSE	FALSE	FALSE	finn-b-C3_BLADDER	7	2913891	0.0655	218792	0.0317497	Malignant neoplasm of bladder || id:finn-b-C3_BLADDER	Malignant neoplasm of bladder	Malignant neoplasm of bladder || ||	TRUE	igd	NA	NA	NA	NA	NA	NA	NA	2913891	7	9.18333e-10	331293	0.00273708	ukb-a-275	Leg fat mass (right) || id:ukb-a-275	TRUE	reported	igd	2	TRUE	NA	NA	1115	217677	0.148535	0.148535	1.57541008422183
240	rs73121277	C	T	C	T	0.0120244	-0.0143	0.279525	0.3592	FALSE	FALSE	FALSE	finn-b-C3_BLADDER	7	50577968	0.0451	218792	0.7508	Malignant neoplasm of bladder || id:finn-b-C3_BLADDER	Malignant neoplasm of bladder	Malignant neoplasm of bladder || ||	TRUE	igd	NA	NA	NA	NA	NA	NA	NA	50577968	7	2.96893e-08	331293	0.00216915	ukb-a-275	Leg fat mass (right) || id:ukb-a-275	TRUE	reported	igd	2	TRUE	NA	NA	1115	217677	0.279525	0.279525	1.24852060743193
241	rs73213484	T	A	T	A	-0.018374	0.0322	0.139056	0.1474	FALSE	TRUE	FALSE	finn-b-C3_BLADDER	4	28489339	0.061	218792	0.5978	Malignant neoplasm of bladder || id:finn-b-C3_BLADDER	Malignant neoplasm of bladder	Malignant neoplasm of bladder || ||	TRUE	igd	NA	NA	NA	NA	NA	NA	NA	28489339	4	5.96623e-11	331293	0.00280742	ukb-a-275	Leg fat mass (right) || id:ukb-a-275	TRUE	reported	igd	2	TRUE	NA	NA	1115	217677	0.139056	0.139056	1.61589642197015
242	rs7442885	G	C	G	C	-0.0213486	0.006	0.210104	0.1864	FALSE	TRUE	FALSE	finn-b-C3_BLADDER	5	87682877	0.0553	218792	0.9133	Malignant neoplasm of bladder || id:finn-b-C3_BLADDER	Malignant neoplasm of bladder	Malignant neoplasm of bladder || ||	TRUE	igd	NA	NA	NA	NA	NA	NA	NA	87682877	5	4.07474e-19	331293	0.0023892	ukb-a-275	Leg fat mass (right) || id:ukb-a-275	TRUE	reported	igd	2	TRUE	NA	NA	1115	217677	0.210104	0.210104	1.37517711328233
243	rs7498044	A	G	A	G	-0.0134893	-0.0751	0.218661	0.2523	FALSE	FALSE	FALSE	finn-b-C3_BLADDER	15	92573639	0.0495	218792	0.1289	Malignant neoplasm of bladder || id:finn-b-C3_BLADDER	Malignant neoplasm of bladder	Malignant neoplasm of bladder || ||	TRUE	igd	NA	NA	NA	NA	NA	NA	NA	92573639	15	1.25279e-08	331293	0.00236965	ukb-a-275	Leg fat mass (right) || id:ukb-a-275	TRUE	reported	igd	2	TRUE	NA	NA	1115	217677	0.218661	0.218661	1.3639245130125
244	rs750090	C	T	C	T	-0.0120396	-0.0071	0.356153	0.4137	FALSE	FALSE	FALSE	finn-b-C3_BLADDER	4	152931436	0.0438	218792	0.8712	Malignant neoplasm of bladder || id:finn-b-C3_BLADDER	Malignant neoplasm of bladder	Malignant neoplasm of bladder || ||	TRUE	igd	NA	NA	NA	NA	NA	NA	NA	152931436	4	4.20833e-09	331293	0.00204897	ukb-a-275	Leg fat mass (right) || id:ukb-a-275	TRUE	reported	igd	2	TRUE	NA	NA	1115	217677	0.356153	0.356153	1.17934733375276
245	rs75152244	G	A	G	A	0.0156865	0.0126	0.136808	0.1537	FALSE	FALSE	FALSE	finn-b-C3_BLADDER	4	77854961	0.0601	218792	0.8332	Malignant neoplasm of bladder || id:finn-b-C3_BLADDER	Malignant neoplasm of bladder	Malignant neoplasm of bladder || ||	TRUE	igd	NA	NA	NA	NA	NA	NA	NA	77854961	4	3.80776e-08	331293	0.00285226	ukb-a-275	Leg fat mass (right) || id:ukb-a-275	TRUE	reported	igd	2	TRUE	NA	NA	1115	217677	0.136808	0.136808	1.64170545501869
246	rs75557510	G	A	G	A	-0.0297166	-0.0073	0.0614963	0.04866	FALSE	FALSE	FALSE	finn-b-C3_BLADDER	3	84321469	0.1004	218792	0.9423	Malignant neoplasm of bladder || id:finn-b-C3_BLADDER	Malignant neoplasm of bladder	Malignant neoplasm of bladder || ||	TRUE	igd	NA	NA	NA	NA	NA	NA	NA	84321469	3	5.86678e-13	331293	0.00412512	ukb-a-275	Leg fat mass (right) || id:ukb-a-275	TRUE	reported	igd	2	TRUE	NA	NA	1115	217677	0.0614963	0.0614963	2.37433894757375
247	rs75641275	C	A	C	A	0.0170288	-0.0117	0.143946	0.2236	FALSE	FALSE	FALSE	finn-b-C3_BLADDER	1	98327133	0.0516	218792	0.8208	Malignant neoplasm of bladder || id:finn-b-C3_BLADDER	Malignant neoplasm of bladder	Malignant neoplasm of bladder || ||	TRUE	igd	NA	NA	NA	NA	NA	NA	NA	98327133	1	7.45744e-10	331293	0.0027661	ukb-a-275	Leg fat mass (right) || id:ukb-a-275	TRUE	reported	igd	2	TRUE	NA	NA	1115	217677	0.143946	0.143946	1.59211343255075
248	rs76040172	A	G	A	G	-0.0325944	-0.0455	0.0544397	0.08163	FALSE	FALSE	FALSE	finn-b-C3_BLADDER	21	46488959	0.0794	218792	0.5665	Malignant neoplasm of bladder || id:finn-b-C3_BLADDER	Malignant neoplasm of bladder	Malignant neoplasm of bladder || ||	TRUE	igd	NA	NA	NA	NA	NA	NA	NA	46488959	21	3.08958e-14	331293	0.00429164	ukb-a-275	Leg fat mass (right) || id:ukb-a-275	TRUE	reported	igd	2	TRUE	NA	NA	1115	217677	0.0544397	0.0544397	2.47018462516615
249	rs7649970	T	C	T	C	0.0232924	0.0363	0.120866	0.1695	FALSE	FALSE	FALSE	finn-b-C3_BLADDER	3	12392272	0.0574	218792	0.5265	Malignant neoplasm of bladder || id:finn-b-C3_BLADDER	Malignant neoplasm of bladder	Malignant neoplasm of bladder || ||	TRUE	igd	NA	NA	NA	NA	NA	NA	NA	12392272	3	4.6302e-15	331293	0.00297213	ukb-a-275	Leg fat mass (right) || id:ukb-a-275	TRUE	reported	igd	2	TRUE	NA	NA	1115	217677	0.120866	0.120866	1.71070029871916
250	rs76895963	G	T	G	T	0.0569123	-0.1685	0.0192794	0.03114	FALSE	FALSE	FALSE	finn-b-C3_BLADDER	12	4384844	0.129	218792	0.1913	Malignant neoplasm of bladder || id:finn-b-C3_BLADDER	Malignant neoplasm of bladder	Malignant neoplasm of bladder || ||	TRUE	igd	NA	NA	NA	NA	NA	NA	NA	4384844	12	4.22961e-14	331293	0.00753399	ukb-a-275	Leg fat mass (right) || id:ukb-a-275	TRUE	reported	igd	2	TRUE	NA	NA	1115	217677	0.0192794	0.0192794	4.3364183072568
251	rs77165542	T	C	T	C	-0.0684201	-0.068	0.0357549	0.01734	FALSE	FALSE	FALSE	finn-b-C3_BLADDER	2	430975	0.1643	218792	0.679	Malignant neoplasm of bladder || id:finn-b-C3_BLADDER	Malignant neoplasm of bladder	Malignant neoplasm of bladder || ||	TRUE	igd	NA	NA	NA	NA	NA	NA	NA	430975	2	5.98963e-38	331293	0.00531229	ukb-a-275	Leg fat mass (right) || id:ukb-a-275	TRUE	reported	igd	2	TRUE	NA	NA	1115	217677	0.0357549	0.0357549	3.0576509405318
252	rs7728095	G	A	G	A	0.0138213	-0.036	0.388016	0.3623	FALSE	FALSE	FALSE	finn-b-C3_BLADDER	5	139084092	0.045	218792	0.4233	Malignant neoplasm of bladder || id:finn-b-C3_BLADDER	Malignant neoplasm of bladder	Malignant neoplasm of bladder || ||	TRUE	igd	NA	NA	NA	NA	NA	NA	NA	139084092	5	5.93745e-12	331293	0.0020085	ukb-a-275	Leg fat mass (right) || id:ukb-a-275	TRUE	reported	igd	2	TRUE	NA	NA	1115	217677	0.388016	0.388016	1.15605358782335
253	rs7774	A	C	A	C	0.0129097	-0.0707	0.309138	0.3999	FALSE	FALSE	FALSE	finn-b-C3_BLADDER	17	4801163	0.0442	218792	0.1096	Malignant neoplasm of bladder || id:finn-b-C3_BLADDER	Malignant neoplasm of bladder	Malignant neoplasm of bladder || ||	TRUE	igd	NA	NA	NA	NA	NA	NA	NA	4801163	17	1.02179e-09	331293	0.00211421	ukb-a-275	Leg fat mass (right) || id:ukb-a-275	TRUE	reported	igd	2	TRUE	NA	NA	1115	217677	0.309138	0.309138	1.21689821056112
254	rs78565420	T	C	T	C	0.0249866	-0.0153	0.0541861	0.03976	FALSE	FALSE	FALSE	finn-b-C3_BLADDER	8	85703065	0.1103	218792	0.8895	Malignant neoplasm of bladder || id:finn-b-C3_BLADDER	Malignant neoplasm of bladder	Malignant neoplasm of bladder || ||	TRUE	igd	NA	NA	NA	NA	NA	NA	NA	85703065	8	1.45704e-08	331293	0.00440939	ukb-a-275	Leg fat mass (right) || id:ukb-a-275	TRUE	reported	igd	2	TRUE	NA	NA	1115	217677	0.0541861	0.0541861	2.53795923804452
255	rs79113395	A	G	A	G	-0.0140768	0.0996	0.265449	0.2327	FALSE	FALSE	FALSE	finn-b-C3_BLADDER	1	1590521	0.0529	218792	0.05951	Malignant neoplasm of bladder || id:finn-b-C3_BLADDER	Malignant neoplasm of bladder	Malignant neoplasm of bladder || ||	TRUE	igd	NA	NA	NA	NA	NA	NA	NA	1590521	1	1.84154e-10	331293	0.0022084	ukb-a-275	Leg fat mass (right) || id:ukb-a-275	TRUE	reported	igd	2	TRUE	NA	NA	1115	217677	0.265449	0.265449	1.27111214505805
256	rs7925100	A	G	A	G	0.0120509	0.0363	0.396337	0.2952	FALSE	FALSE	FALSE	finn-b-C3_BLADDER	11	118941596	0.047	218792	0.4398	Malignant neoplasm of bladder || id:finn-b-C3_BLADDER	Malignant neoplasm of bladder	Malignant neoplasm of bladder || ||	TRUE	igd	NA	NA	NA	NA	NA	NA	NA	118941596	11	1.26631e-09	331293	0.00198474	ukb-a-275	Leg fat mass (right) || id:ukb-a-275	TRUE	reported	igd	2	TRUE	NA	NA	1115	217677	0.396337	0.396337	1.14237779332662
257	rs7933085	G	A	G	A	0.0123892	-0.0143	0.509195	0.5041	FALSE	FALSE	FALSE	finn-b-C3_BLADDER	11	130811527	0.0431	218792	0.7395	Malignant neoplasm of bladder || id:finn-b-C3_BLADDER	Malignant neoplasm of bladder	Malignant neoplasm of bladder || ||	TRUE	igd	TRUE	rs7933085	rs11222401	A	G	C	T	130796248	11	2.18585e-10	331293	0.0019517	ukb-a-275	Leg fat mass (right) || id:ukb-a-275	TRUE	reported	igd	2	TRUE	NA	NA	1115	217677	0.490805	0.4959	1.12336061108033
258	rs799449	T	C	T	C	0.0145877	0.0615	0.558481	0.4313	FALSE	FALSE	FALSE	finn-b-C3_BLADDER	7	44784697	0.0435	218792	0.1569	Malignant neoplasm of bladder || id:finn-b-C3_BLADDER	Malignant neoplasm of bladder	Malignant neoplasm of bladder || ||	TRUE	igd	NA	NA	NA	NA	NA	NA	NA	44784697	7	1.03848e-13	331293	0.0019617	ukb-a-275	Leg fat mass (right) || id:ukb-a-275	TRUE	reported	igd	2	TRUE	NA	NA	1115	217677	0.441519	0.558481	1.12911641684495
259	rs80135947	C	A	C	A	0.021524	-0.0338	0.195339	0.2384	FALSE	FALSE	FALSE	finn-b-C3_BLADDER	17	65836001	0.0505	218792	0.5027	Malignant neoplasm of bladder || id:finn-b-C3_BLADDER	Malignant neoplasm of bladder	Malignant neoplasm of bladder || ||	TRUE	igd	NA	NA	NA	NA	NA	NA	NA	65836001	17	1.56495e-18	331293	0.00244997	ukb-a-275	Leg fat mass (right) || id:ukb-a-275	TRUE	reported	igd	2	TRUE	NA	NA	1115	217677	0.195339	0.195339	1.41015514491391
260	rs801738	G	C	G	C	-0.0164316	-0.0203	0.35841	0.3118	FALSE	TRUE	FALSE	finn-b-C3_BLADDER	11	65924217	0.0466	218792	0.6637	Malignant neoplasm of bladder || id:finn-b-C3_BLADDER	Malignant neoplasm of bladder	Malignant neoplasm of bladder || ||	TRUE	igd	NA	NA	NA	NA	NA	NA	NA	65924217	11	4.82059e-16	331293	0.0020245	ukb-a-275	Leg fat mass (right) || id:ukb-a-275	TRUE	reported	igd	2	TRUE	NA	NA	1115	217677	0.35841	0.35841	1.16526287704674
261	rs8078135	T	C	T	C	-0.0122086	0.021	0.488467	0.5092	FALSE	FALSE	FALSE	finn-b-C3_BLADDER	17	21268583	0.0429	218792	0.6241	Malignant neoplasm of bladder || id:finn-b-C3_BLADDER	Malignant neoplasm of bladder	Malignant neoplasm of bladder || ||	TRUE	igd	NA	NA	NA	NA	NA	NA	NA	21268583	17	3.80137e-10	331293	0.00194958	ukb-a-275	Leg fat mass (right) || id:ukb-a-275	TRUE	reported	igd	2	TRUE	NA	NA	1115	217677	0.488467	0.488467	1.12214038025823
262	rs815163	C	T	C	T	-0.0126895	0.0148	0.561603	0.472	FALSE	FALSE	FALSE	finn-b-C3_BLADDER	1	190294726	0.043	218792	0.73	Malignant neoplasm of bladder || id:finn-b-C3_BLADDER	Malignant neoplasm of bladder	Malignant neoplasm of bladder || ||	TRUE	igd	NA	NA	NA	NA	NA	NA	NA	190294726	1	8.71365e-11	331293	0.00195585	ukb-a-275	Leg fat mass (right) || id:ukb-a-275	TRUE	reported	igd	2	TRUE	NA	NA	1115	217677	0.438397	0.528	1.12574927047264
263	rs8192675	C	T	C	T	0.0132735	-0.0337	0.287375	0.2636	FALSE	FALSE	FALSE	finn-b-C3_BLADDER	3	170724883	0.0486	218792	0.4873	Malignant neoplasm of bladder || id:finn-b-C3_BLADDER	Malignant neoplasm of bladder	Malignant neoplasm of bladder || ||	TRUE	igd	NA	NA	NA	NA	NA	NA	NA	170724883	3	5.77856e-10	331293	0.00214208	ukb-a-275	Leg fat mass (right) || id:ukb-a-275	TRUE	reported	igd	2	TRUE	NA	NA	1115	217677	0.287375	0.287375	1.23293964122711
264	rs869400	G	T	G	T	0.0174773	0.075	0.815827	0.8386	FALSE	FALSE	FALSE	finn-b-C3_BLADDER	3	185826740	0.0583	218792	0.1985	Malignant neoplasm of bladder || id:finn-b-C3_BLADDER	Malignant neoplasm of bladder	Malignant neoplasm of bladder || ||	TRUE	igd	NA	NA	NA	NA	NA	NA	NA	185826740	3	3.41036e-12	331293	0.00251113	ukb-a-275	Leg fat mass (right) || id:ukb-a-275	TRUE	reported	igd	2	TRUE	NA	NA	1115	217677	0.184173	0.1614	1.44535765297031
265	rs879620	T	C	T	C	0.0206189	-0.0338	0.615276	0.5788	FALSE	FALSE	FALSE	finn-b-C3_BLADDER	16	4015729	0.0437	218792	0.439	Malignant neoplasm of bladder || id:finn-b-C3_BLADDER	Malignant neoplasm of bladder	Malignant neoplasm of bladder || ||	TRUE	igd	NA	NA	NA	NA	NA	NA	NA	4015729	16	7.57182e-25	331293	0.00200302	ukb-a-275	Leg fat mass (right) || id:ukb-a-275	TRUE	reported	igd	2	TRUE	NA	NA	1115	217677	0.384724	0.4212	1.15289940626434
266	rs882378	C	A	C	A	0.0122151	-0.0979	0.309371	0.2616	FALSE	FALSE	FALSE	finn-b-C3_BLADDER	12	133376387	0.0489	218792	0.0452804	Malignant neoplasm of bladder || id:finn-b-C3_BLADDER	Malignant neoplasm of bladder	Malignant neoplasm of bladder || ||	TRUE	igd	TRUE	rs882378	rs113213648	C	A	T	C	133374682	12	6.76052e-09	331293	0.00210717	ukb-a-275	Leg fat mass (right) || id:ukb-a-275	TRUE	reported	igd	2	TRUE	NA	NA	1115	217677	0.309371	0.309371	1.21284612330283
267	rs9320823	C	T	C	T	0.0172338	0.0157	0.601901	0.6776	FALSE	FALSE	FALSE	finn-b-C3_BLADDER	6	98429337	0.0459	218792	0.732399	Malignant neoplasm of bladder || id:finn-b-C3_BLADDER	Malignant neoplasm of bladder	Malignant neoplasm of bladder || ||	TRUE	igd	NA	NA	NA	NA	NA	NA	NA	98429337	6	4.13428e-18	331293	0.00198648	ukb-a-275	Leg fat mass (right) || id:ukb-a-275	TRUE	reported	igd	2	TRUE	NA	NA	1115	217677	0.398099	0.3224	1.14337930352967
268	rs9375702	T	C	T	C	-0.0134559	0.0484	0.690333	0.6762	FALSE	FALSE	FALSE	finn-b-C3_BLADDER	6	130387773	0.0458	218792	0.2905	Malignant neoplasm of bladder || id:finn-b-C3_BLADDER	Malignant neoplasm of bladder	Malignant neoplasm of bladder || ||	TRUE	igd	TRUE	rs9375702	rs9402214	C	T	T	C	130384187	6	1.46764e-10	331293	0.00209957	ukb-a-275	Leg fat mass (right) || id:ukb-a-275	TRUE	reported	igd	2	TRUE	NA	NA	1115	217677	0.309667	0.3238	1.20847171092172
269	rs9387640	T	C	T	C	-0.0112043	0.0159	0.363653	0.3835	FALSE	FALSE	FALSE	finn-b-C3_BLADDER	6	119508871	0.0443	218792	0.719999	Malignant neoplasm of bladder || id:finn-b-C3_BLADDER	Malignant neoplasm of bladder	Malignant neoplasm of bladder || ||	TRUE	igd	NA	NA	NA	NA	NA	NA	NA	119508871	6	2.84237e-08	331293	0.00201842	ukb-a-275	Leg fat mass (right) || id:ukb-a-275	TRUE	reported	igd	2	TRUE	NA	NA	1115	217677	0.363653	0.363653	1.16176334714185
270	rs9522279	T	C	T	C	0.0149375	-0.0034	0.425038	0.4754	FALSE	FALSE	FALSE	finn-b-C3_BLADDER	13	112221296	0.043	218792	0.9363	Malignant neoplasm of bladder || id:finn-b-C3_BLADDER	Malignant neoplasm of bladder	Malignant neoplasm of bladder || ||	TRUE	igd	NA	NA	NA	NA	NA	NA	NA	112221296	13	3.22033e-14	331293	0.00196819	ukb-a-275	Leg fat mass (right) || id:ukb-a-275	TRUE	reported	igd	2	TRUE	NA	NA	1115	217677	0.425038	0.425038	1.13285193478618
271	rs9584855	G	T	G	T	-0.0125269	-0.0104	0.290103	0.2565	FALSE	FALSE	FALSE	finn-b-C3_BLADDER	13	99119000	0.0489	218792	0.8321	Malignant neoplasm of bladder || id:finn-b-C3_BLADDER	Malignant neoplasm of bladder	Malignant neoplasm of bladder || ||	TRUE	igd	NA	NA	NA	NA	NA	NA	NA	99119000	13	4.59674e-09	331293	0.00213722	ukb-a-275	Leg fat mass (right) || id:ukb-a-275	TRUE	reported	igd	2	TRUE	NA	NA	1115	217677	0.290103	0.290103	1.23014231962551
272	rs9610311	C	T	C	T	0.0125131	0.0309	0.30652	0.3557	FALSE	FALSE	FALSE	finn-b-C3_BLADDER	22	35924713	0.0452	218792	0.4952	Malignant neoplasm of bladder || id:finn-b-C3_BLADDER	Malignant neoplasm of bladder	Malignant neoplasm of bladder || ||	TRUE	igd	NA	NA	NA	NA	NA	NA	NA	35924713	22	7.15517e-09	331293	0.00216213	ukb-a-275	Leg fat mass (right) || id:ukb-a-275	TRUE	reported	igd	2	TRUE	NA	NA	1115	217677	0.30652	0.30652	1.24448003178517
273	rs9688977	C	T	C	T	0.0172922	0.0281	0.146486	0.1782	FALSE	FALSE	FALSE	finn-b-C3_BLADDER	6	154336892	0.0565	218792	0.6183	Malignant neoplasm of bladder || id:finn-b-C3_BLADDER	Malignant neoplasm of bladder	Malignant neoplasm of bladder || ||	TRUE	igd	NA	NA	NA	NA	NA	NA	NA	154336892	6	3.39274e-10	331293	0.00275359	ukb-a-275	Leg fat mass (right) || id:ukb-a-275	TRUE	reported	igd	2	TRUE	NA	NA	1115	217677	0.146486	0.146486	1.58491291953921
274	rs9839081	A	G	A	G	-0.011818	-0.0107	0.326393	0.2962	FALSE	FALSE	FALSE	finn-b-C3_BLADDER	3	123051230	0.0473	218792	0.8205	Malignant neoplasm of bladder || id:finn-b-C3_BLADDER	Malignant neoplasm of bladder	Malignant neoplasm of bladder || ||	TRUE	igd	NA	NA	NA	NA	NA	NA	NA	123051230	3	2.00535e-08	331293	0.00210597	ukb-a-275	Leg fat mass (right) || id:ukb-a-275	TRUE	reported	igd	2	TRUE	NA	NA	1115	217677	0.326393	0.326393	1.21215542661108
275	rs9843653	C	T	C	T	0.0235579	0.0231	0.514555	0.3938	FALSE	FALSE	FALSE	finn-b-C3_BLADDER	3	49920571	0.044	218792	0.5997	Malignant neoplasm of bladder || id:finn-b-C3_BLADDER	Malignant neoplasm of bladder	Malignant neoplasm of bladder || ||	TRUE	igd	NA	NA	NA	NA	NA	NA	NA	49920571	3	7.85959e-34	331293	0.00194283	ukb-a-275	Leg fat mass (right) || id:ukb-a-275	TRUE	reported	igd	2	TRUE	NA	NA	1115	217677	0.485445	0.514555	1.11825521136711
276	rs9847186	A	G	A	G	-0.0109965	0.0011	0.427737	0.4159	FALSE	FALSE	FALSE	finn-b-C3_BLADDER	3	25081857	0.0437	218792	0.9801	Malignant neoplasm of bladder || id:finn-b-C3_BLADDER	Malignant neoplasm of bladder	Malignant neoplasm of bladder || ||	TRUE	igd	NA	NA	NA	NA	NA	NA	NA	25081857	3	2.25762e-08	331293	0.00196677	ukb-a-275	Leg fat mass (right) || id:ukb-a-275	TRUE	reported	igd	2	TRUE	NA	NA	1115	217677	0.427737	0.427737	1.13203461036761
277	rs9861443	C	A	C	A	0.0140408	-0.0098	0.713659	0.6635	FALSE	FALSE	FALSE	finn-b-C3_BLADDER	3	88196211	0.0455	218792	0.8297	Malignant neoplasm of bladder || id:finn-b-C3_BLADDER	Malignant neoplasm of bladder	Malignant neoplasm of bladder || ||	TRUE	igd	NA	NA	NA	NA	NA	NA	NA	88196211	3	8.22432e-11	331293	0.00216123	ukb-a-275	Leg fat mass (right) || id:ukb-a-275	TRUE	reported	igd	2	TRUE	NA	NA	1115	217677	0.286341	0.3365	1.24396200926635
[truncated: 5 more columns]
