# Supplementary material for: Mendelian randomization investigation identified the causal relationship between body fat indexes and the risk of bladder cancer
Source: PeerJ. 2023 Jan 20;11:e14739. doi: 10.7717/peerj.14739 (PMC9869775; doi:10.7717/peerj.14739)
Supplement: Supplemental Information 2 [file peerj-11-14739-s002.zip › RAW_data_csv_files/Trunk-fat-mass_BCa.csv]

	SNP	effect_allele.exposure	other_allele.exposure	effect_allele.outcome	other_allele.outcome	beta.exposure	beta.outcome	eaf.exposure	eaf.outcome	remove	palindromic	ambiguous	id.outcome	chr	pos	se.outcome	samplesize.outcome	pval.outcome	outcome	originalname.outcome	outcome.deprecated	mr_keep.outcome	data_source.outcome	proxy.outcome	target_snp.outcome	proxy_snp.outcome	target_a1.outcome	target_a2.outcome	proxy_a1.outcome	proxy_a2.outcome	pos.exposure	se.exposure	samplesize.exposure	pval.exposure	chr.exposure	id.exposure	exposure	mr_keep.exposure	pval_origin.exposure	data_source.exposure	action	mr_keep	ncase.exposure	ncontrol.exposure	ncase.outcome	ncontrol.outcome	maf.exposure	maf.outcome	SD.exposure
1	rs10100245	A	G	A	G	0.0203736	-0.0206	0.56644	0.5281	FALSE	FALSE	FALSE	finn-b-C3_BLADDER	8	77226919	0.0431	218792	0.6326	Malignant neoplasm of bladder || id:finn-b-C3_BLADDER	Malignant neoplasm of bladder	Malignant neoplasm of bladder || ||	TRUE	igd	NA	NA	NA	NA	NA	NA	NA	77226919	0.00246648	331093	1.45949e-16	8	ukb-a-291	Trunk fat mass || id:ukb-a-291	TRUE	reported	igd	2	TRUE	NA	NA	1115	217677	0.43356	0.4719	1.4192293951706
2	rs1013293	A	G	A	G	-0.0198398	-0.003	0.433339	0.3629	FALSE	FALSE	FALSE	finn-b-C3_BLADDER	1	62570321	0.0446	218792	0.9466	Malignant neoplasm of bladder || id:finn-b-C3_BLADDER	Malignant neoplasm of bladder	Malignant neoplasm of bladder || ||	TRUE	igd	NA	NA	NA	NA	NA	NA	NA	62570321	0.00247739	331093	1.16627e-15	1	ukb-a-291	Trunk fat mass || id:ukb-a-291	TRUE	reported	igd	2	TRUE	NA	NA	1115	217677	0.433339	0.433339	1.42550708349619
3	rs10172196	A	G	A	G	0.0204441	0.0353	0.304839	0.3351	FALSE	FALSE	FALSE	finn-b-C3_BLADDER	2	36780549	0.0458	218792	0.4403	Malignant neoplasm of bladder || id:finn-b-C3_BLADDER	Malignant neoplasm of bladder	Malignant neoplasm of bladder || ||	TRUE	igd	NA	NA	NA	NA	NA	NA	NA	36780549	0.00266452	331093	1.6885e-14	2	ukb-a-291	Trunk fat mass || id:ukb-a-291	TRUE	reported	igd	2	TRUE	NA	NA	1115	217677	0.304839	0.304839	1.53318296034023
4	rs1017529	A	C	A	C	0.0186954	-0.0262	0.178559	0.141	FALSE	FALSE	FALSE	finn-b-C3_BLADDER	17	27912415	0.0622	218792	0.6736	Malignant neoplasm of bladder || id:finn-b-C3_BLADDER	Malignant neoplasm of bladder	Malignant neoplasm of bladder || ||	TRUE	igd	NA	NA	NA	NA	NA	NA	NA	27912415	0.00325838	331093	9.60993e-09	17	ukb-a-291	Trunk fat mass || id:ukb-a-291	TRUE	reported	igd	2	TRUE	NA	NA	1115	217677	0.178559	0.178559	1.87489405007784
5	rs10237306	T	G	T	G	0.0171624	-0.0309	0.380218	0.4014	FALSE	FALSE	FALSE	finn-b-C3_BLADDER	7	121955981	0.0439	218792	0.481599	Malignant neoplasm of bladder || id:finn-b-C3_BLADDER	Malignant neoplasm of bladder	Malignant neoplasm of bladder || ||	TRUE	igd	NA	NA	NA	NA	NA	NA	NA	121955981	0.00251814	331093	9.40806e-12	7	ukb-a-291	Trunk fat mass || id:ukb-a-291	TRUE	reported	igd	2	TRUE	NA	NA	1115	217677	0.380218	0.380218	1.44895491111012
6	rs10264581	A	G	A	G	-0.0297508	0.0829	0.938556	0.9132	FALSE	FALSE	FALSE	finn-b-C3_BLADDER	7	27255417	0.0771	218792	0.2823	Malignant neoplasm of bladder || id:finn-b-C3_BLADDER	Malignant neoplasm of bladder	Malignant neoplasm of bladder || ||	TRUE	igd	NA	NA	NA	NA	NA	NA	NA	27255417	0.00509109	331093	5.10999e-09	7	ukb-a-291	Trunk fat mass || id:ukb-a-291	TRUE	reported	igd	2	TRUE	NA	NA	1115	217677	0.0614440000000001	0.0868	2.92944786961949
7	rs10269774	A	G	A	G	0.0207082	0.0441	0.323543	0.3082	FALSE	FALSE	FALSE	finn-b-C3_BLADDER	7	92253972	0.0464	218792	0.3424	Malignant neoplasm of bladder || id:finn-b-C3_BLADDER	Malignant neoplasm of bladder	Malignant neoplasm of bladder || ||	TRUE	igd	NA	NA	NA	NA	NA	NA	NA	92253972	0.00261514	331093	2.40991e-15	7	ukb-a-291	Trunk fat mass || id:ukb-a-291	TRUE	reported	igd	2	TRUE	NA	NA	1115	217677	0.323543	0.323543	1.50476937193346
8	rs10423928	A	T	A	T	-0.0299426	0.0584	0.19349	0.2563	FALSE	TRUE	FALSE	finn-b-C3_BLADDER	19	46182304	0.0493	218792	0.2358	Malignant neoplasm of bladder || id:finn-b-C3_BLADDER	Malignant neoplasm of bladder	Malignant neoplasm of bladder || ||	TRUE	igd	NA	NA	NA	NA	NA	NA	NA	46182304	0.00308562	331093	2.92146e-22	19	ukb-a-291	Trunk fat mass || id:ukb-a-291	TRUE	reported	igd	2	TRUE	NA	NA	1115	217677	0.19349	0.19349	1.77548676913103
9	rs10499014	G	C	G	C	-0.0152546	-0.0214	0.26787	0.2645	FALSE	TRUE	FALSE	finn-b-C3_BLADDER	6	97947755	0.0489	218792	0.6615	Malignant neoplasm of bladder || id:finn-b-C3_BLADDER	Malignant neoplasm of bladder	Malignant neoplasm of bladder || ||	TRUE	igd	NA	NA	NA	NA	NA	NA	NA	97947755	0.00278013	331093	4.09129e-08	6	ukb-a-291	Trunk fat mass || id:ukb-a-291	TRUE	reported	igd	2	TRUE	NA	NA	1115	217677	0.26787	0.26787	1.59970574194627
10	rs1056441	C	T	C	T	0.0172527	0.0075	0.673163	0.7437	FALSE	FALSE	FALSE	finn-b-C3_BLADDER	20	62370349	0.0489	218792	0.8785	Malignant neoplasm of bladder || id:finn-b-C3_BLADDER	Malignant neoplasm of bladder	Malignant neoplasm of bladder || ||	TRUE	igd	NA	NA	NA	NA	NA	NA	NA	62370349	0.00260691	331093	3.64502e-11	20	ukb-a-291	Trunk fat mass || id:ukb-a-291	TRUE	reported	igd	2	TRUE	NA	NA	1115	217677	0.326837	0.2563	1.50003377386567
11	rs10756714	G	A	G	A	-0.0234869	-0.0378	0.444794	0.5077	FALSE	FALSE	FALSE	finn-b-C3_BLADDER	9	15885041	0.0431	218792	0.3804	Malignant neoplasm of bladder || id:finn-b-C3_BLADDER	Malignant neoplasm of bladder	Malignant neoplasm of bladder || ||	TRUE	igd	NA	NA	NA	NA	NA	NA	NA	15885041	0.00246405	331093	1.55525e-21	9	ukb-a-291	Trunk fat mass || id:ukb-a-291	TRUE	reported	igd	2	TRUE	NA	NA	1115	217677	0.444794	0.444794	1.41783115661595
12	rs10756798	T	C	T	C	-0.0182105	-0.0684	0.645026	0.6574	FALSE	FALSE	FALSE	finn-b-C3_BLADDER	9	16739763	0.0452	218792	0.1302	Malignant neoplasm of bladder || id:finn-b-C3_BLADDER	Malignant neoplasm of bladder	Malignant neoplasm of bladder || ||	TRUE	igd	NA	NA	NA	NA	NA	NA	NA	16739763	0.00255692	331093	1.06561e-12	9	ukb-a-291	Trunk fat mass || id:ukb-a-291	TRUE	reported	igd	2	TRUE	NA	NA	1115	217677	0.354974	0.3426	1.47126918730321
13	rs10760724	C	T	C	T	0.0145723	-0.048	0.473935	0.5257	FALSE	FALSE	FALSE	finn-b-C3_BLADDER	9	103085144	0.043	218792	0.2642	Malignant neoplasm of bladder || id:finn-b-C3_BLADDER	Malignant neoplasm of bladder	Malignant neoplasm of bladder || ||	TRUE	igd	NA	NA	NA	NA	NA	NA	NA	103085144	0.0024475	331093	2.62047e-09	9	ukb-a-291	Trunk fat mass || id:ukb-a-291	TRUE	reported	igd	2	TRUE	NA	NA	1115	217677	0.473935	0.473935	1.40830817386723
14	rs10830566	G	A	G	A	-0.0155068	-0.0246	0.278192	0.2449	FALSE	FALSE	FALSE	finn-b-C3_BLADDER	11	90473957	0.0501	218792	0.6237	Malignant neoplasm of bladder || id:finn-b-C3_BLADDER	Malignant neoplasm of bladder	Malignant neoplasm of bladder || ||	TRUE	igd	NA	NA	NA	NA	NA	NA	NA	90473957	0.00272979	331093	1.34348e-08	11	ukb-a-291	Trunk fat mass || id:ukb-a-291	TRUE	reported	igd	2	TRUE	NA	NA	1115	217677	0.278192	0.278192	1.5707397629994
15	rs10863753	G	A	G	A	-0.0141556	-0.0201	0.383029	0.4304	FALSE	FALSE	FALSE	finn-b-C3_BLADDER	1	209241420	0.0434	218792	0.6434	Malignant neoplasm of bladder || id:finn-b-C3_BLADDER	Malignant neoplasm of bladder	Malignant neoplasm of bladder || ||	TRUE	igd	NA	NA	NA	NA	NA	NA	NA	209241420	0.00251145	331093	1.7376e-08	1	ukb-a-291	Trunk fat mass || id:ukb-a-291	TRUE	reported	igd	2	TRUE	NA	NA	1115	217677	0.383029	0.383029	1.44510543953375
17	rs10915846	A	G	A	G	-0.0158924	0.0145	0.271521	0.206	FALSE	FALSE	FALSE	finn-b-C3_BLADDER	1	225711187	0.0528	218792	0.7831	Malignant neoplasm of bladder || id:finn-b-C3_BLADDER	Malignant neoplasm of bladder	Malignant neoplasm of bladder || ||	TRUE	igd	NA	NA	NA	NA	NA	NA	NA	225711187	0.00275338	331093	7.8417e-09	1	ukb-a-291	Trunk fat mass || id:ukb-a-291	TRUE	reported	igd	2	TRUE	NA	NA	1115	217677	0.271521	0.271521	1.58431360970891
18	rs10938398	A	G	A	G	0.0259939	0.0269	0.433341	0.4731	FALSE	FALSE	FALSE	finn-b-C3_BLADDER	4	45186139	0.0431	218792	0.532299	Malignant neoplasm of bladder || id:finn-b-C3_BLADDER	Malignant neoplasm of bladder	Malignant neoplasm of bladder || ||	TRUE	igd	NA	NA	NA	NA	NA	NA	NA	45186139	0.00247466	331093	8.35411e-26	4	ukb-a-291	Trunk fat mass || id:ukb-a-291	TRUE	reported	igd	2	TRUE	NA	NA	1115	217677	0.433341	0.433341	1.42393622289776
19	rs10999460	T	C	T	C	0.0185387	0.0208	0.265951	0.2703	FALSE	FALSE	FALSE	finn-b-C3_BLADDER	10	72428283	0.0482	218792	0.6663	Malignant neoplasm of bladder || id:finn-b-C3_BLADDER	Malignant neoplasm of bladder	Malignant neoplasm of bladder || ||	TRUE	igd	NA	NA	NA	NA	NA	NA	NA	72428283	0.00277787	331093	2.49804e-11	10	ukb-a-291	Trunk fat mass || id:ukb-a-291	TRUE	reported	igd	2	TRUE	NA	NA	1115	217677	0.265951	0.265951	1.59840532254977
20	rs11012732	G	A	G	A	0.0228848	-0.0715	0.331106	0.3143	FALSE	FALSE	FALSE	finn-b-C3_BLADDER	10	21830104	0.0463	218792	0.1228	Malignant neoplasm of bladder || id:finn-b-C3_BLADDER	Malignant neoplasm of bladder	Malignant neoplasm of bladder || ||	TRUE	igd	NA	NA	NA	NA	NA	NA	NA	21830104	0.0026001	331093	1.35581e-18	10	ukb-a-291	Trunk fat mass || id:ukb-a-291	TRUE	reported	igd	2	TRUE	NA	NA	1115	217677	0.331106	0.331106	1.49611525347178
21	rs11023199	G	A	G	A	-0.0144189	-0.0027	0.353524	0.3861	FALSE	FALSE	FALSE	finn-b-C3_BLADDER	11	14394258	0.0443	218792	0.9514	Malignant neoplasm of bladder || id:finn-b-C3_BLADDER	Malignant neoplasm of bladder	Malignant neoplasm of bladder || ||	TRUE	igd	NA	NA	NA	NA	NA	NA	NA	14394258	0.00256258	331093	1.83819e-08	11	ukb-a-291	Trunk fat mass || id:ukb-a-291	TRUE	reported	igd	2	TRUE	NA	NA	1115	217677	0.353524	0.353524	1.47452598986259
22	rs11030119	A	G	A	G	0.0302935	0.0214	0.308813	0.332	FALSE	FALSE	FALSE	finn-b-C3_BLADDER	11	27728102	0.0455	218792	0.6384	Malignant neoplasm of bladder || id:finn-b-C3_BLADDER	Malignant neoplasm of bladder	Malignant neoplasm of bladder || ||	TRUE	igd	NA	NA	NA	NA	NA	NA	NA	27728102	0.0026475	331093	2.60375e-30	11	ukb-a-291	Trunk fat mass || id:ukb-a-291	TRUE	reported	igd	2	TRUE	NA	NA	1115	217677	0.308813	0.308813	1.52338953638958
23	rs11042030	C	T	C	T	-0.0194142	-0.0525	0.274009	0.2645	FALSE	FALSE	FALSE	finn-b-C3_BLADDER	11	8690718	0.0486	218792	0.2795	Malignant neoplasm of bladder || id:finn-b-C3_BLADDER	Malignant neoplasm of bladder	Malignant neoplasm of bladder || ||	TRUE	igd	NA	NA	NA	NA	NA	NA	NA	8690718	0.00274401	331093	1.49624e-12	11	ukb-a-291	Trunk fat mass || id:ukb-a-291	TRUE	reported	igd	2	TRUE	NA	NA	1115	217677	0.274009	0.274009	1.57892204787474
24	rs11043764	T	A	T	A	0.0153201	0.0186	0.27404	0.1909	FALSE	TRUE	FALSE	finn-b-C3_BLADDER	12	18146460	0.0543	218792	0.732	Malignant neoplasm of bladder || id:finn-b-C3_BLADDER	Malignant neoplasm of bladder	Malignant neoplasm of bladder || ||	TRUE	igd	NA	NA	NA	NA	NA	NA	NA	18146460	0.00275386	331093	2.65149e-08	12	ukb-a-291	Trunk fat mass || id:ukb-a-291	TRUE	reported	igd	2	TRUE	NA	NA	1115	217677	0.27404	0.27404	1.58458980497896
25	rs11135450	G	A	G	A	0.0160659	-0.0553	0.668877	0.5562	FALSE	FALSE	FALSE	finn-b-C3_BLADDER	5	95554016	0.0432	218792	0.2007	Malignant neoplasm of bladder || id:finn-b-C3_BLADDER	Malignant neoplasm of bladder	Malignant neoplasm of bladder || ||	TRUE	igd	NA	NA	NA	NA	NA	NA	NA	95554016	0.00260626	331093	7.08517e-10	5	ukb-a-291	Trunk fat mass || id:ukb-a-291	TRUE	reported	igd	2	TRUE	NA	NA	1115	217677	0.331123	0.4438	1.49965975943747
26	rs11150745	G	A	G	A	-0.0188464	-0.1069	0.319489	0.2798	FALSE	FALSE	FALSE	finn-b-C3_BLADDER	17	78757626	0.0478	218792	0.02537	Malignant neoplasm of bladder || id:finn-b-C3_BLADDER	Malignant neoplasm of bladder	Malignant neoplasm of bladder || ||	TRUE	igd	NA	NA	NA	NA	NA	NA	NA	78757626	0.00262566	331093	7.10068e-13	17	ukb-a-291	Trunk fat mass || id:ukb-a-291	TRUE	reported	igd	2	TRUE	NA	NA	1115	217677	0.319489	0.319489	1.51082265160214
27	rs11205303	C	T	C	T	0.0299596	0.0133	0.409126	0.327	FALSE	FALSE	FALSE	finn-b-C3_BLADDER	1	149906413	0.0461	218792	0.7732	Malignant neoplasm of bladder || id:finn-b-C3_BLADDER	Malignant neoplasm of bladder	Malignant neoplasm of bladder || ||	TRUE	igd	NA	NA	NA	NA	NA	NA	NA	149906413	0.00248805	331093	2.18776e-33	1	ukb-a-291	Trunk fat mass || id:ukb-a-291	TRUE	reported	igd	2	TRUE	NA	NA	1115	217677	0.409126	0.409126	1.43164092011864
29	rs112646560	T	C	T	C	0.0191008	-0.0675	0.217529	0.1985	FALSE	FALSE	FALSE	finn-b-C3_BLADDER	1	39560250	0.0541	218792	0.2125	Malignant neoplasm of bladder || id:finn-b-C3_BLADDER	Malignant neoplasm of bladder	Malignant neoplasm of bladder || ||	TRUE	igd	NA	NA	NA	NA	NA	NA	NA	39560250	0.00298861	331093	1.64793e-10	1	ukb-a-291	Trunk fat mass || id:ukb-a-291	TRUE	reported	igd	2	TRUE	NA	NA	1115	217677	0.217529	0.217529	1.71966655423957
31	rs11538	G	A	G	A	0.0177011	0.1656	0.172127	0.1929	FALSE	FALSE	FALSE	finn-b-C3_BLADDER	22	18220831	0.0544	218792	0.00233598	Malignant neoplasm of bladder || id:finn-b-C3_BLADDER	Malignant neoplasm of bladder	Malignant neoplasm of bladder || ||	TRUE	igd	NA	NA	NA	NA	NA	NA	NA	18220831	0.00323649	331093	4.52304e-08	22	ukb-a-291	Trunk fat mass || id:ukb-a-291	TRUE	reported	igd	2	TRUE	NA	NA	1115	217677	0.172127	0.172127	1.86229839494976
32	rs11603783	C	T	C	T	0.0178885	0.0166	0.24665	0.1934	FALSE	FALSE	FALSE	finn-b-C3_BLADDER	11	122752954	0.0538	218792	0.758399	Malignant neoplasm of bladder || id:finn-b-C3_BLADDER	Malignant neoplasm of bladder	Malignant neoplasm of bladder || ||	TRUE	igd	NA	NA	NA	NA	NA	NA	NA	122752954	0.00285559	331093	3.74783e-10	11	ukb-a-291	Trunk fat mass || id:ukb-a-291	TRUE	reported	igd	2	TRUE	NA	NA	1115	217677	0.24665	0.24665	1.64312594002595
33	rs11642015	T	C	T	C	0.0582516	0.0682	0.40236	0.4189	FALSE	FALSE	FALSE	finn-b-C3_BLADDER	16	53802494	0.0435	218792	0.1166	Malignant neoplasm of bladder || id:finn-b-C3_BLADDER	Malignant neoplasm of bladder	Malignant neoplasm of bladder || ||	TRUE	igd	NA	NA	NA	NA	NA	NA	NA	53802494	0.00249201	331093	9.52796e-121	16	ukb-a-291	Trunk fat mass || id:ukb-a-291	TRUE	reported	igd	2	TRUE	NA	NA	1115	217677	0.40236	0.40236	1.43391953109658
34	rs11742930	T	C	T	C	0.0159735	0.0083	0.566428	0.5062	FALSE	FALSE	FALSE	finn-b-C3_BLADDER	5	105774098	0.0429	218792	0.8471	Malignant neoplasm of bladder || id:finn-b-C3_BLADDER	Malignant neoplasm of bladder	Malignant neoplasm of bladder || ||	TRUE	igd	NA	NA	NA	NA	NA	NA	NA	105774098	0.00247196	331093	1.03555e-10	5	ukb-a-291	Trunk fat mass || id:ukb-a-291	TRUE	reported	igd	2	TRUE	NA	NA	1115	217677	0.433572	0.4938	1.42238262450371
35	rs117632017	A	G	A	G	0.0387852	0.1554	0.0391416	0.01191	FALSE	FALSE	FALSE	finn-b-C3_BLADDER	15	52260107	0.1963	218792	0.4284	Malignant neoplasm of bladder || id:finn-b-C3_BLADDER	Malignant neoplasm of bladder	Malignant neoplasm of bladder || ||	TRUE	igd	NA	NA	NA	NA	NA	NA	NA	52260107	0.00656206	331093	3.41382e-09	15	ukb-a-291	Trunk fat mass || id:ukb-a-291	TRUE	reported	igd	2	TRUE	NA	NA	1115	217677	0.0391416	0.0391416	3.77585402876698
36	rs11766945	A	G	A	G	-0.0173275	0.0855	0.20101	0.2677	FALSE	FALSE	FALSE	finn-b-C3_BLADDER	7	1888054	0.0489	218792	0.08041	Malignant neoplasm of bladder || id:finn-b-C3_BLADDER	Malignant neoplasm of bladder	Malignant neoplasm of bladder || ||	TRUE	igd	NA	NA	NA	NA	NA	NA	NA	1888054	0.0030714	331093	1.68648e-08	7	ukb-a-291	Trunk fat mass || id:ukb-a-291	TRUE	reported	igd	2	TRUE	NA	NA	1115	217677	0.20101	0.20101	1.76730448425569
38	rs11779446	G	A	G	A	-0.0226289	-0.0056	0.160521	0.1437	FALSE	FALSE	FALSE	finn-b-C3_BLADDER	8	23388326	0.0611	218792	0.9276	Malignant neoplasm of bladder || id:finn-b-C3_BLADDER	Malignant neoplasm of bladder	Malignant neoplasm of bladder || ||	TRUE	igd	NA	NA	NA	NA	NA	NA	NA	23388326	0.00333869	331093	1.22236e-11	8	ukb-a-291	Trunk fat mass || id:ukb-a-291	TRUE	reported	igd	2	TRUE	NA	NA	1115	217677	0.160521	0.160521	1.92110497119868
39	rs11782074	T	G	T	G	0.0149191	-0.0122	0.385641	0.3591	FALSE	FALSE	FALSE	finn-b-C3_BLADDER	8	142617096	0.0445	218792	0.783599	Malignant neoplasm of bladder || id:finn-b-C3_BLADDER	Malignant neoplasm of bladder	Malignant neoplasm of bladder || ||	TRUE	igd	NA	NA	NA	NA	NA	NA	NA	142617096	0.00255138	331093	4.99643e-09	8	ukb-a-291	Trunk fat mass || id:ukb-a-291	TRUE	reported	igd	2	TRUE	NA	NA	1115	217677	0.385641	0.385641	1.46808143356134
40	rs11782341	G	A	G	A	0.018657	0.047	0.188513	0.2224	FALSE	FALSE	FALSE	finn-b-C3_BLADDER	8	4813459	0.0516	218792	0.3628	Malignant neoplasm of bladder || id:finn-b-C3_BLADDER	Malignant neoplasm of bladder	Malignant neoplasm of bladder || ||	TRUE	igd	NA	NA	NA	NA	NA	NA	NA	4813459	0.00314846	331093	3.112e-09	8	ukb-a-291	Trunk fat mass || id:ukb-a-291	TRUE	reported	igd	2	TRUE	NA	NA	1115	217677	0.188513	0.188513	1.81164533323555
41	rs1182199	A	C	A	C	-0.0281737	-0.0276	0.305066	0.3615	FALSE	FALSE	FALSE	finn-b-C3_BLADDER	7	2862542	0.0445	218792	0.5352	Malignant neoplasm of bladder || id:finn-b-C3_BLADDER	Malignant neoplasm of bladder	Malignant neoplasm of bladder || ||	TRUE	igd	NA	NA	NA	NA	NA	NA	NA	2862542	0.00265629	331093	2.80931e-26	7	ukb-a-291	Trunk fat mass || id:ukb-a-291	TRUE	reported	igd	2	TRUE	NA	NA	1115	217677	0.305066	0.305066	1.52844736227243
42	rs11856579	A	G	A	G	-0.0161607	0.0244	0.268192	0.2155	FALSE	FALSE	FALSE	finn-b-C3_BLADDER	15	78012688	0.052	218792	0.6393	Malignant neoplasm of bladder || id:finn-b-C3_BLADDER	Malignant neoplasm of bladder	Malignant neoplasm of bladder || ||	TRUE	igd	NA	NA	NA	NA	NA	NA	NA	78012688	0.00275954	331093	4.73685e-09	15	ukb-a-291	Trunk fat mass || id:ukb-a-291	TRUE	reported	igd	2	TRUE	NA	NA	1115	217677	0.268192	0.268192	1.5878581156746
43	rs11917068	C	T	C	T	-0.0158352	-0.0429	0.279127	0.2337	FALSE	FALSE	FALSE	finn-b-C3_BLADDER	3	194872038	0.0503	218792	0.3938	Malignant neoplasm of bladder || id:finn-b-C3_BLADDER	Malignant neoplasm of bladder	Malignant neoplasm of bladder || ||	TRUE	igd	NA	NA	NA	NA	NA	NA	NA	194872038	0.00272615	331093	6.30435e-09	3	ukb-a-291	Trunk fat mass || id:ukb-a-291	TRUE	reported	igd	2	TRUE	NA	NA	1115	217677	0.279127	0.279127	1.56864528220149
44	rs12144626	C	T	C	T	-0.0147991	0.0506	0.581821	0.618	FALSE	FALSE	FALSE	finn-b-C3_BLADDER	1	47670525	0.0443	218792	0.2532	Malignant neoplasm of bladder || id:finn-b-C3_BLADDER	Malignant neoplasm of bladder	Malignant neoplasm of bladder || ||	TRUE	igd	NA	NA	NA	NA	NA	NA	NA	47670525	0.00248786	331093	2.70869e-09	1	ukb-a-291	Trunk fat mass || id:ukb-a-291	TRUE	reported	igd	2	TRUE	NA	NA	1115	217677	0.418179	0.382	1.43153159282424
45	rs1218824	A	G	A	G	0.0172478	0.0099	0.66205	0.6669	FALSE	FALSE	FALSE	finn-b-C3_BLADDER	13	28010734	0.0457	218792	0.8275	Malignant neoplasm of bladder || id:finn-b-C3_BLADDER	Malignant neoplasm of bladder	Malignant neoplasm of bladder || ||	TRUE	igd	NA	NA	NA	NA	NA	NA	NA	28010734	0.00258504	331093	2.52406e-11	13	ukb-a-291	Trunk fat mass || id:ukb-a-291	TRUE	reported	igd	2	TRUE	NA	NA	1115	217677	0.33795	0.3331	1.48744962687385
46	rs12213070	A	G	A	G	-0.016242	-0.0062	0.34721	0.3462	FALSE	FALSE	FALSE	finn-b-C3_BLADDER	6	12131542	0.0451	218792	0.8913	Malignant neoplasm of bladder || id:finn-b-C3_BLADDER	Malignant neoplasm of bladder	Malignant neoplasm of bladder || ||	TRUE	igd	NA	NA	NA	NA	NA	NA	NA	12131542	0.00256582	331093	2.45234e-10	6	ukb-a-291	Trunk fat mass || id:ukb-a-291	TRUE	reported	igd	2	TRUE	NA	NA	1115	217677	0.34721	0.34721	1.47639030793545
47	rs12330631	T	C	T	C	-0.0151101	-0.0137	0.367113	0.3559	FALSE	FALSE	FALSE	finn-b-C3_BLADDER	3	123089834	0.0447	218792	0.760001	Malignant neoplasm of bladder || id:finn-b-C3_BLADDER	Malignant neoplasm of bladder	Malignant neoplasm of bladder || ||	TRUE	igd	NA	NA	NA	NA	NA	NA	NA	123089834	0.00254141	331093	2.75766e-09	3	ukb-a-291	Trunk fat mass || id:ukb-a-291	TRUE	reported	igd	2	TRUE	NA	NA	1115	217677	0.367113	0.367113	1.4623446276396
48	rs12339822	G	A	G	A	0.0155632	-0.0748	0.5432	0.5178	FALSE	FALSE	FALSE	finn-b-C3_BLADDER	9	92187178	0.0432	218792	0.0836893	Malignant neoplasm of bladder || id:finn-b-C3_BLADDER	Malignant neoplasm of bladder	Malignant neoplasm of bladder || ||	TRUE	igd	NA	NA	NA	NA	NA	NA	NA	92187178	0.00246485	331093	2.72157e-10	9	ukb-a-291	Trunk fat mass || id:ukb-a-291	TRUE	reported	igd	2	TRUE	NA	NA	1115	217677	0.4568	0.4822	1.41829148206604
49	rs12367809	T	C	T	C	0.0289442	0.0193	0.368275	0.3835	FALSE	FALSE	FALSE	finn-b-C3_BLADDER	12	50256063	0.0443	218792	0.6629	Malignant neoplasm of bladder || id:finn-b-C3_BLADDER	Malignant neoplasm of bladder	Malignant neoplasm of bladder || ||	TRUE	igd	NA	NA	NA	NA	NA	NA	NA	50256063	0.00254543	331093	5.90473e-30	12	ukb-a-291	Trunk fat mass || id:ukb-a-291	TRUE	reported	igd	2	TRUE	NA	NA	1115	217677	0.368275	0.368275	1.4646577630263
50	rs12459368	G	A	G	A	-0.0177392	-0.0256	0.267065	0.223	FALSE	FALSE	FALSE	finn-b-C3_BLADDER	19	18459377	0.0512	218792	0.6165	Malignant neoplasm of bladder || id:finn-b-C3_BLADDER	Malignant neoplasm of bladder	Malignant neoplasm of bladder || ||	TRUE	igd	NA	NA	NA	NA	NA	NA	NA	18459377	0.00275756	331093	1.25343e-10	19	ukb-a-291	Trunk fat mass || id:ukb-a-291	TRUE	reported	igd	2	TRUE	NA	NA	1115	217677	0.267065	0.267065	1.58671881018562
51	rs12475388	A	G	A	G	-0.0167396	-0.0842	0.486748	0.4598	FALSE	FALSE	FALSE	finn-b-C3_BLADDER	2	27039792	0.0432	218792	0.0510199	Malignant neoplasm of bladder || id:finn-b-C3_BLADDER	Malignant neoplasm of bladder	Malignant neoplasm of bladder || ||	TRUE	igd	NA	NA	NA	NA	NA	NA	NA	27039792	0.00245811	331093	9.77913e-12	2	ukb-a-291	Trunk fat mass || id:ukb-a-291	TRUE	reported	igd	2	TRUE	NA	NA	1115	217677	0.486748	0.486748	1.41441324014904
52	rs12578952	G	A	G	A	-0.0158394	-0.0108	0.251697	0.2899	FALSE	FALSE	FALSE	finn-b-C3_BLADDER	12	103755097	0.0475	218792	0.8208	Malignant neoplasm of bladder || id:finn-b-C3_BLADDER	Malignant neoplasm of bladder	Malignant neoplasm of bladder || ||	TRUE	igd	NA	NA	NA	NA	NA	NA	NA	103755097	0.00281742	331093	1.88977e-08	12	ukb-a-291	Trunk fat mass || id:ukb-a-291	TRUE	reported	igd	2	TRUE	NA	NA	1115	217677	0.251697	0.251697	1.62116266198856
53	rs12616638	G	A	G	A	-0.0153277	0.0638	0.416094	0.5355	FALSE	FALSE	FALSE	finn-b-C3_BLADDER	2	54298672	0.0431	218792	0.1385	Malignant neoplasm of bladder || id:finn-b-C3_BLADDER	Malignant neoplasm of bladder	Malignant neoplasm of bladder || ||	TRUE	igd	NA	NA	NA	NA	NA	NA	NA	54298672	0.00249766	331093	8.4283e-10	2	ukb-a-291	Trunk fat mass || id:ukb-a-291	TRUE	reported	igd	2	TRUE	NA	NA	1115	217677	0.416094	0.416094	1.43717057958783
54	rs12619178	T	C	T	C	-0.016171	-0.0077	0.402922	0.4072	FALSE	FALSE	FALSE	finn-b-C3_BLADDER	2	100838157	0.0438	218792	0.8608	Malignant neoplasm of bladder || id:finn-b-C3_BLADDER	Malignant neoplasm of bladder	Malignant neoplasm of bladder || ||	TRUE	igd	NA	NA	NA	NA	NA	NA	NA	100838157	0.00249225	331093	8.67961e-11	2	ukb-a-291	Trunk fat mass || id:ukb-a-291	TRUE	reported	igd	2	TRUE	NA	NA	1115	217677	0.402922	0.402922	1.4340576287316
55	rs12679106	T	G	T	G	-0.0246557	-0.0266	0.711341	0.7346	FALSE	FALSE	FALSE	finn-b-C3_BLADDER	8	73443198	0.0484	218792	0.583201	Malignant neoplasm of bladder || id:finn-b-C3_BLADDER	Malignant neoplasm of bladder	Malignant neoplasm of bladder || ||	TRUE	igd	NA	NA	NA	NA	NA	NA	NA	73443198	0.00271213	331093	9.87416e-20	8	ukb-a-291	Trunk fat mass || id:ukb-a-291	TRUE	reported	igd	2	TRUE	NA	NA	1115	217677	0.288659	0.2654	1.56057807868867
56	rs1268403	C	T	C	T	-0.0182059	-0.1009	0.205997	0.2124	FALSE	FALSE	FALSE	finn-b-C3_BLADDER	14	21976476	0.0527	218792	0.0555405	Malignant neoplasm of bladder || id:finn-b-C3_BLADDER	Malignant neoplasm of bladder	Malignant neoplasm of bladder || ||	TRUE	igd	NA	NA	NA	NA	NA	NA	NA	21976476	0.0030301	331093	1.87638e-09	14	ukb-a-291	Trunk fat mass || id:ukb-a-291	TRUE	reported	igd	2	TRUE	NA	NA	1115	217677	0.205997	0.205997	1.74354018289483
57	rs12724928	C	T	C	T	-0.0208655	-0.0621	0.205376	0.313	FALSE	FALSE	FALSE	finn-b-C3_BLADDER	1	113128931	0.0466	218792	0.1823	Malignant neoplasm of bladder || id:finn-b-C3_BLADDER	Malignant neoplasm of bladder	Malignant neoplasm of bladder || ||	TRUE	igd	NA	NA	NA	NA	NA	NA	NA	113128931	0.00302346	331093	5.16535e-12	1	ukb-a-291	Trunk fat mass || id:ukb-a-291	TRUE	reported	igd	2	TRUE	NA	NA	1115	217677	0.205376	0.205376	1.73971948165909
58	rs12877270	A	G	A	G	0.0141925	0.0072	0.43845	0.5311	FALSE	FALSE	FALSE	finn-b-C3_BLADDER	13	97047020	0.0431	218792	0.868	Malignant neoplasm of bladder || id:finn-b-C3_BLADDER	Malignant neoplasm of bladder	Malignant neoplasm of bladder || ||	TRUE	igd	NA	NA	NA	NA	NA	NA	NA	97047020	0.00248298	331093	1.09212e-08	13	ukb-a-291	Trunk fat mass || id:ukb-a-291	TRUE	reported	igd	2	TRUE	NA	NA	1115	217677	0.43845	0.43845	1.42872360757869
59	rs12890931	G	T	G	T	0.0139702	-0.0275	0.363463	0.4437	FALSE	FALSE	FALSE	finn-b-C3_BLADDER	14	69753369	0.0433	218792	0.5255	Malignant neoplasm of bladder || id:finn-b-C3_BLADDER	Malignant neoplasm of bladder	Malignant neoplasm of bladder || ||	TRUE	igd	NA	NA	NA	NA	NA	NA	NA	69753369	0.00255697	331093	4.66971e-08	14	ukb-a-291	Trunk fat mass || id:ukb-a-291	TRUE	reported	igd	2	TRUE	NA	NA	1115	217677	0.363463	0.363463	1.47129795764384
60	rs12901071	G	A	G	A	0.0173426	-0.1079	0.334743	0.3661	FALSE	FALSE	FALSE	finn-b-C3_BLADDER	15	67370389	0.0448	218792	0.0160199	Malignant neoplasm of bladder || id:finn-b-C3_BLADDER	Malignant neoplasm of bladder	Malignant neoplasm of bladder || ||	TRUE	igd	NA	NA	NA	NA	NA	NA	NA	67370389	0.00261448	331093	3.28776e-11	15	ukb-a-291	Trunk fat mass || id:ukb-a-291	TRUE	reported	igd	2	TRUE	NA	NA	1115	217677	0.334743	0.334743	1.50438960343714
61	rs12926311	C	G	C	G	-0.0159611	-0.0226	0.355425	0.2954	FALSE	TRUE	FALSE	finn-b-C3_BLADDER	16	406427	0.0473	218792	0.6323	Malignant neoplasm of bladder || id:finn-b-C3_BLADDER	Malignant neoplasm of bladder	Malignant neoplasm of bladder || ||	TRUE	igd	NA	NA	NA	NA	NA	NA	NA	406427	0.00256215	331093	4.68285e-10	16	ukb-a-291	Trunk fat mass || id:ukb-a-291	TRUE	reported	igd	2	TRUE	NA	NA	1115	217677	0.355425	0.355425	1.47427856493317
63	rs12974458	T	C	T	C	0.0135623	0.0217	0.543884	0.4365	FALSE	FALSE	FALSE	finn-b-C3_BLADDER	19	1866115	0.0436	218792	0.617701	Malignant neoplasm of bladder || id:finn-b-C3_BLADDER	Malignant neoplasm of bladder	Malignant neoplasm of bladder || ||	TRUE	igd	NA	NA	NA	NA	NA	NA	NA	1866115	0.00246163	331093	3.60155e-08	19	ukb-a-291	Trunk fat mass || id:ukb-a-291	TRUE	reported	igd	2	TRUE	NA	NA	1115	217677	0.456116	0.543884	1.41643867212943
64	rs12992672	A	G	A	G	0.0413822	-0.0239	0.828635	0.8374	FALSE	FALSE	FALSE	finn-b-C3_BLADDER	2	632592	0.0578	218792	0.679201	Malignant neoplasm of bladder || id:finn-b-C3_BLADDER	Malignant neoplasm of bladder	Malignant neoplasm of bladder || ||	TRUE	igd	NA	NA	NA	NA	NA	NA	NA	632592	0.0032396	331093	2.34207e-37	2	ukb-a-291	Trunk fat mass || id:ukb-a-291	TRUE	reported	igd	2	TRUE	NA	NA	1115	217677	0.171365	0.1626	1.86408791013699
65	rs13067187	A	G	A	G	-0.0225872	-0.0348	0.142056	0.1757	FALSE	FALSE	FALSE	finn-b-C3_BLADDER	3	25077932	0.057	218792	0.541101	Malignant neoplasm of bladder || id:finn-b-C3_BLADDER	Malignant neoplasm of bladder	Malignant neoplasm of bladder || ||	TRUE	igd	NA	NA	NA	NA	NA	NA	NA	25077932	0.00355757	331093	2.1691e-10	3	ukb-a-291	Trunk fat mass || id:ukb-a-291	TRUE	reported	igd	2	TRUE	NA	NA	1115	217677	0.142056	0.142056	2.04705001434314
66	rs13135092	G	A	G	A	0.042924	0.0692	0.0832342	0.01761	FALSE	FALSE	FALSE	finn-b-C3_BLADDER	4	103198082	0.16	218792	0.665301	Malignant neoplasm of bladder || id:finn-b-C3_BLADDER	Malignant neoplasm of bladder	Malignant neoplasm of bladder || ||	TRUE	igd	NA	NA	NA	NA	NA	NA	NA	103198082	0.00445413	331093	5.62212e-22	4	ukb-a-291	Trunk fat mass || id:ukb-a-291	TRUE	reported	igd	2	TRUE	NA	NA	1115	217677	0.0832342	0.0832342	2.56293674625832
67	rs13156484	A	G	A	G	-0.0156094	-0.0529	0.470873	0.512	FALSE	FALSE	FALSE	finn-b-C3_BLADDER	5	122653399	0.0429	218792	0.2175	Malignant neoplasm of bladder || id:finn-b-C3_BLADDER	Malignant neoplasm of bladder	Malignant neoplasm of bladder || ||	TRUE	igd	NA	NA	NA	NA	NA	NA	NA	122653399	0.00247252	331093	2.73741e-10	5	ukb-a-291	Trunk fat mass || id:ukb-a-291	TRUE	reported	igd	2	TRUE	NA	NA	1115	217677	0.470873	0.470873	1.42270485231878
68	rs13191298	G	A	G	A	0.0205316	0.0969	0.120608	0.09977	FALSE	FALSE	FALSE	finn-b-C3_BLADDER	6	70010225	0.0711	218792	0.1726	Malignant neoplasm of bladder || id:finn-b-C3_BLADDER	Malignant neoplasm of bladder	Malignant neoplasm of bladder || ||	TRUE	igd	NA	NA	NA	NA	NA	NA	NA	70010225	0.00375803	331093	4.67455e-08	6	ukb-a-291	Trunk fat mass || id:ukb-a-291	TRUE	reported	igd	2	TRUE	NA	NA	1115	217677	0.120608	0.120608	2.16239606399929
70	rs13333747	C	T	C	T	-0.0245304	-0.0689	0.181958	0.1804	FALSE	FALSE	FALSE	finn-b-C3_BLADDER	16	2175373	0.0568	218792	0.2252	Malignant neoplasm of bladder || id:finn-b-C3_BLADDER	Malignant neoplasm of bladder	Malignant neoplasm of bladder || ||	TRUE	igd	NA	NA	NA	NA	NA	NA	NA	2175373	0.0031835	331093	1.30707e-14	16	ukb-a-291	Trunk fat mass || id:ukb-a-291	TRUE	reported	igd	2	TRUE	NA	NA	1115	217677	0.181958	0.181958	1.83180758794947
71	rs13340461	T	C	T	C	0.018194	-0.1032	0.272852	0.2586	FALSE	FALSE	FALSE	finn-b-C3_BLADDER	6	41924278	0.0492	218792	0.0361202	Malignant neoplasm of bladder || id:finn-b-C3_BLADDER	Malignant neoplasm of bladder	Malignant neoplasm of bladder || ||	TRUE	igd	NA	NA	NA	NA	NA	NA	NA	41924278	0.00275058	331093	3.73164e-11	6	ukb-a-291	Trunk fat mass || id:ukb-a-291	TRUE	reported	igd	2	TRUE	NA	NA	1115	217677	0.272852	0.272852	1.58270247063359
72	rs1336486	G	T	G	T	0.0155825	0.0537	0.3288	0.4104	FALSE	FALSE	FALSE	finn-b-C3_BLADDER	13	40784814	0.0438	218792	0.2206	Malignant neoplasm of bladder || id:finn-b-C3_BLADDER	Malignant neoplasm of bladder	Malignant neoplasm of bladder || ||	TRUE	igd	NA	NA	NA	NA	NA	NA	NA	40784814	0.00260371	331093	2.16975e-09	13	ukb-a-291	Trunk fat mass || id:ukb-a-291	TRUE	reported	igd	2	TRUE	NA	NA	1115	217677	0.3288	0.3288	1.49819247206531
73	rs13416004	T	C	T	C	-0.0164507	-0.0335	0.409601	0.4105	FALSE	FALSE	FALSE	finn-b-C3_BLADDER	2	69664976	0.0436	218792	0.4431	Malignant neoplasm of bladder || id:finn-b-C3_BLADDER	Malignant neoplasm of bladder	Malignant neoplasm of bladder || ||	TRUE	igd	NA	NA	NA	NA	NA	NA	NA	69664976	0.00248376	331093	3.51803e-11	2	ukb-a-291	Trunk fat mass || id:ukb-a-291	TRUE	reported	igd	2	TRUE	NA	NA	1115	217677	0.409601	0.409601	1.42917242489253
74	rs1427325	A	C	A	C	0.0174399	0.049	0.693527	0.663	FALSE	FALSE	FALSE	finn-b-C3_BLADDER	14	59360600	0.0454	218792	0.2807	Malignant neoplasm of bladder || id:finn-b-C3_BLADDER	Malignant neoplasm of bladder	Malignant neoplasm of bladder || ||	TRUE	igd	NA	NA	NA	NA	NA	NA	NA	59360600	0.00265126	331093	4.77639e-11	14	ukb-a-291	Trunk fat mass || id:ukb-a-291	TRUE	reported	igd	2	TRUE	NA	NA	1115	217677	0.306473	0.337	1.525553066005
75	rs143384	G	A	G	A	0.0189935	-0.0513	0.402796	0.4408	FALSE	FALSE	FALSE	finn-b-C3_BLADDER	20	34025756	0.0434	218792	0.2369	Malignant neoplasm of bladder || id:finn-b-C3_BLADDER	Malignant neoplasm of bladder	Malignant neoplasm of bladder || ||	TRUE	igd	NA	NA	NA	NA	NA	NA	NA	34025756	0.00249056	331093	2.42382e-14	20	ukb-a-291	Trunk fat mass || id:ukb-a-291	TRUE	reported	igd	2	TRUE	NA	NA	1115	217677	0.402796	0.402796	1.43308519121829
76	rs1441264	A	G	A	G	0.0171738	0.0231	0.591866	0.6706	FALSE	FALSE	FALSE	finn-b-C3_BLADDER	13	79580919	0.0456	218792	0.6122	Malignant neoplasm of bladder || id:finn-b-C3_BLADDER	Malignant neoplasm of bladder	Malignant neoplasm of bladder || ||	TRUE	igd	NA	NA	NA	NA	NA	NA	NA	79580919	0.00254091	331093	1.39252e-11	13	ukb-a-291	Trunk fat mass || id:ukb-a-291	TRUE	reported	igd	2	TRUE	NA	NA	1115	217677	0.408134	0.3294	1.46205692423329
77	rs1446585	G	A	G	A	-0.0180183	-0.0104	0.228006	0.348	FALSE	FALSE	FALSE	finn-b-C3_BLADDER	2	136407479	0.0453	218792	0.8188	Malignant neoplasm of bladder || id:finn-b-C3_BLADDER	Malignant neoplasm of bladder	Malignant neoplasm of bladder || ||	TRUE	igd	NA	NA	NA	NA	NA	NA	NA	136407479	0.00292747	331093	7.52125e-10	2	ukb-a-291	Trunk fat mass || id:ukb-a-291	TRUE	reported	igd	2	TRUE	NA	NA	1115	217677	0.228006	0.228006	1.68448618171649
79	rs1470050	T	A	T	A	0.0145911	-0.0691	0.312281	0.3386	FALSE	TRUE	FALSE	finn-b-C3_BLADDER	2	194222917	0.0454	218792	0.1281	Malignant neoplasm of bladder || id:finn-b-C3_BLADDER	Malignant neoplasm of bladder	Malignant neoplasm of bladder || ||	TRUE	igd	NA	NA	NA	NA	NA	NA	NA	194222917	0.0026422	331093	3.34734e-08	2	ukb-a-291	Trunk fat mass || id:ukb-a-291	TRUE	reported	igd	2	TRUE	NA	NA	1115	217677	0.312281	0.312281	1.52033988028273
80	rs147451284	G	C	G	C	-0.0307509	0.1089	0.0520093	0.03933	FALSE	TRUE	FALSE	finn-b-C3_BLADDER	6	112300149	0.1103	218792	0.3235	Malignant neoplasm of bladder || id:finn-b-C3_BLADDER	Malignant neoplasm of bladder	Malignant neoplasm of bladder || ||	TRUE	igd	TRUE	rs147451284	rs62414925	G	C	T	C	112239636	0.00552304	331093	2.58244e-08	6	ukb-a-291	Trunk fat mass || id:ukb-a-291	TRUE	reported	igd	2	TRUE	NA	NA	1115	217677	0.0520093	0.0520093	3.17799484232713
81	rs1477290	C	T	C	T	0.0320122	-0.0283	0.135362	0.1214	FALSE	FALSE	FALSE	finn-b-C3_BLADDER	5	87988934	0.0656	218792	0.666099	Malignant neoplasm of bladder || id:finn-b-C3_BLADDER	Malignant neoplasm of bladder	Malignant neoplasm of bladder || ||	TRUE	igd	NA	NA	NA	NA	NA	NA	NA	87988934	0.003601	331093	6.15177e-19	5	ukb-a-291	Trunk fat mass || id:ukb-a-291	TRUE	reported	igd	2	TRUE	NA	NA	1115	217677	0.135362	0.135362	2.07203993221487
82	rs147730268	T	G	T	G	-0.0476189	-0.0713	0.0905299	0.08385	FALSE	FALSE	FALSE	finn-b-C3_BLADDER	12	123024476	0.0768	218792	0.3534	Malignant neoplasm of bladder || id:finn-b-C3_BLADDER	Malignant neoplasm of bladder	Malignant neoplasm of bladder || ||	TRUE	igd	NA	NA	NA	NA	NA	NA	NA	123024476	0.00440551	331093	3.15573e-27	12	ukb-a-291	Trunk fat mass || id:ukb-a-291	TRUE	reported	igd	2	TRUE	NA	NA	1115	217677	0.0905299	0.0905299	2.53496046702914
83	rs1491905	C	T	C	T	-0.0134174	-0.0262	0.506315	0.5848	FALSE	FALSE	FALSE	finn-b-C3_BLADDER	14	47296286	0.0436	218792	0.548399	Malignant neoplasm of bladder || id:finn-b-C3_BLADDER	Malignant neoplasm of bladder	Malignant neoplasm of bladder || ||	TRUE	igd	NA	NA	NA	NA	NA	NA	NA	47296286	0.00244518	331093	4.08413e-08	14	ukb-a-291	Trunk fat mass || id:ukb-a-291	TRUE	reported	igd	2	TRUE	NA	NA	1115	217677	0.493685	0.4152	1.40697323006197
84	rs1503527	T	C	T	C	0.0157002	0.0331	0.479717	0.5757	FALSE	FALSE	FALSE	finn-b-C3_BLADDER	5	63020536	0.0435	218792	0.4463	Malignant neoplasm of bladder || id:finn-b-C3_BLADDER	Malignant neoplasm of bladder	Malignant neoplasm of bladder || ||	TRUE	igd	NA	NA	NA	NA	NA	NA	NA	63020536	0.00244671	331093	1.39293e-10	5	ukb-a-291	Trunk fat mass || id:ukb-a-291	TRUE	reported	igd	2	TRUE	NA	NA	1115	217677	0.479717	0.4243	1.40785360248527
85	rs154001	T	C	T	C	0.0150219	-0.0358	0.676394	0.7216	FALSE	FALSE	FALSE	finn-b-C3_BLADDER	5	127685135	0.048	218792	0.4561	Malignant neoplasm of bladder || id:finn-b-C3_BLADDER	Malignant neoplasm of bladder	Malignant neoplasm of bladder || ||	TRUE	igd	NA	NA	NA	NA	NA	NA	NA	127685135	0.00261283	331093	8.97119e-09	5	ukb-a-291	Trunk fat mass || id:ukb-a-291	TRUE	reported	igd	2	TRUE	NA	NA	1115	217677	0.323606	0.2784	1.50344018219633
86	rs1568489	G	A	G	A	0.0167161	-0.0352	0.574397	0.6106	FALSE	FALSE	FALSE	finn-b-C3_BLADDER	3	153673681	0.044	218792	0.4233	Malignant neoplasm of bladder || id:finn-b-C3_BLADDER	Malignant neoplasm of bladder	Malignant neoplasm of bladder || ||	TRUE	igd	NA	NA	NA	NA	NA	NA	NA	153673681	0.00247958	331093	1.57e-11	3	ukb-a-291	Trunk fat mass || id:ukb-a-291	TRUE	reported	igd	2	TRUE	NA	NA	1115	217677	0.425603	0.3894	1.42676722441581
87	rs1627536	T	A	T	A	0.0151525	-0.1183	0.276337	0.4004	FALSE	TRUE	FALSE	finn-b-C3_BLADDER	9	126542704	0.0439	218792	0.00707995	Malignant neoplasm of bladder || id:finn-b-C3_BLADDER	Malignant neoplasm of bladder	Malignant neoplasm of bladder || ||	TRUE	igd	NA	NA	NA	NA	NA	NA	NA	126542704	0.00274043	331093	3.2187e-08	9	ukb-a-291	Trunk fat mass || id:ukb-a-291	TRUE	reported	igd	2	TRUE	NA	NA	1115	217677	0.276337	0.276337	1.57686209148559
88	rs1652376	T	G	T	G	-0.0227314	-0.1097	0.464221	0.4814	FALSE	FALSE	FALSE	finn-b-C3_BLADDER	18	21109466	0.043	218792	0.0106999	Malignant neoplasm of bladder || id:finn-b-C3_BLADDER	Malignant neoplasm of bladder	Malignant neoplasm of bladder || ||	TRUE	igd	NA	NA	NA	NA	NA	NA	NA	21109466	0.00245177	331093	1.84714e-20	18	ukb-a-291	Trunk fat mass || id:ukb-a-291	TRUE	reported	igd	2	TRUE	NA	NA	1115	217677	0.464221	0.464221	1.41076516095708
89	rs1653892	C	T	C	T	-0.0166792	0.0626	0.69557	0.7033	FALSE	FALSE	FALSE	finn-b-C3_BLADDER	7	32399469	0.0471	218792	0.1839	Malignant neoplasm of bladder || id:finn-b-C3_BLADDER	Malignant neoplasm of bladder	Malignant neoplasm of bladder || ||	TRUE	igd	NA	NA	NA	NA	NA	NA	NA	32399469	0.00267651	331093	4.61923e-10	7	ukb-a-291	Trunk fat mass || id:ukb-a-291	TRUE	reported	igd	2	TRUE	NA	NA	1115	217677	0.30443	0.2967	1.54008208802344
90	rs16880854	A	G	A	G	0.0340852	0.0327	0.168441	0.2016	FALSE	FALSE	FALSE	finn-b-C3_BLADDER	6	50904881	0.0534	218792	0.5406	Malignant neoplasm of bladder || id:finn-b-C3_BLADDER	Malignant neoplasm of bladder	Malignant neoplasm of bladder || ||	TRUE	igd	NA	NA	NA	NA	NA	NA	NA	50904881	0.00326888	331093	1.88018e-25	6	ukb-a-291	Trunk fat mass || id:ukb-a-291	TRUE	reported	igd	2	TRUE	NA	NA	1115	217677	0.168441	0.168441	1.88093582161026
91	rs16934748	C	T	C	T	0.0189319	-0.1064	0.151594	0.1579	FALSE	FALSE	FALSE	finn-b-C3_BLADDER	10	33970319	0.0589	218792	0.0711394	Malignant neoplasm of bladder || id:finn-b-C3_BLADDER	Malignant neoplasm of bladder	Malignant neoplasm of bladder || ||	TRUE	igd	NA	NA	NA	NA	NA	NA	NA	33970319	0.00340968	331093	2.82001e-08	10	ukb-a-291	Trunk fat mass || id:ukb-a-291	TRUE	reported	igd	2	TRUE	NA	NA	1115	217677	0.151594	0.151594	1.96195310082599
92	rs16951304	C	T	C	T	-0.0269645	0.0623	0.206692	0.1274	FALSE	FALSE	FALSE	finn-b-C3_BLADDER	15	68089618	0.0643	218792	0.3326	Malignant neoplasm of bladder || id:finn-b-C3_BLADDER	Malignant neoplasm of bladder	Malignant neoplasm of bladder || ||	TRUE	igd	NA	NA	NA	NA	NA	NA	NA	68089618	0.00301503	331093	3.79402e-19	15	ukb-a-291	Trunk fat mass || id:ukb-a-291	TRUE	reported	igd	2	TRUE	NA	NA	1115	217677	0.206692	0.206692	1.73486880222877
93	rs17024393	C	T	C	T	0.0641177	-0.2079	0.0257993	0.05543	FALSE	FALSE	FALSE	finn-b-C3_BLADDER	1	110154688	0.0943	218792	0.0273697	Malignant neoplasm of bladder || id:finn-b-C3_BLADDER	Malignant neoplasm of bladder	Malignant neoplasm of bladder || ||	TRUE	igd	NA	NA	NA	NA	NA	NA	NA	110154688	0.00773944	331093	1.18987e-16	1	ukb-a-291	Trunk fat mass || id:ukb-a-291	TRUE	reported	igd	2	TRUE	NA	NA	1115	217677	0.0257993	0.0257993	4.45332650179979
94	rs17055384	T	C	T	C	-0.0175226	-0.0631	0.183659	0.1457	FALSE	FALSE	FALSE	finn-b-C3_BLADDER	13	59285126	0.0606	218792	0.2975	Malignant neoplasm of bladder || id:finn-b-C3_BLADDER	Malignant neoplasm of bladder	Malignant neoplasm of bladder || ||	TRUE	igd	NA	NA	NA	NA	NA	NA	NA	59285126	0.00316926	331093	3.22411e-08	13	ukb-a-291	Trunk fat mass || id:ukb-a-291	TRUE	reported	igd	2	TRUE	NA	NA	1115	217677	0.183659	0.183659	1.82361379493788
95	rs17218879	G	C	G	C	0.01418	0.0034	0.336885	0.2863	FALSE	TRUE	FALSE	finn-b-C3_BLADDER	9	14768540	0.0475	218792	0.9421	Malignant neoplasm of bladder || id:finn-b-C3_BLADDER	Malignant neoplasm of bladder	Malignant neoplasm of bladder || ||	TRUE	igd	NA	NA	NA	NA	NA	NA	NA	14768540	0.00259634	331093	4.72335e-08	9	ukb-a-291	Trunk fat mass || id:ukb-a-291	TRUE	reported	igd	2	TRUE	NA	NA	1115	217677	0.336885	0.336885	1.49395172385636
96	rs1724551	A	G	A	G	-0.0156093	0.0145	0.512128	0.4578	FALSE	FALSE	FALSE	finn-b-C3_BLADDER	4	137064123	0.0432	218792	0.7361	Malignant neoplasm of bladder || id:finn-b-C3_BLADDER	Malignant neoplasm of bladder	Malignant neoplasm of bladder || ||	TRUE	igd	NA	NA	NA	NA	NA	NA	NA	137064123	0.00246733	331093	2.51287e-10	4	ukb-a-291	Trunk fat mass || id:ukb-a-291	TRUE	reported	igd	2	TRUE	NA	NA	1115	217677	0.487872	0.512128	1.41971849096132
97	rs17265513	C	T	C	T	0.0182352	-0.0106	0.199974	0.2841	FALSE	FALSE	FALSE	finn-b-C3_BLADDER	20	39832628	0.0478	218792	0.8249	Malignant neoplasm of bladder || id:finn-b-C3_BLADDER	Malignant neoplasm of bladder	Malignant neoplasm of bladder || ||	TRUE	igd	NA	NA	NA	NA	NA	NA	NA	39832628	0.00305582	331093	2.41346e-09	20	ukb-a-291	Trunk fat mass || id:ukb-a-291	TRUE	reported	igd	2	TRUE	NA	NA	1115	217677	0.199974	0.199974	1.7583396461152
98	rs17522122	T	G	T	G	0.0164367	0.0593	0.470316	0.4533	FALSE	FALSE	FALSE	finn-b-C3_BLADDER	14	33302882	0.0436	218792	0.1741	Malignant neoplasm of bladder || id:finn-b-C3_BLADDER	Malignant neoplasm of bladder	Malignant neoplasm of bladder || ||	TRUE	igd	NA	NA	NA	NA	NA	NA	NA	33302882	0.00245777	331093	2.27091e-11	14	ukb-a-291	Trunk fat mass || id:ukb-a-291	TRUE	reported	igd	2	TRUE	NA	NA	1115	217677	0.470316	0.470316	1.41421760183275
99	rs17698176	G	T	G	T	0.0177899	-0.0574	0.22909	0.3134	FALSE	FALSE	FALSE	finn-b-C3_BLADDER	17	44819595	0.0469	218792	0.2211	Malignant neoplasm of bladder || id:finn-b-C3_BLADDER	Malignant neoplasm of bladder	Malignant neoplasm of bladder || ||	TRUE	igd	NA	NA	NA	NA	NA	NA	NA	44819595	0.00293517	331093	1.35466e-09	17	ukb-a-291	Trunk fat mass || id:ukb-a-291	TRUE	reported	igd	2	TRUE	NA	NA	1115	217677	0.22909	0.22909	1.6889168141736
100	rs17770336	T	C	T	C	0.0219079	0.0087	0.323821	0.3742	FALSE	FALSE	FALSE	finn-b-C3_BLADDER	9	28414625	0.0445	218792	0.8444	Malignant neoplasm of bladder || id:finn-b-C3_BLADDER	Malignant neoplasm of bladder	Malignant neoplasm of bladder || ||	TRUE	igd	NA	NA	NA	NA	NA	NA	NA	28414625	0.00260855	331093	4.53942e-17	9	ukb-a-291	Trunk fat mass || id:ukb-a-291	TRUE	reported	igd	2	TRUE	NA	NA	1115	217677	0.323821	0.323821	1.50097744103835
101	rs1782508	G	C	G	C	-0.0158567	-0.0305	0.656325	0.6685	FALSE	TRUE	FALSE	finn-b-C3_BLADDER	11	30243795	0.0457	218792	0.5046	Malignant neoplasm of bladder || id:finn-b-C3_BLADDER	Malignant neoplasm of bladder	Malignant neoplasm of bladder || ||	TRUE	igd	NA	NA	NA	NA	NA	NA	NA	30243795	0.00257062	331093	6.90605e-10	11	ukb-a-291	Trunk fat mass || id:ukb-a-291	TRUE	reported	igd	2	TRUE	NA	NA	1115	217677	0.343675	0.3315	1.47915226063599
102	rs1834144	A	C	A	C	-0.0198146	-0.0552	0.374186	0.4462	FALSE	FALSE	FALSE	finn-b-C3_BLADDER	18	40744790	0.0432	218792	0.2013	Malignant neoplasm of bladder || id:finn-b-C3_BLADDER	Malignant neoplasm of bladder	Malignant neoplasm of bladder || ||	TRUE	igd	NA	NA	NA	NA	NA	NA	NA	40744790	0.00253381	331093	5.2942e-15	18	ukb-a-291	Trunk fat mass || id:ukb-a-291	TRUE	reported	igd	2	TRUE	NA	NA	1115	217677	0.374186	0.374186	1.45797153586375
103	rs1927626	T	C	T	C	0.0293807	0.0538	0.936314	0.9538	FALSE	FALSE	FALSE	finn-b-C3_BLADDER	9	16587758	0.1026	218792	0.600101	Malignant neoplasm of bladder || id:finn-b-C3_BLADDER	Malignant neoplasm of bladder	Malignant neoplasm of bladder || ||	TRUE	igd	NA	NA	NA	NA	NA	NA	NA	16587758	0.00501523	331093	4.68091e-09	9	ukb-a-291	Trunk fat mass || id:ukb-a-291	TRUE	reported	igd	2	TRUE	NA	NA	1115	217677	0.063686	0.0462	2.88579750881477
104	rs1964599	T	C	T	C	-0.0210516	0.0961	0.343712	0.232	FALSE	FALSE	FALSE	finn-b-C3_BLADDER	12	124580119	0.0512	218792	0.0602907	Malignant neoplasm of bladder || id:finn-b-C3_BLADDER	Malignant neoplasm of bladder	Malignant neoplasm of bladder || ||	TRUE	igd	NA	NA	NA	NA	NA	NA	NA	124580119	0.00262997	331093	1.2031e-15	12	ukb-a-291	Trunk fat mass || id:ukb-a-291	TRUE	reported	igd	2	TRUE	NA	NA	1115	217677	0.343712	0.343712	1.51330265496449
105	rs2002023	T	C	T	C	0.0146636	-0.0465	0.407707	0.4586	FALSE	FALSE	FALSE	finn-b-C3_BLADDER	10	76848524	0.043	218792	0.2798	Malignant neoplasm of bladder || id:finn-b-C3_BLADDER	Malignant neoplasm of bladder	Malignant neoplasm of bladder || ||	TRUE	igd	NA	NA	NA	NA	NA	NA	NA	76848524	0.00249189	331093	3.99558e-09	10	ukb-a-291	Trunk fat mass || id:ukb-a-291	TRUE	reported	igd	2	TRUE	NA	NA	1115	217677	0.407707	0.407707	1.43385048227906
106	rs2012027	T	C	T	C	-0.0191903	-0.0104	0.714415	0.7367	FALSE	FALSE	FALSE	finn-b-C3_BLADDER	5	139086415	0.049	218792	0.8318	Malignant neoplasm of bladder || id:finn-b-C3_BLADDER	Malignant neoplasm of bladder	Malignant neoplasm of bladder || ||	TRUE	igd	NA	NA	NA	NA	NA	NA	NA	139086415	0.00272572	331093	1.91999e-12	5	ukb-a-291	Trunk fat mass || id:ukb-a-291	TRUE	reported	igd	2	TRUE	NA	NA	1115	217677	0.285585	0.2633	1.56839785727207
107	rs2016469	A	G	A	G	0.0146	-0.0778	0.373695	0.3546	FALSE	FALSE	FALSE	finn-b-C3_BLADDER	3	108023965	0.0449	218792	0.0828705	Malignant neoplasm of bladder || id:finn-b-C3_BLADDER	Malignant neoplasm of bladder	Malignant neoplasm of bladder || ||	TRUE	igd	NA	NA	NA	NA	NA	NA	NA	108023965	0.00254721	331093	9.94649e-09	3	ukb-a-291	Trunk fat mass || id:ukb-a-291	TRUE	reported	igd	2	TRUE	NA	NA	1115	217677	0.373695	0.373695	1.46568198715275
108	rs2102278	G	A	G	A	0.0171467	0.0181	0.322075	0.3309	FALSE	FALSE	FALSE	finn-b-C3_BLADDER	4	52818664	0.0461	218792	0.694201	Malignant neoplasm of bladder || id:finn-b-C3_BLADDER	Malignant neoplasm of bladder	Malignant neoplasm of bladder || ||	TRUE	igd	NA	NA	NA	NA	NA	NA	NA	52818664	0.00262211	331093	6.19156e-11	4	ukb-a-291	Trunk fat mass || id:ukb-a-291	TRUE	reported	igd	2	TRUE	NA	NA	1115	217677	0.322075	0.322075	1.50877995741737
109	rs2172131	C	T	C	T	-0.0160838	-0.0244	0.580636	0.5139	FALSE	FALSE	FALSE	finn-b-C3_BLADDER	10	133978962	0.0429	218792	0.5699	Malignant neoplasm of bladder || id:finn-b-C3_BLADDER	Malignant neoplasm of bladder	Malignant neoplasm of bladder || ||	TRUE	igd	NA	NA	NA	NA	NA	NA	NA	133978962	0.00247867	331093	8.65765e-11	10	ukb-a-291	Trunk fat mass || id:ukb-a-291	TRUE	reported	igd	2	TRUE	NA	NA	1115	217677	0.419364	0.4861	1.42624360421634
110	rs217667	T	C	T	C	0.0169572	0.0365	0.250549	0.1859	FALSE	FALSE	FALSE	finn-b-C3_BLADDER	14	62358847	0.0552	218792	0.5083	Malignant neoplasm of bladder || id:finn-b-C3_BLADDER	Malignant neoplasm of bladder	Malignant neoplasm of bladder || ||	TRUE	igd	NA	NA	NA	NA	NA	NA	NA	62358847	0.00282796	331093	2.02144e-09	14	ukb-a-291	Trunk fat mass || id:ukb-a-291	TRUE	reported	igd	2	TRUE	NA	NA	1115	217677	0.250549	0.250549	1.62722744979349
111	rs2181375	G	A	G	A	0.0201529	0.0399	0.598633	0.6012	FALSE	FALSE	FALSE	finn-b-C3_BLADDER	1	96940119	0.0437	218792	0.3611	Malignant neoplasm of bladder || id:finn-b-C3_BLADDER	Malignant neoplasm of bladder	Malignant neoplasm of bladder || ||	TRUE	igd	NA	NA	NA	NA	NA	NA	NA	96940119	0.00249269	331093	6.24885e-16	1	ukb-a-291	Trunk fat mass || id:ukb-a-291	TRUE	reported	igd	2	TRUE	NA	NA	1115	217677	0.401367	0.3988	1.43431080772915
112	rs2216931	A	C	A	C	0.0176539	-0.0033	0.661679	0.7376	FALSE	FALSE	FALSE	finn-b-C3_BLADDER	2	181599070	0.0487	218792	0.9452	Malignant neoplasm of bladder || id:finn-b-C3_BLADDER	Malignant neoplasm of bladder	Malignant neoplasm of bladder || ||	TRUE	igd	NA	NA	NA	NA	NA	NA	NA	181599070	0.00258884	331093	9.16643e-12	2	ukb-a-291	Trunk fat mass || id:ukb-a-291	TRUE	reported	igd	2	TRUE	NA	NA	1115	217677	0.338321	0.2624	1.48963617276177
113	rs2243928	G	C	G	C	-0.0166809	-0.0906	0.647078	0.5913	FALSE	TRUE	FALSE	finn-b-C3_BLADDER	13	111981707	0.0439	218792	0.0392004	Malignant neoplasm of bladder || id:finn-b-C3_BLADDER	Malignant neoplasm of bladder	Malignant neoplasm of bladder || ||	TRUE	igd	NA	NA	NA	NA	NA	NA	NA	111981707	0.00258942	331093	1.181e-10	13	ukb-a-291	Trunk fat mass || id:ukb-a-291	TRUE	reported	igd	2	TRUE	NA	NA	1115	217677	0.352922	0.4087	1.48996990871309
114	rs2287214	G	A	G	A	0.0199544	0.0589	0.397832	0.3807	FALSE	FALSE	FALSE	finn-b-C3_BLADDER	12	108090518	0.0442	218792	0.1826	Malignant neoplasm of bladder || id:finn-b-C3_BLADDER	Malignant neoplasm of bladder	Malignant neoplasm of bladder || ||	TRUE	igd	NA	NA	NA	NA	NA	NA	NA	108090518	0.00249771	331093	1.36364e-15	12	ukb-a-291	Trunk fat mass || id:ukb-a-291	TRUE	reported	igd	2	TRUE	NA	NA	1115	217677	0.397832	0.397832	1.43719934992846
115	rs2289379	T	C	T	C	-0.0159087	-0.0459	0.394972	0.5151	FALSE	FALSE	FALSE	finn-b-C3_BLADDER	7	44804225	0.0431	218792	0.2875	Malignant neoplasm of bladder || id:finn-b-C3_BLADDER	Malignant neoplasm of bladder	Malignant neoplasm of bladder || ||	TRUE	igd	NA	NA	NA	NA	NA	NA	NA	44804225	0.00250949	331093	2.30909e-10	7	ukb-a-291	Trunk fat mass || id:ukb-a-291	TRUE	reported	igd	2	TRUE	NA	NA	1115	217677	0.394972	0.394972	1.44397764218103
116	rs2306593	T	C	T	C	-0.0159226	0.0181	0.488522	0.5031	FALSE	FALSE	FALSE	finn-b-C3_BLADDER	17	34866546	0.043	218792	0.674	Malignant neoplasm of bladder || id:finn-b-C3_BLADDER	Malignant neoplasm of bladder	Malignant neoplasm of bladder || ||	TRUE	igd	NA	NA	NA	NA	NA	NA	NA	34866546	0.00244994	331093	8.0891e-11	17	ukb-a-291	Trunk fat mass || id:ukb-a-291	TRUE	reported	igd	2	TRUE	NA	NA	1115	217677	0.488522	0.488522	1.40971216649
117	rs2307111	C	T	C	T	-0.0260006	-0.0506	0.393183	0.4266	FALSE	FALSE	FALSE	finn-b-C3_BLADDER	5	75003678	0.0435	218792	0.2447	Malignant neoplasm of bladder || id:finn-b-C3_BLADDER	Malignant neoplasm of bladder	Malignant neoplasm of bladder || ||	TRUE	igd	NA	NA	NA	NA	NA	NA	NA	75003678	0.002506	331093	3.23966e-25	5	ukb-a-291	Trunk fat mass || id:ukb-a-291	TRUE	reported	igd	2	TRUE	NA	NA	1115	217677	0.393183	0.393183	1.44196947240502
118	rs2370982	T	C	T	C	0.0281867	-0.0073	0.215336	0.237	FALSE	FALSE	FALSE	finn-b-C3_BLADDER	14	79890677	0.0502	218792	0.8841	Malignant neoplasm of bladder || id:finn-b-C3_BLADDER	Malignant neoplasm of bladder	Malignant neoplasm of bladder || ||	TRUE	igd	NA	NA	NA	NA	NA	NA	NA	79890677	0.00299759	331093	5.32967e-21	14	ukb-a-291	Trunk fat mass || id:ukb-a-291	TRUE	reported	igd	2	TRUE	NA	NA	1115	217677	0.215336	0.215336	1.72483370741682
119	rs2371767	C	G	C	G	0.016595	0.0262	0.273109	0.2201	FALSE	TRUE	FALSE	finn-b-C3_BLADDER	3	64718258	0.0518	218792	0.6124	Malignant neoplasm of bladder || id:finn-b-C3_BLADDER	Malignant neoplasm of bladder	Malignant neoplasm of bladder || ||	TRUE	igd	NA	NA	NA	NA	NA	NA	NA	64718258	0.00274752	331093	1.54287e-09	3	ukb-a-291	Trunk fat mass || id:ukb-a-291	TRUE	reported	igd	2	TRUE	NA	NA	1115	217677	0.273109	0.273109	1.580941725787
120	rs2374947	G	A	G	A	0.0159516	-0.0024	0.760979	0.7466	FALSE	FALSE	FALSE	finn-b-C3_BLADDER	12	108327605	0.0492	218792	0.9612	Malignant neoplasm of bladder || id:finn-b-C3_BLADDER	Malignant neoplasm of bladder	Malignant neoplasm of bladder || ||	TRUE	igd	NA	NA	NA	NA	NA	NA	NA	108327605	0.00287951	331093	3.03249e-08	12	ukb-a-291	Trunk fat mass || id:ukb-a-291	TRUE	reported	igd	2	TRUE	NA	NA	1115	217677	0.239021	0.2534	1.65688967098363
122	rs241460	G	A	G	A	-0.0211752	0.0201	0.68187	0.622	FALSE	FALSE	FALSE	finn-b-C3_BLADDER	1	49782772	0.0444	218792	0.651199	Malignant neoplasm of bladder || id:finn-b-C3_BLADDER	Malignant neoplasm of bladder	Malignant neoplasm of bladder || ||	TRUE	igd	NA	NA	NA	NA	NA	NA	NA	49782772	0.00262074	331093	6.50579e-16	1	ukb-a-291	Trunk fat mass || id:ukb-a-291	TRUE	reported	igd	2	TRUE	NA	NA	1115	217677	0.31813	0.378	1.50799165008409
123	rs2439823	G	A	G	A	0.0189486	0.1044	0.547705	0.4896	FALSE	FALSE	FALSE	finn-b-C3_BLADDER	10	99778226	0.043	218792	0.0152598	Malignant neoplasm of bladder || id:finn-b-C3_BLADDER	Malignant neoplasm of bladder	Malignant neoplasm of bladder || ||	TRUE	igd	NA	NA	NA	NA	NA	NA	NA	99778226	0.0024626	331093	1.42397e-14	10	ukb-a-291	Trunk fat mass || id:ukb-a-291	TRUE	reported	igd	2	TRUE	NA	NA	1115	217677	0.452295	0.5104	1.41699681673767
124	rs245775	G	A	G	A	0.0205663	0.0224	0.728826	0.6753	FALSE	FALSE	FALSE	finn-b-C3_BLADDER	5	170532105	0.0459	218792	0.6264	Malignant neoplasm of bladder || id:finn-b-C3_BLADDER	Malignant neoplasm of bladder	Malignant neoplasm of bladder || ||	TRUE	igd	NA	NA	NA	NA	NA	NA	NA	170532105	0.00275262	331093	7.94511e-14	5	ukb-a-291	Trunk fat mass || id:ukb-a-291	TRUE	reported	igd	2	TRUE	NA	NA	1115	217677	0.271174	0.3247	1.58387630053132
125	rs2482704	T	G	T	G	-0.0142578	0.0103	0.423422	0.3776	FALSE	FALSE	FALSE	finn-b-C3_BLADDER	9	94182363	0.0443	218792	0.8161	Malignant neoplasm of bladder || id:finn-b-C3_BLADDER	Malignant neoplasm of bladder	Malignant neoplasm of bladder || ||	TRUE	igd	NA	NA	NA	NA	NA	NA	NA	94182363	0.00247458	331093	8.33412e-09	9	ukb-a-291	Trunk fat mass || id:ukb-a-291	TRUE	reported	igd	2	TRUE	NA	NA	1115	217677	0.423422	0.423422	1.42389019035276
126	rs2494196	A	C	A	C	0.0261787	0.0289	0.287662	0.2975	FALSE	FALSE	FALSE	finn-b-C3_BLADDER	1	219762581	0.047	218792	0.5384	Malignant neoplasm of bladder || id:finn-b-C3_BLADDER	Malignant neoplasm of bladder	Malignant neoplasm of bladder || ||	TRUE	igd	NA	NA	NA	NA	NA	NA	NA	219762581	0.00270068	331093	3.23817e-22	1	ukb-a-291	Trunk fat mass || id:ukb-a-291	TRUE	reported	igd	2	TRUE	NA	NA	1115	217677	0.287662	0.287662	1.55398967068427
127	rs2500406	C	A	C	A	-0.0180378	-0.0053	0.668887	0.6872	FALSE	FALSE	FALSE	finn-b-C3_BLADDER	20	25401862	0.0461	218792	0.9093	Malignant neoplasm of bladder || id:finn-b-C3_BLADDER	Malignant neoplasm of bladder	Malignant neoplasm of bladder || ||	TRUE	igd	NA	NA	NA	NA	NA	NA	NA	25401862	0.00259606	331093	3.70766e-12	20	ukb-a-291	Trunk fat mass || id:ukb-a-291	TRUE	reported	igd	2	TRUE	NA	NA	1115	217677	0.331113	0.3128	1.49379060994883
128	rs252749	A	G	A	G	-0.0217407	-0.1105	0.246565	0.1858	FALSE	FALSE	FALSE	finn-b-C3_BLADDER	5	77389973	0.0548	218792	0.0438995	Malignant neoplasm of bladder || id:finn-b-C3_BLADDER	Malignant neoplasm of bladder	Malignant neoplasm of bladder || ||	TRUE	igd	NA	NA	NA	NA	NA	NA	NA	77389973	0.00283079	331093	1.59441e-14	5	ukb-a-291	Trunk fat mass || id:ukb-a-291	TRUE	reported	igd	2	TRUE	NA	NA	1115	217677	0.246565	0.246565	1.62885585107318
129	rs2678204	G	T	G	T	0.0228986	0.0217	0.341813	0.2962	FALSE	FALSE	FALSE	finn-b-C3_BLADDER	1	201800511	0.0473	218792	0.6462	Malignant neoplasm of bladder || id:finn-b-C3_BLADDER	Malignant neoplasm of bladder	Malignant neoplasm of bladder || ||	TRUE	igd	NA	NA	NA	NA	NA	NA	NA	201800511	0.00258052	331093	7.11377e-19	1	ukb-a-291	Trunk fat mass || id:ukb-a-291	TRUE	reported	igd	2	TRUE	NA	NA	1115	217677	0.341813	0.341813	1.48484878808084
130	rs2744965	T	C	T	C	0.0508035	-0.1705	0.139326	0.2011	FALSE	FALSE	FALSE	finn-b-C3_BLADDER	6	34589632	0.0552	218792	0.002024	Malignant neoplasm of bladder || id:finn-b-C3_BLADDER	Malignant neoplasm of bladder	Malignant neoplasm of bladder || ||	TRUE	igd	NA	NA	NA	NA	NA	NA	NA	34589632	0.00352669	331093	4.94311e-47	6	ukb-a-291	Trunk fat mass || id:ukb-a-291	TRUE	reported	igd	2	TRUE	NA	NA	1115	217677	0.139326	0.139326	2.02928145196969
131	rs274677	C	T	C	T	-0.0145047	-0.0251	0.671424	0.6206	FALSE	FALSE	FALSE	finn-b-C3_BLADDER	5	6754402	0.0446	218792	0.573801	Malignant neoplasm of bladder || id:finn-b-C3_BLADDER	Malignant neoplasm of bladder	Malignant neoplasm of bladder || ||	TRUE	igd	NA	NA	NA	NA	NA	NA	NA	6754402	0.00259908	331093	2.39718e-08	5	ukb-a-291	Trunk fat mass || id:ukb-a-291	TRUE	reported	igd	2	TRUE	NA	NA	1115	217677	0.328576	0.3794	1.49552833852292
132	rs28366156	C	T	C	T	-0.0289927	-0.0252	0.131356	0.07094	FALSE	FALSE	FALSE	finn-b-C3_BLADDER	6	31671498	0.0821	218792	0.758799	Malignant neoplasm of bladder || id:finn-b-C3_BLADDER	Malignant neoplasm of bladder	Malignant neoplasm of bladder || ||	TRUE	igd	NA	NA	NA	NA	NA	NA	NA	31671498	0.00361937	331093	1.14657e-15	6	ukb-a-291	Trunk fat mass || id:ukb-a-291	TRUE	reported	igd	2	TRUE	NA	NA	1115	217677	0.131356	0.131356	2.08261015536255
133	rs2855818	A	G	A	G	0.0224923	-0.0108	0.236531	0.2621	FALSE	FALSE	FALSE	finn-b-C3_BLADDER	17	42290015	0.0488	218792	0.8254	Malignant neoplasm of bladder || id:finn-b-C3_BLADDER	Malignant neoplasm of bladder	Malignant neoplasm of bladder || ||	TRUE	igd	NA	NA	NA	NA	NA	NA	NA	42290015	0.00289445	331093	7.81988e-15	17	ukb-a-291	Trunk fat mass || id:ukb-a-291	TRUE	reported	igd	2	TRUE	NA	NA	1115	217677	0.236531	0.236531	1.66548624876405
134	rs28636067	A	G	A	G	0.0215505	-0.0424	0.129916	0.08939	FALSE	FALSE	FALSE	finn-b-C3_BLADDER	5	199415	0.0751	218792	0.5728	Malignant neoplasm of bladder || id:finn-b-C3_BLADDER	Malignant neoplasm of bladder	Malignant neoplasm of bladder || ||	TRUE	igd	NA	NA	NA	NA	NA	NA	NA	199415	0.00364257	331093	3.2961e-09	5	ukb-a-291	Trunk fat mass || id:ukb-a-291	TRUE	reported	igd	2	TRUE	NA	NA	1115	217677	0.129916	0.129916	2.09595959341514
135	rs2869950	T	C	T	C	-0.0163404	-0.0281	0.377865	0.4086	FALSE	FALSE	FALSE	finn-b-C3_BLADDER	4	89742764	0.0435	218792	0.5189	Malignant neoplasm of bladder || id:finn-b-C3_BLADDER	Malignant neoplasm of bladder	Malignant neoplasm of bladder || ||	TRUE	igd	NA	NA	NA	NA	NA	NA	NA	89742764	0.00259527	331093	3.05323e-10	4	ukb-a-291	Trunk fat mass || id:ukb-a-291	TRUE	reported	igd	2	TRUE	NA	NA	1115	217677	0.377865	0.377865	1.49333603856687
136	rs287834	C	T	C	T	-0.0141157	-0.0468	0.522482	0.4926	FALSE	FALSE	FALSE	finn-b-C3_BLADDER	6	83432103	0.043	218792	0.2762	Malignant neoplasm of bladder || id:finn-b-C3_BLADDER	Malignant neoplasm of bladder	Malignant neoplasm of bladder || ||	TRUE	igd	NA	NA	NA	NA	NA	NA	NA	83432103	0.0024616	331093	9.79693e-09	6	ukb-a-291	Trunk fat mass || id:ukb-a-291	TRUE	reported	igd	2	TRUE	NA	NA	1115	217677	0.477518	0.5074	1.41642140992505
137	rs2903738	T	A	T	A	-0.0173193	-0.0606	0.220475	0.2391	FALSE	TRUE	FALSE	finn-b-C3_BLADDER	19	32946043	0.0505	218792	0.2303	Malignant neoplasm of bladder || id:finn-b-C3_BLADDER	Malignant neoplasm of bladder	Malignant neoplasm of bladder || ||	TRUE	igd	NA	NA	NA	NA	NA	NA	NA	32946043	0.00295145	331093	4.41357e-09	19	ukb-a-291	Trunk fat mass || id:ukb-a-291	TRUE	reported	igd	2	TRUE	NA	NA	1115	217677	0.220475	0.220475	1.69828443708291
138	rs2914231	C	G	C	G	-0.0189997	0.0224	0.234279	0.138	FALSE	TRUE	FALSE	finn-b-C3_BLADDER	5	158011435	0.0614	218792	0.715201	Malignant neoplasm of bladder || id:finn-b-C3_BLADDER	Malignant neoplasm of bladder	Malignant neoplasm of bladder || ||	TRUE	igd	NA	NA	NA	NA	NA	NA	NA	158011435	0.00290846	331093	6.47441e-11	5	ukb-a-291	Trunk fat mass || id:ukb-a-291	TRUE	reported	igd	2	TRUE	NA	NA	1115	217677	0.234279	0.234279	1.67354769820874
139	rs2954021	G	A	G	A	0.0177106	0.0115	0.505955	0.536	FALSE	FALSE	FALSE	finn-b-C3_BLADDER	8	126482077	0.0429	218792	0.7877	Malignant neoplasm of bladder || id:finn-b-C3_BLADDER	Malignant neoplasm of bladder	Malignant neoplasm of bladder || ||	TRUE	igd	NA	NA	NA	NA	NA	NA	NA	126482077	0.00244618	331093	4.49262e-13	8	ukb-a-291	Trunk fat mass || id:ukb-a-291	TRUE	reported	igd	2	TRUE	NA	NA	1115	217677	0.494045	0.464	1.40754863687458
140	rs2979655	G	T	G	T	0.0188075	-0.0137	0.158642	0.1317	FALSE	FALSE	FALSE	finn-b-C3_BLADDER	8	6329470	0.0636	218792	0.8296	Malignant neoplasm of bladder || id:finn-b-C3_BLADDER	Malignant neoplasm of bladder	Malignant neoplasm of bladder || ||	TRUE	igd	NA	NA	NA	NA	NA	NA	NA	6329470	0.00334948	331093	1.96653e-08	8	ukb-a-291	Trunk fat mass || id:ukb-a-291	TRUE	reported	igd	2	TRUE	NA	NA	1115	217677	0.158642	0.158642	1.92731361070677
141	rs314279	A	C	A	C	-0.0278867	-0.0364	0.883747	0.8768	FALSE	FALSE	FALSE	finn-b-C3_BLADDER	6	105402083	0.0654	218792	0.577801	Malignant neoplasm of bladder || id:finn-b-C3_BLADDER	Malignant neoplasm of bladder	Malignant neoplasm of bladder || ||	TRUE	igd	NA	NA	NA	NA	NA	NA	NA	105402083	0.00382403	331093	3.0493e-13	6	ukb-a-291	Trunk fat mass || id:ukb-a-291	TRUE	reported	igd	2	TRUE	NA	NA	1115	217677	0.116253	0.1232	2.20037291363167
142	rs33503	A	G	A	G	-0.017878	0.0327	0.806012	0.8078	FALSE	FALSE	FALSE	finn-b-C3_BLADDER	3	42427957	0.0542	218792	0.5464	Malignant neoplasm of bladder || id:finn-b-C3_BLADDER	Malignant neoplasm of bladder	Malignant neoplasm of bladder || ||	TRUE	igd	NA	NA	NA	NA	NA	NA	NA	42427957	0.00309189	331093	7.37768e-09	3	ukb-a-291	Trunk fat mass || id:ukb-a-291	TRUE	reported	igd	2	TRUE	NA	NA	1115	217677	0.193988	0.1922	1.77909456984611
143	rs33836	T	C	T	C	-0.0196952	0.0942	0.464804	0.4653	FALSE	FALSE	FALSE	finn-b-C3_BLADDER	19	34008600	0.0432	218792	0.0293697	Malignant neoplasm of bladder || id:finn-b-C3_BLADDER	Malignant neoplasm of bladder	Malignant neoplasm of bladder || ||	TRUE	igd	NA	NA	NA	NA	NA	NA	NA	34008600	0.00247994	331093	1.99848e-15	19	ukb-a-291	Trunk fat mass || id:ukb-a-291	TRUE	reported	igd	2	TRUE	NA	NA	1115	217677	0.464804	0.464804	1.42697437086835
144	rs34045288	T	C	T	C	0.0221859	-0.0063	0.335903	0.3767	FALSE	FALSE	FALSE	finn-b-C3_BLADDER	6	40369081	0.0443	218792	0.887	Malignant neoplasm of bladder || id:finn-b-C3_BLADDER	Malignant neoplasm of bladder	Malignant neoplasm of bladder || ||	TRUE	igd	NA	NA	NA	NA	NA	NA	NA	40369081	0.00259057	331093	1.0937e-17	6	ukb-a-291	Trunk fat mass || id:ukb-a-291	TRUE	reported	igd	2	TRUE	NA	NA	1115	217677	0.335903	0.335903	1.49063162654759
145	rs34517439	A	C	A	C	0.0420279	-0.0125	0.125765	0.127	FALSE	FALSE	FALSE	finn-b-C3_BLADDER	1	78450517	0.0645	218792	0.8461	Malignant neoplasm of bladder || id:finn-b-C3_BLADDER	Malignant neoplasm of bladder	Malignant neoplasm of bladder || ||	TRUE	igd	NA	NA	NA	NA	NA	NA	NA	78450517	0.00374995	331093	3.78791e-29	1	ukb-a-291	Trunk fat mass || id:ukb-a-291	TRUE	reported	igd	2	TRUE	NA	NA	1115	217677	0.125765	0.125765	2.15774677695339
146	rs34560402	T	C	T	C	-0.0416266	-0.0142	0.0680607	0.03517	FALSE	FALSE	FALSE	finn-b-C3_BLADDER	11	66872320	0.1162	218792	0.9025	Malignant neoplasm of bladder || id:finn-b-C3_BLADDER	Malignant neoplasm of bladder	Malignant neoplasm of bladder || ||	TRUE	igd	NA	NA	NA	NA	NA	NA	NA	66872320	0.00493297	331093	3.22849e-17	11	ukb-a-291	Trunk fat mass || id:ukb-a-291	TRUE	reported	igd	2	TRUE	NA	NA	1115	217677	0.0680607	0.0680607	2.83846454440933
147	rs35060985	A	G	A	G	0.0229969	0.0743	0.316828	0.3106	FALSE	FALSE	FALSE	finn-b-C3_BLADDER	11	43693110	0.0465	218792	0.1105	Malignant neoplasm of bladder || id:finn-b-C3_BLADDER	Malignant neoplasm of bladder	Malignant neoplasm of bladder || ||	TRUE	igd	NA	NA	NA	NA	NA	NA	NA	43693110	0.00263303	331093	2.46945e-18	11	ukb-a-291	Trunk fat mass || id:ukb-a-291	TRUE	reported	igd	2	TRUE	NA	NA	1115	217677	0.316828	0.316828	1.51506339981109
148	rs35344761	A	C	A	C	-0.025206	0.0264	0.121763	0.1558	FALSE	FALSE	FALSE	finn-b-C3_BLADDER	9	78510823	0.0595	218792	0.6578	Malignant neoplasm of bladder || id:finn-b-C3_BLADDER	Malignant neoplasm of bladder	Malignant neoplasm of bladder || ||	TRUE	igd	NA	NA	NA	NA	NA	NA	NA	78510823	0.00376621	331093	2.19483e-11	9	ukb-a-291	Trunk fat mass || id:ukb-a-291	TRUE	reported	igd	2	TRUE	NA	NA	1115	217677	0.121763	0.121763	2.16710289172645
149	rs35537311	T	C	T	C	-0.0138059	-0.0372	0.38988	0.3931	FALSE	FALSE	FALSE	finn-b-C3_BLADDER	17	71126150	0.044	218792	0.3981	Malignant neoplasm of bladder || id:finn-b-C3_BLADDER	Malignant neoplasm of bladder	Malignant neoplasm of bladder || ||	TRUE	igd	NA	NA	NA	NA	NA	NA	NA	71126150	0.00250938	331093	3.76331e-08	17	ukb-a-291	Trunk fat mass || id:ukb-a-291	TRUE	reported	igd	2	TRUE	NA	NA	1115	217677	0.38988	0.38988	1.44391434743164
150	rs3730071	A	C	A	C	-0.0430392	0.2649	0.030313	0.01047	FALSE	FALSE	FALSE	finn-b-C3_BLADDER	12	49168798	0.2124	218792	0.2123	Malignant neoplasm of bladder || id:finn-b-C3_BLADDER	Malignant neoplasm of bladder	Malignant neoplasm of bladder || ||	TRUE	igd	NA	NA	NA	NA	NA	NA	NA	49168798	0.00712997	331093	1.57772e-09	12	ukb-a-291	Trunk fat mass || id:ukb-a-291	TRUE	reported	igd	2	TRUE	NA	NA	1115	217677	0.030313	0.030313	4.10263331171732
151	rs3803286	G	A	G	A	-0.0188977	-0.033	0.666379	0.6625	FALSE	FALSE	FALSE	finn-b-C3_BLADDER	14	103246470	0.0454	218792	0.4674	Malignant neoplasm of bladder || id:finn-b-C3_BLADDER	Malignant neoplasm of bladder	Malignant neoplasm of bladder || ||	TRUE	igd	NA	NA	NA	NA	NA	NA	NA	103246470	0.00259044	331093	2.98951e-13	14	ukb-a-291	Trunk fat mass || id:ukb-a-291	TRUE	reported	igd	2	TRUE	NA	NA	1115	217677	0.333621	0.3375	1.49055682366195
152	rs3806251	T	A	T	A	0.0235354	0.0452	0.132723	0.1703	FALSE	TRUE	FALSE	finn-b-C3_BLADDER	1	32175927	0.0578	218792	0.4338	Malignant neoplasm of bladder || id:finn-b-C3_BLADDER	Malignant neoplasm of bladder	Malignant neoplasm of bladder || ||	TRUE	igd	TRUE	rs3806251	rs6692058	T	A	C	T	32169935	0.00362498	331093	8.45084e-11	1	ukb-a-291	Trunk fat mass || id:ukb-a-291	TRUE	reported	igd	2	TRUE	NA	NA	1115	217677	0.132723	0.132723	2.0858381875813
153	rs3814883	T	C	T	C	0.0266481	0.019	0.483348	0.4119	FALSE	FALSE	FALSE	finn-b-C3_BLADDER	16	29994922	0.0435	218792	0.662	Malignant neoplasm of bladder || id:finn-b-C3_BLADDER	Malignant neoplasm of bladder	Malignant neoplasm of bladder || ||	TRUE	igd	NA	NA	NA	NA	NA	NA	NA	29994922	0.00245463	331093	1.88148e-27	16	ukb-a-291	Trunk fat mass || id:ukb-a-291	TRUE	reported	igd	2	TRUE	NA	NA	1115	217677	0.483348	0.483348	1.41241082444115
154	rs3817428	G	C	G	C	-0.0244065	0.0418	0.267231	0.3128	FALSE	TRUE	FALSE	finn-b-C3_BLADDER	15	89415247	0.0468	218792	0.3711	Malignant neoplasm of bladder || id:finn-b-C3_BLADDER	Malignant neoplasm of bladder	Malignant neoplasm of bladder || ||	TRUE	igd	NA	NA	NA	NA	NA	NA	NA	89415247	0.00276085	331093	9.59843e-19	15	ukb-a-291	Trunk fat mass || id:ukb-a-291	TRUE	reported	igd	2	TRUE	NA	NA	1115	217677	0.267231	0.267231	1.58861189859912
155	rs3853252	A	G	A	G	0.0158319	0.0212	0.455566	0.4166	FALSE	FALSE	FALSE	finn-b-C3_BLADDER	6	152170247	0.0435	218792	0.6257	Malignant neoplasm of bladder || id:finn-b-C3_BLADDER	Malignant neoplasm of bladder	Malignant neoplasm of bladder || ||	TRUE	igd	NA	NA	NA	NA	NA	NA	NA	152170247	0.00246487	331093	1.3378e-10	6	ukb-a-291	Trunk fat mass || id:ukb-a-291	TRUE	reported	igd	2	TRUE	NA	NA	1115	217677	0.455566	0.455566	1.4183029902023
156	rs3935032	T	C	T	C	-0.0145295	0.0667	0.377766	0.3546	FALSE	FALSE	FALSE	finn-b-C3_BLADDER	1	1564194	0.0467	218792	0.1536	Malignant neoplasm of bladder || id:finn-b-C3_BLADDER	Malignant neoplasm of bladder	Malignant neoplasm of bladder || ||	TRUE	igd	NA	NA	NA	NA	NA	NA	NA	1564194	0.00256363	331093	1.44964e-08	1	ukb-a-291	Trunk fat mass || id:ukb-a-291	TRUE	reported	igd	2	TRUE	NA	NA	1115	217677	0.377766	0.377766	1.47513016701583
157	rs40071	C	T	C	T	-0.0179845	0.0539	0.179293	0.2114	FALSE	FALSE	FALSE	finn-b-C3_BLADDER	5	107496102	0.0525	218792	0.3049	Malignant neoplasm of bladder || id:finn-b-C3_BLADDER	Malignant neoplasm of bladder	Malignant neoplasm of bladder || ||	TRUE	igd	NA	NA	NA	NA	NA	NA	NA	107496102	0.00319419	331093	1.79962e-08	5	ukb-a-291	Trunk fat mass || id:ukb-a-291	TRUE	reported	igd	2	TRUE	NA	NA	1115	217677	0.179293	0.179293	1.83795868677629
158	rs41271299	T	C	T	C	0.0399995	-0.04	0.0517069	0.0172	FALSE	FALSE	FALSE	finn-b-C3_BLADDER	6	19839415	0.1709	218792	0.8151	Malignant neoplasm of bladder || id:finn-b-C3_BLADDER	Malignant neoplasm of bladder	Malignant neoplasm of bladder || ||	TRUE	igd	NA	NA	NA	NA	NA	NA	NA	19839415	0.00552498	331093	4.50402e-13	6	ukb-a-291	Trunk fat mass || id:ukb-a-291	TRUE	reported	igd	2	TRUE	NA	NA	1115	217677	0.0517069	0.0517069	3.1791111315436
159	rs4253755	A	G	A	G	0.0209872	0.0288	0.12869	0.08198	FALSE	FALSE	FALSE	finn-b-C3_BLADDER	22	46615376	0.0782	218792	0.712801	Malignant neoplasm of bladder || id:finn-b-C3_BLADDER	Malignant neoplasm of bladder	Malignant neoplasm of bladder || ||	TRUE	igd	NA	NA	NA	NA	NA	NA	NA	46615376	0.00367219	331093	1.09688e-08	22	ukb-a-291	Trunk fat mass || id:ukb-a-291	TRUE	reported	igd	2	TRUE	NA	NA	1115	217677	0.12869	0.12869	2.1130031432047
160	rs429358	C	T	C	T	-0.021835	-0.0448	0.156331	0.1826	FALSE	FALSE	FALSE	finn-b-C3_BLADDER	19	45411941	0.0574	218792	0.4344	Malignant neoplasm of bladder || id:finn-b-C3_BLADDER	Malignant neoplasm of bladder	Malignant neoplasm of bladder || ||	TRUE	igd	NA	NA	NA	NA	NA	NA	NA	45411941	0.00336718	331093	8.90635e-11	19	ukb-a-291	Trunk fat mass || id:ukb-a-291	TRUE	reported	igd	2	TRUE	NA	NA	1115	217677	0.156331	0.156331	1.93749831128999
161	rs4477562	T	C	T	C	0.0267829	0.1185	0.128516	0.14	FALSE	FALSE	FALSE	finn-b-C3_BLADDER	13	54104968	0.0621	218792	0.0565796	Malignant neoplasm of bladder || id:finn-b-C3_BLADDER	Malignant neoplasm of bladder	Malignant neoplasm of bladder || ||	TRUE	igd	NA	NA	NA	NA	NA	NA	NA	54104968	0.00367986	331093	3.38922e-13	13	ukb-a-291	Trunk fat mass || id:ukb-a-291	TRUE	reported	igd	2	TRUE	NA	NA	1115	217677	0.128516	0.128516	2.11741651345743
162	rs4482463	A	C	A	C	-0.0304338	-0.0032	0.924181	0.9401	FALSE	FALSE	FALSE	finn-b-C3_BLADDER	2	205375909	0.0908	218792	0.9715	Malignant neoplasm of bladder || id:finn-b-C3_BLADDER	Malignant neoplasm of bladder	Malignant neoplasm of bladder || ||	TRUE	igd	NA	NA	NA	NA	NA	NA	NA	205375909	0.00462815	331093	4.84619e-11	2	ukb-a-291	Trunk fat mass || id:ukb-a-291	TRUE	reported	igd	2	TRUE	NA	NA	1115	217677	0.075819	0.0599	2.66306903978902
163	rs4549080	T	C	T	C	0.0154078	0.0441	0.341009	0.3155	FALSE	FALSE	FALSE	finn-b-C3_BLADDER	2	229011464	0.0463	218792	0.3409	Malignant neoplasm of bladder || id:finn-b-C3_BLADDER	Malignant neoplasm of bladder	Malignant neoplasm of bladder || ||	TRUE	igd	TRUE	rs4549080	rs4399718	T	C	A	G	229008447	0.00257971	331093	2.33604e-09	2	ukb-a-291	Trunk fat mass || id:ukb-a-291	TRUE	reported	igd	2	TRUE	NA	NA	1115	217677	0.341009	0.341009	1.48438270856263
164	rs4673617	T	C	T	C	0.0156167	0.0627	0.271641	0.2608	FALSE	FALSE	FALSE	finn-b-C3_BLADDER	2	212290579	0.0488	218792	0.1983	Malignant neoplasm of bladder || id:finn-b-C3_BLADDER	Malignant neoplasm of bladder	Malignant neoplasm of bladder || ||	TRUE	igd	NA	NA	NA	NA	NA	NA	NA	212290579	0.00275749	331093	1.48542e-08	2	ukb-a-291	Trunk fat mass || id:ukb-a-291	TRUE	reported	igd	2	TRUE	NA	NA	1115	217677	0.271641	0.271641	1.58667853170874
165	rs4709745	C	T	C	T	0.0175424	0.1501	0.305441	0.2437	FALSE	FALSE	FALSE	finn-b-C3_BLADDER	6	164105984	0.0497	218792	0.00250098	Malignant neoplasm of bladder || id:finn-b-C3_BLADDER	Malignant neoplasm of bladder	Malignant neoplasm of bladder || ||	TRUE	igd	NA	NA	NA	NA	NA	NA	NA	164105984	0.00265412	331093	3.86189e-11	6	ukb-a-291	Trunk fat mass || id:ukb-a-291	TRUE	reported	igd	2	TRUE	NA	NA	1115	217677	0.305441	0.305441	1.52719872948907
166	rs4718964	T	G	T	G	0.0185046	0.0473	0.412194	0.41	FALSE	FALSE	FALSE	finn-b-C3_BLADDER	7	70038969	0.0438	218792	0.2792	Malignant neoplasm of bladder || id:finn-b-C3_BLADDER	Malignant neoplasm of bladder	Malignant neoplasm of bladder || ||	TRUE	igd	NA	NA	NA	NA	NA	NA	NA	70038969	0.00249021	331093	1.08094e-13	7	ukb-a-291	Trunk fat mass || id:ukb-a-291	TRUE	reported	igd	2	TRUE	NA	NA	1115	217677	0.412194	0.412194	1.43288379883388
167	rs4722398	T	C	T	C	0.0216838	0.1239	0.135663	0.07005	FALSE	FALSE	FALSE	finn-b-C3_BLADDER	7	3125220	0.0831	218792	0.1358	Malignant neoplasm of bladder || id:finn-b-C3_BLADDER	Malignant neoplasm of bladder	Malignant neoplasm of bladder || ||	TRUE	igd	NA	NA	NA	NA	NA	NA	NA	3125220	0.00355986	331093	1.12204e-09	7	ukb-a-291	Trunk fat mass || id:ukb-a-291	TRUE	reported	igd	2	TRUE	NA	NA	1115	217677	0.135663	0.135663	2.04836769594402
168	rs4757144	A	G	A	G	0.0141308	0.0063	0.593047	0.5085	FALSE	FALSE	FALSE	finn-b-C3_BLADDER	11	13331226	0.043	218792	0.8827	Malignant neoplasm of bladder || id:finn-b-C3_BLADDER	Malignant neoplasm of bladder	Malignant neoplasm of bladder || ||	TRUE	igd	NA	NA	NA	NA	NA	NA	NA	13331226	0.00248925	331093	1.37423e-08	11	ukb-a-291	Trunk fat mass || id:ukb-a-291	TRUE	reported	igd	2	TRUE	NA	NA	1115	217677	0.406953	0.4915	1.43233140829377
169	rs477895	T	C	T	C	0.0184268	-0.0109	0.836978	0.8414	FALSE	FALSE	FALSE	finn-b-C3_BLADDER	11	64048912	0.0589	218792	0.8529	Malignant neoplasm of bladder || id:finn-b-C3_BLADDER	Malignant neoplasm of bladder	Malignant neoplasm of bladder || ||	TRUE	igd	NA	NA	NA	NA	NA	NA	NA	64048912	0.00330451	331093	2.4594e-08	11	ukb-a-291	Trunk fat mass || id:ukb-a-291	TRUE	reported	igd	2	TRUE	NA	NA	1115	217677	0.163022	0.1586	1.90143756634362
170	rs4804312	C	T	C	T	-0.0144718	-0.0232	0.443837	0.5398	FALSE	FALSE	FALSE	finn-b-C3_BLADDER	19	8640107	0.0433	218792	0.5925	Malignant neoplasm of bladder || id:finn-b-C3_BLADDER	Malignant neoplasm of bladder	Malignant neoplasm of bladder || ||	TRUE	igd	NA	NA	NA	NA	NA	NA	NA	8640107	0.0024671	331093	4.47126e-09	19	ukb-a-291	Trunk fat mass || id:ukb-a-291	TRUE	reported	igd	2	TRUE	NA	NA	1115	217677	0.443837	0.443837	1.41958614739442
171	rs4821764	A	G	A	G	-0.021426	-0.0102	0.581428	0.5984	FALSE	FALSE	FALSE	finn-b-C3_BLADDER	22	38599364	0.0437	218792	0.8145	Malignant neoplasm of bladder || id:finn-b-C3_BLADDER	Malignant neoplasm of bladder	Malignant neoplasm of bladder || ||	TRUE	igd	NA	NA	NA	NA	NA	NA	NA	38599364	0.00247936	331093	5.56032e-18	22	ukb-a-291	Trunk fat mass || id:ukb-a-291	TRUE	reported	igd	2	TRUE	NA	NA	1115	217677	0.418572	0.4016	1.42664063491704
172	rs4864201	C	T	C	T	-0.0148246	0.0397	0.6533	0.6169	FALSE	FALSE	FALSE	finn-b-C3_BLADDER	4	130731284	0.0445	218792	0.3717	Malignant neoplasm of bladder || id:finn-b-C3_BLADDER	Malignant neoplasm of bladder	Malignant neoplasm of bladder || ||	TRUE	igd	NA	NA	NA	NA	NA	NA	NA	130731284	0.00256643	331093	7.6417e-09	4	ukb-a-291	Trunk fat mass || id:ukb-a-291	TRUE	reported	igd	2	TRUE	NA	NA	1115	217677	0.3467	0.3831	1.47674130609114
173	rs4876611	G	A	G	A	0.0229107	0.0435	0.715809	0.6908	FALSE	FALSE	FALSE	finn-b-C3_BLADDER	8	116671848	0.0465	218792	0.3502	Malignant neoplasm of bladder || id:finn-b-C3_BLADDER	Malignant neoplasm of bladder	Malignant neoplasm of bladder || ||	TRUE	igd	NA	NA	NA	NA	NA	NA	NA	116671848	0.00271331	331093	3.0839e-17	8	ukb-a-291	Trunk fat mass || id:ukb-a-291	TRUE	reported	igd	2	TRUE	NA	NA	1115	217677	0.284191	0.3092	1.56125705872756
174	rs4900471	A	G	A	G	-0.0156296	0.0017	0.710361	0.6012	FALSE	FALSE	FALSE	finn-b-C3_BLADDER	14	101162047	0.0441	218792	0.9695	Malignant neoplasm of bladder || id:finn-b-C3_BLADDER	Malignant neoplasm of bladder	Malignant neoplasm of bladder || ||	TRUE	igd	NA	NA	NA	NA	NA	NA	NA	101162047	0.00270715	331093	7.7741e-09	14	ukb-a-291	Trunk fat mass || id:ukb-a-291	TRUE	reported	igd	2	TRUE	NA	NA	1115	217677	0.289639	0.3988	1.55771255276187
175	rs4958702	C	T	C	T	-0.0156998	-0.0384	0.573675	0.6398	FALSE	FALSE	FALSE	finn-b-C3_BLADDER	5	153557371	0.0447	218792	0.3903	Malignant neoplasm of bladder || id:finn-b-C3_BLADDER	Malignant neoplasm of bladder	Malignant neoplasm of bladder || ||	TRUE	igd	TRUE	rs4958702	rs890795	T	C	A	G	153544512	0.00247017	331093	2.07654e-10	5	ukb-a-291	Trunk fat mass || id:ukb-a-291	TRUE	reported	igd	2	TRUE	NA	NA	1115	217677	0.426325	0.3602	1.42135264630914
176	rs4981693	A	G	A	G	0.021723	-0.0553	0.772734	0.6703	FALSE	FALSE	FALSE	finn-b-C3_BLADDER	14	29680331	0.0458	218792	0.2273	Malignant neoplasm of bladder || id:finn-b-C3_BLADDER	Malignant neoplasm of bladder	Malignant neoplasm of bladder || ||	TRUE	igd	NA	NA	NA	NA	NA	NA	NA	29680331	0.00292179	331093	1.04954e-13	14	ukb-a-291	Trunk fat mass || id:ukb-a-291	TRUE	reported	igd	2	TRUE	NA	NA	1115	217677	0.227266	0.3297	1.68121787102085
177	rs543874	G	A	G	A	0.0413866	-0.0197	0.207808	0.1782	FALSE	FALSE	FALSE	finn-b-C3_BLADDER	1	177889480	0.056	218792	0.725	Malignant neoplasm of bladder || id:finn-b-C3_BLADDER	Malignant neoplasm of bladder	Malignant neoplasm of bladder || ||	TRUE	igd	NA	NA	NA	NA	NA	NA	NA	177889480	0.00301062	331093	5.46512e-43	1	ukb-a-291	Trunk fat mass || id:ukb-a-291	TRUE	reported	igd	2	TRUE	NA	NA	1115	217677	0.207808	0.207808	1.73233125818515
178	rs55637757	T	C	T	C	-0.0267751	0.0242	0.133438	0.2128	FALSE	FALSE	FALSE	finn-b-C3_BLADDER	16	89535888	0.0532	218792	0.6496	Malignant neoplasm of bladder || id:finn-b-C3_BLADDER	Malignant neoplasm of bladder	Malignant neoplasm of bladder || ||	TRUE	igd	NA	NA	NA	NA	NA	NA	NA	89535888	0.00365478	331093	2.37575e-13	16	ukb-a-291	Trunk fat mass || id:ukb-a-291	TRUE	reported	igd	2	TRUE	NA	NA	1115	217677	0.133438	0.133438	2.10298531059713
179	rs55714539	C	A	C	A	0.0238556	0.0531	0.342691	0.3933	FALSE	FALSE	FALSE	finn-b-C3_BLADDER	19	18207397	0.0442	218792	0.23	Malignant neoplasm of bladder || id:finn-b-C3_BLADDER	Malignant neoplasm of bladder	Malignant neoplasm of bladder || ||	TRUE	igd	NA	NA	NA	NA	NA	NA	NA	18207397	0.00259252	331093	3.54242e-20	19	ukb-a-291	Trunk fat mass || id:ukb-a-291	TRUE	reported	igd	2	TRUE	NA	NA	1115	217677	0.342691	0.342691	1.49175366983218
180	rs55726687	A	G	A	G	0.0207771	0.1071	0.211138	0.2143	FALSE	FALSE	FALSE	finn-b-C3_BLADDER	12	991306	0.0525	218792	0.04142	Malignant neoplasm of bladder || id:finn-b-C3_BLADDER	Malignant neoplasm of bladder	Malignant neoplasm of bladder || ||	TRUE	igd	NA	NA	NA	NA	NA	NA	NA	991306	0.00299461	331093	3.97924e-12	12	ukb-a-291	Trunk fat mass || id:ukb-a-291	TRUE	reported	igd	2	TRUE	NA	NA	1115	217677	0.211138	0.211138	1.72311899511524
181	rs56203712	G	A	G	A	-0.0160489	-0.0434	0.238079	0.2525	FALSE	FALSE	FALSE	finn-b-C3_BLADDER	4	25342606	0.0494	218792	0.3797	Malignant neoplasm of bladder || id:finn-b-C3_BLADDER	Malignant neoplasm of bladder	Malignant neoplasm of bladder || ||	TRUE	igd	NA	NA	NA	NA	NA	NA	NA	25342606	0.00294015	331093	4.80441e-08	4	ukb-a-291	Trunk fat mass || id:ukb-a-291	TRUE	reported	igd	2	TRUE	NA	NA	1115	217677	0.238079	0.238079	1.6917823401004
182	rs56254492	T	C	T	C	0.015784	-0.0414	0.300587	0.2714	FALSE	FALSE	FALSE	finn-b-C3_BLADDER	3	70920168	0.0481	218792	0.39	Malignant neoplasm of bladder || id:finn-b-C3_BLADDER	Malignant neoplasm of bladder	Malignant neoplasm of bladder || ||	TRUE	igd	NA	NA	NA	NA	NA	NA	NA	70920168	0.00267952	331093	3.85177e-09	3	ukb-a-291	Trunk fat mass || id:ukb-a-291	TRUE	reported	igd	2	TRUE	NA	NA	1115	217677	0.300587	0.300587	1.5418140625294
183	rs56361700	C	T	C	T	0.0338028	0.0314	0.058679	0.02397	FALSE	FALSE	FALSE	finn-b-C3_BLADDER	2	56134212	0.138	218792	0.8202	Malignant neoplasm of bladder || id:finn-b-C3_BLADDER	Malignant neoplasm of bladder	Malignant neoplasm of bladder || ||	TRUE	igd	NA	NA	NA	NA	NA	NA	NA	56134212	0.00522888	331093	1.01681e-10	2	ukb-a-291	Trunk fat mass || id:ukb-a-291	TRUE	reported	igd	2	TRUE	NA	NA	1115	217677	0.058679	0.058679	3.00873317432927
184	rs57636386	C	T	C	T	-0.0392736	-0.0314	0.0834151	0.05017	FALSE	FALSE	FALSE	finn-b-C3_BLADDER	18	58048295	0.0987	218792	0.750501	Malignant neoplasm of bladder || id:finn-b-C3_BLADDER	Malignant neoplasm of bladder	Malignant neoplasm of bladder || ||	TRUE	igd	NA	NA	NA	NA	NA	NA	NA	58048295	0.00442943	331093	7.58403e-19	18	ukb-a-291	Trunk fat mass || id:ukb-a-291	TRUE	reported	igd	2	TRUE	NA	NA	1115	217677	0.0834151	0.0834151	2.54872419798681
185	rs58862095	T	C	T	C	-0.0180948	-0.0501	0.419757	0.5149	FALSE	FALSE	FALSE	finn-b-C3_BLADDER	7	75081418	0.0431	218792	0.2452	Malignant neoplasm of bladder || id:finn-b-C3_BLADDER	Malignant neoplasm of bladder	Malignant neoplasm of bladder || ||	TRUE	igd	NA	NA	NA	NA	NA	NA	NA	75081418	0.00248365	331093	3.20996e-13	7	ukb-a-291	Trunk fat mass || id:ukb-a-291	TRUE	reported	igd	2	TRUE	NA	NA	1115	217677	0.419757	0.419757	1.42910913014314
186	rs59066241	G	T	G	T	0.0231827	-0.0135	0.118268	0.1663	FALSE	FALSE	FALSE	finn-b-C3_BLADDER	12	97925364	0.0578	218792	0.8152	Malignant neoplasm of bladder || id:finn-b-C3_BLADDER	Malignant neoplasm of bladder	Malignant neoplasm of bladder || ||	TRUE	igd	NA	NA	NA	NA	NA	NA	NA	97925364	0.00380419	331093	1.10253e-09	12	ukb-a-291	Trunk fat mass || id:ukb-a-291	TRUE	reported	igd	2	TRUE	NA	NA	1115	217677	0.118268	0.118268	2.18895684246945
187	rs59738707	A	G	A	G	-0.0210807	0.126	0.127902	0.178	FALSE	FALSE	FALSE	finn-b-C3_BLADDER	5	141814420	0.0565	218792	0.0257099	Malignant neoplasm of bladder || id:finn-b-C3_BLADDER	Malignant neoplasm of bladder	Malignant neoplasm of bladder || ||	TRUE	igd	NA	NA	NA	NA	NA	NA	NA	141814420	0.00367876	331093	1.00293e-08	5	ukb-a-291	Trunk fat mass || id:ukb-a-291	TRUE	reported	igd	2	TRUE	NA	NA	1115	217677	0.127902	0.127902	2.11678356596356
188	rs59815219	T	C	T	C	0.013473	-0.0878	0.496035	0.4559	FALSE	FALSE	FALSE	finn-b-C3_BLADDER	3	195996188	0.0431	218792	0.0416198	Malignant neoplasm of bladder || id:finn-b-C3_BLADDER	Malignant neoplasm of bladder	Malignant neoplasm of bladder || ||	TRUE	igd	NA	NA	NA	NA	NA	NA	NA	195996188	0.00244608	331093	3.63195e-08	3	ukb-a-291	Trunk fat mass || id:ukb-a-291	TRUE	reported	igd	2	TRUE	NA	NA	1115	217677	0.496035	0.496035	1.40749109619332
189	rs6029180	G	A	G	A	0.0150341	-0.0067	0.327231	0.2794	FALSE	FALSE	FALSE	finn-b-C3_BLADDER	20	39178923	0.0479	218792	0.8885	Malignant neoplasm of bladder || id:finn-b-C3_BLADDER	Malignant neoplasm of bladder	Malignant neoplasm of bladder || ||	TRUE	igd	NA	NA	NA	NA	NA	NA	NA	39178923	0.00263361	331093	1.14051e-08	20	ukb-a-291	Trunk fat mass || id:ukb-a-291	TRUE	reported	igd	2	TRUE	NA	NA	1115	217677	0.327231	0.327231	1.5153971357624
190	rs60898782	A	G	A	G	0.0185828	0.0082	0.2024	0.2801	FALSE	FALSE	FALSE	finn-b-C3_BLADDER	6	2098831	0.0481	218792	0.8654	Malignant neoplasm of bladder || id:finn-b-C3_BLADDER	Malignant neoplasm of bladder	Malignant neoplasm of bladder || ||	TRUE	igd	NA	NA	NA	NA	NA	NA	NA	2098831	0.00306158	331093	1.28301e-09	6	ukb-a-291	Trunk fat mass || id:ukb-a-291	TRUE	reported	igd	2	TRUE	NA	NA	1115	217677	0.2024	0.2024	1.76165398935585
191	rs6135562	C	T	C	T	-0.0249014	0.0545	0.079505	0.06058	FALSE	FALSE	FALSE	finn-b-C3_BLADDER	20	15807441	0.09	218792	0.5448	Malignant neoplasm of bladder || id:finn-b-C3_BLADDER	Malignant neoplasm of bladder	Malignant neoplasm of bladder || ||	TRUE	igd	NA	NA	NA	NA	NA	NA	NA	15807441	0.00451738	331093	3.54348e-08	20	ukb-a-291	Trunk fat mass || id:ukb-a-291	TRUE	reported	igd	2	TRUE	NA	NA	1115	217677	0.079505	0.079505	2.59933122715601
192	rs61813293	T	G	T	G	0.0199493	0.1051	0.142947	0.1504	FALSE	FALSE	FALSE	finn-b-C3_BLADDER	1	156019075	0.0603	218792	0.0813898	Malignant neoplasm of bladder || id:finn-b-C3_BLADDER	Malignant neoplasm of bladder	Malignant neoplasm of bladder || ||	TRUE	igd	NA	NA	NA	NA	NA	NA	NA	156019075	0.00348798	331093	1.06952e-08	1	ukb-a-291	Trunk fat mass || id:ukb-a-291	TRUE	reported	igd	2	TRUE	NA	NA	1115	217677	0.142947	0.142947	2.00700745425349
193	rs61871615	T	C	T	C	-0.0270614	-0.0073	0.0905228	0.08328	FALSE	FALSE	FALSE	finn-b-C3_BLADDER	10	102487140	0.0796	218792	0.9269	Malignant neoplasm of bladder || id:finn-b-C3_BLADDER	Malignant neoplasm of bladder	Malignant neoplasm of bladder || ||	TRUE	igd	NA	NA	NA	NA	NA	NA	NA	102487140	0.00445122	331093	1.20651e-09	10	ukb-a-291	Trunk fat mass || id:ukb-a-291	TRUE	reported	igd	2	TRUE	NA	NA	1115	217677	0.0905228	0.0905228	2.56126231243362
194	rs62025831	C	T	C	T	-0.0289272	0.0563	0.281807	0.3205	FALSE	FALSE	FALSE	finn-b-C3_BLADDER	15	84545685	0.0458	218792	0.2195	Malignant neoplasm of bladder || id:finn-b-C3_BLADDER	Malignant neoplasm of bladder	Malignant neoplasm of bladder || ||	TRUE	igd	NA	NA	NA	NA	NA	NA	NA	84545685	0.00272114	331093	2.1692e-26	15	ukb-a-291	Trunk fat mass || id:ukb-a-291	TRUE	reported	igd	2	TRUE	NA	NA	1115	217677	0.281807	0.281807	1.56576249407031
195	rs62037365	G	C	G	C	0.0338398	0.0995	0.402132	0.4126	FALSE	TRUE	FALSE	finn-b-C3_BLADDER	16	28868962	0.0435	218792	0.0223198	Malignant neoplasm of bladder || id:finn-b-C3_BLADDER	Malignant neoplasm of bladder	Malignant neoplasm of bladder || ||	TRUE	igd	NA	NA	NA	NA	NA	NA	NA	28868962	0.00249364	331093	6.1546e-42	16	ukb-a-291	Trunk fat mass || id:ukb-a-291	TRUE	reported	igd	2	TRUE	NA	NA	1115	217677	0.402132	0.402132	1.43485744420114
196	rs62104483	A	G	A	G	0.0235599	0.1633	0.329506	0.3554	FALSE	FALSE	FALSE	finn-b-C3_BLADDER	19	30300017	0.0452	218792	0.000306098	Malignant neoplasm of bladder || id:finn-b-C3_BLADDER	Malignant neoplasm of bladder	Malignant neoplasm of bladder || ||	TRUE	igd	NA	NA	NA	NA	NA	NA	NA	30300017	0.00260379	331093	1.45982e-19	19	ukb-a-291	Trunk fat mass || id:ukb-a-291	TRUE	reported	igd	2	TRUE	NA	NA	1115	217677	0.329506	0.329506	1.49823850461032
197	rs62106258	C	T	C	T	-0.0781999	0.0401	0.0484669	0.02048	FALSE	FALSE	FALSE	finn-b-C3_BLADDER	2	417167	0.1517	218792	0.7915	Malignant neoplasm of bladder || id:finn-b-C3_BLADDER	Malignant neoplasm of bladder	Malignant neoplasm of bladder || ||	TRUE	igd	NA	NA	NA	NA	NA	NA	NA	417167	0.00569425	331093	6.60693e-43	2	ukb-a-291	Trunk fat mass || id:ukb-a-291	TRUE	reported	igd	2	TRUE	NA	NA	1115	217677	0.0484669	0.0484669	3.27651024271439
198	rs62190394	T	C	T	C	0.0208924	-0.0449	0.314593	0.3143	FALSE	FALSE	FALSE	finn-b-C3_BLADDER	2	230624929	0.0463	218792	0.3328	Malignant neoplasm of bladder || id:finn-b-C3_BLADDER	Malignant neoplasm of bladder	Malignant neoplasm of bladder || ||	TRUE	igd	NA	NA	NA	NA	NA	NA	NA	230624929	0.00263616	331093	2.28244e-15	2	ukb-a-291	Trunk fat mass || id:ukb-a-291	TRUE	reported	igd	2	TRUE	NA	NA	1115	217677	0.314593	0.314593	1.51686442313456
199	rs62246314	A	G	A	G	0.02491	-0.1394	0.101276	0.06404	FALSE	FALSE	FALSE	finn-b-C3_BLADDER	3	9504099	0.0865	218792	0.1071	Malignant neoplasm of bladder || id:finn-b-C3_BLADDER	Malignant neoplasm of bladder	Malignant neoplasm of bladder || ||	TRUE	igd	NA	NA	NA	NA	NA	NA	NA	9504099	0.00405265	331093	7.92593e-10	3	ukb-a-291	Trunk fat mass || id:ukb-a-291	TRUE	reported	igd	2	TRUE	NA	NA	1115	217677	0.101276	0.101276	2.33192241913096
200	rs62261725	G	A	G	A	-0.0203956	-0.0103	0.327437	0.3628	FALSE	FALSE	FALSE	finn-b-C3_BLADDER	3	85898626	0.0446	218792	0.817	Malignant neoplasm of bladder || id:finn-b-C3_BLADDER	Malignant neoplasm of bladder	Malignant neoplasm of bladder || ||	TRUE	igd	NA	NA	NA	NA	NA	NA	NA	85898626	0.00260943	331093	5.46387e-15	3	ukb-a-291	Trunk fat mass || id:ukb-a-291	TRUE	reported	igd	2	TRUE	NA	NA	1115	217677	0.327437	0.327437	1.50148379903345
201	rs62396185	C	G	C	G	-0.0431315	-0.0238	0.256464	0.4031	FALSE	TRUE	FALSE	finn-b-C3_BLADDER	6	26180634	0.0443	218792	0.5902	Malignant neoplasm of bladder || id:finn-b-C3_BLADDER	Malignant neoplasm of bladder	Malignant neoplasm of bladder || ||	TRUE	igd	NA	NA	NA	NA	NA	NA	NA	26180634	0.00280371	331093	2.19685e-53	6	ukb-a-291	Trunk fat mass || id:ukb-a-291	TRUE	reported	igd	2	TRUE	NA	NA	1115	217677	0.256464	0.256464	1.61327383458766
202	rs62407569	G	A	G	A	0.0167185	0.1012	0.276206	0.1849	FALSE	FALSE	FALSE	finn-b-C3_BLADDER	6	33538865	0.0555	218792	0.0681303	Malignant neoplasm of bladder || id:finn-b-C3_BLADDER	Malignant neoplasm of bladder	Malignant neoplasm of bladder || ||	TRUE	igd	NA	NA	NA	NA	NA	NA	NA	33538865	0.00273884	331093	1.03407e-09	6	ukb-a-291	Trunk fat mass || id:ukb-a-291	TRUE	reported	igd	2	TRUE	NA	NA	1115	217677	0.276206	0.276206	1.57594719465353
203	rs6486057	A	T	A	T	0.0137009	0.033	0.414361	0.3175	FALSE	TRUE	FALSE	finn-b-C3_BLADDER	11	12810338	0.046	218792	0.4724	Malignant neoplasm of bladder || id:finn-b-C3_BLADDER	Malignant neoplasm of bladder	Malignant neoplasm of bladder || ||	TRUE	igd	NA	NA	NA	NA	NA	NA	NA	12810338	0.00248616	331093	3.57355e-08	11	ukb-a-291	Trunk fat mass || id:ukb-a-291	TRUE	reported	igd	2	TRUE	NA	NA	1115	217677	0.414361	0.414361	1.4305534012428
204	rs6545714	A	G	A	G	-0.021437	0.0056	0.601551	0.599	FALSE	FALSE	FALSE	finn-b-C3_BLADDER	2	59307725	0.0437	218792	0.8973	Malignant neoplasm of bladder || id:finn-b-C3_BLADDER	Malignant neoplasm of bladder	Malignant neoplasm of bladder || ||	TRUE	igd	NA	NA	NA	NA	NA	NA	NA	59307725	0.00250055	331093	1.01321e-17	2	ukb-a-291	Trunk fat mass || id:ukb-a-291	TRUE	reported	igd	2	TRUE	NA	NA	1115	217677	0.398449	0.401	1.43883350527628
205	rs6549970	T	C	T	C	0.0150253	0.0639	0.543941	0.5609	FALSE	FALSE	FALSE	finn-b-C3_BLADDER	3	30064134	0.0433	218792	0.1403	Malignant neoplasm of bladder || id:finn-b-C3_BLADDER	Malignant neoplasm of bladder	Malignant neoplasm of bladder || ||	TRUE	igd	NA	NA	NA	NA	NA	NA	NA	30064134	0.00245315	331093	9.08322e-10	3	ukb-a-291	Trunk fat mass || id:ukb-a-291	TRUE	reported	igd	2	TRUE	NA	NA	1115	217677	0.456059	0.4391	1.41155922235849
206	rs6567160	C	T	C	T	0.0445219	-0.0079	0.234055	0.1841	FALSE	FALSE	FALSE	finn-b-C3_BLADDER	18	57829135	0.0554	218792	0.8869	Malignant neoplasm of bladder || id:finn-b-C3_BLADDER	Malignant neoplasm of bladder	Malignant neoplasm of bladder || ||	TRUE	igd	NA	NA	NA	NA	NA	NA	NA	57829135	0.00288563	331093	1.09396e-53	18	ukb-a-291	Trunk fat mass || id:ukb-a-291	TRUE	reported	igd	2	TRUE	NA	NA	1115	217677	0.234055	0.234055	1.66041116067681
207	rs6575340	A	G	A	G	0.0189898	-0.0093	0.637416	0.627	FALSE	FALSE	FALSE	finn-b-C3_BLADDER	14	94023972	0.0444	218792	0.8335	Malignant neoplasm of bladder || id:finn-b-C3_BLADDER	Malignant neoplasm of bladder	Malignant neoplasm of bladder || ||	TRUE	igd	NA	NA	NA	NA	NA	NA	NA	94023972	0.00254865	331093	9.2918e-14	14	ukb-a-291	Trunk fat mass || id:ukb-a-291	TRUE	reported	igd	2	TRUE	NA	NA	1115	217677	0.362584	0.373	1.46651057296291
208	rs6598540	G	A	G	A	-0.018699	-0.0028	0.27654	0.25	FALSE	FALSE	FALSE	finn-b-C3_BLADDER	15	99230191	0.0494	218792	0.9547	Malignant neoplasm of bladder || id:finn-b-C3_BLADDER	Malignant neoplasm of bladder	Malignant neoplasm of bladder || ||	TRUE	igd	NA	NA	NA	NA	NA	NA	NA	99230191	0.00273354	331093	7.90133e-12	15	ukb-a-291	Trunk fat mass || id:ukb-a-291	TRUE	reported	igd	2	TRUE	NA	NA	1115	217677	0.27654	0.27654	1.57289753854669
209	rs66679256	T	C	T	C	0.0201411	0.0033	0.446142	0.3654	FALSE	FALSE	FALSE	finn-b-C3_BLADDER	4	18351898	0.0445	218792	0.9416	Malignant neoplasm of bladder || id:finn-b-C3_BLADDER	Malignant neoplasm of bladder	Malignant neoplasm of bladder || ||	TRUE	igd	NA	NA	NA	NA	NA	NA	NA	18351898	0.00246471	331093	3.0486e-16	4	ukb-a-291	Trunk fat mass || id:ukb-a-291	TRUE	reported	igd	2	TRUE	NA	NA	1115	217677	0.446142	0.446142	1.41821092511228
210	rs6696828	C	G	C	G	0.0151013	-0.0872	0.306109	0.2144	FALSE	TRUE	FALSE	finn-b-C3_BLADDER	1	80812020	0.0522	218792	0.0949992	Malignant neoplasm of bladder || id:finn-b-C3_BLADDER	Malignant neoplasm of bladder	Malignant neoplasm of bladder || ||	TRUE	igd	NA	NA	NA	NA	NA	NA	NA	80812020	0.00265003	331093	1.20937e-08	1	ukb-a-291	Trunk fat mass || id:ukb-a-291	TRUE	reported	igd	2	TRUE	NA	NA	1115	217677	0.306109	0.306109	1.52484531562548
211	rs6717858	C	T	C	T	0.0219987	0.0629	0.403398	0.3751	FALSE	FALSE	FALSE	finn-b-C3_BLADDER	2	165539661	0.0444	218792	0.1564	Malignant neoplasm of bladder || id:finn-b-C3_BLADDER	Malignant neoplasm of bladder	Malignant neoplasm of bladder || ||	TRUE	igd	NA	NA	NA	NA	NA	NA	NA	165539661	0.00249504	331093	1.18141e-18	2	ukb-a-291	Trunk fat mass || id:ukb-a-291	TRUE	reported	igd	2	TRUE	NA	NA	1115	217677	0.403398	0.403398	1.43566301373879
212	rs67536595	T	C	T	C	-0.0175743	-0.0178	0.185479	0.2135	FALSE	FALSE	FALSE	finn-b-C3_BLADDER	2	142293061	0.0524	218792	0.7338	Malignant neoplasm of bladder || id:finn-b-C3_BLADDER	Malignant neoplasm of bladder	Malignant neoplasm of bladder || ||	TRUE	igd	NA	NA	NA	NA	NA	NA	NA	142293061	0.00314328	331093	2.25876e-08	2	ukb-a-291	Trunk fat mass || id:ukb-a-291	TRUE	reported	igd	2	TRUE	NA	NA	1115	217677	0.185479	0.185479	1.80866472594622
214	rs6840236	C	T	C	T	0.0158429	0.02	0.461578	0.457	FALSE	FALSE	FALSE	finn-b-C3_BLADDER	4	56289785	0.043	218792	0.6423	Malignant neoplasm of bladder || id:finn-b-C3_BLADDER	Malignant neoplasm of bladder	Malignant neoplasm of bladder || ||	TRUE	igd	NA	NA	NA	NA	NA	NA	NA	56289785	0.00245812	331093	1.15678e-10	4	ukb-a-291	Trunk fat mass || id:ukb-a-291	TRUE	reported	igd	2	TRUE	NA	NA	1115	217677	0.461578	0.461578	1.41441899421717
215	rs6861649	C	T	C	T	0.0162511	0.0138	0.607485	0.6208	FALSE	FALSE	FALSE	finn-b-C3_BLADDER	5	50864788	0.0445	218792	0.756599	Malignant neoplasm of bladder || id:finn-b-C3_BLADDER	Malignant neoplasm of bladder	Malignant neoplasm of bladder || ||	TRUE	igd	NA	NA	NA	NA	NA	NA	NA	50864788	0.00251306	331093	1.00337e-10	5	ukb-a-291	Trunk fat mass || id:ukb-a-291	TRUE	reported	igd	2	TRUE	NA	NA	1115	217677	0.392515	0.3792	1.44603184450206
216	rs6948959	A	G	A	G	-0.0180817	-0.0108	0.743925	0.6226	FALSE	FALSE	FALSE	finn-b-C3_BLADDER	7	50697051	0.045	218792	0.8108	Malignant neoplasm of bladder || id:finn-b-C3_BLADDER	Malignant neoplasm of bladder	Malignant neoplasm of bladder || ||	TRUE	igd	NA	NA	NA	NA	NA	NA	NA	50697051	0.00281612	331093	1.35778e-10	7	ukb-a-291	Trunk fat mass || id:ukb-a-291	TRUE	reported	igd	2	TRUE	NA	NA	1115	217677	0.256075	0.3774	1.62041463313217
217	rs6973656	G	A	G	A	0.0158104	0.007	0.396582	0.3621	FALSE	FALSE	FALSE	finn-b-C3_BLADDER	7	77422583	0.0444	218792	0.8738	Malignant neoplasm of bladder || id:finn-b-C3_BLADDER	Malignant neoplasm of bladder	Malignant neoplasm of bladder || ||	TRUE	igd	NA	NA	NA	NA	NA	NA	NA	77422583	0.00249606	331093	2.38979e-10	7	ukb-a-291	Trunk fat mass || id:ukb-a-291	TRUE	reported	igd	2	TRUE	NA	NA	1115	217677	0.396582	0.396582	1.43624992868766
218	rs704061	C	T	C	T	0.0197891	-0.0374	0.452703	0.3765	FALSE	FALSE	FALSE	finn-b-C3_BLADDER	12	89771903	0.0441	218792	0.3971	Malignant neoplasm of bladder || id:finn-b-C3_BLADDER	Malignant neoplasm of bladder	Malignant neoplasm of bladder || ||	TRUE	igd	NA	NA	NA	NA	NA	NA	NA	89771903	0.00245726	331093	8.08351e-16	12	ukb-a-291	Trunk fat mass || id:ukb-a-291	TRUE	reported	igd	2	TRUE	NA	NA	1115	217677	0.452703	0.452703	1.41392414435832
219	rs7080838	T	C	T	C	0.0153599	0.1098	0.568851	0.5857	FALSE	FALSE	FALSE	finn-b-C3_BLADDER	10	126419841	0.0436	218792	0.0117701	Malignant neoplasm of bladder || id:finn-b-C3_BLADDER	Malignant neoplasm of bladder	Malignant neoplasm of bladder || ||	TRUE	igd	NA	NA	NA	NA	NA	NA	NA	126419841	0.00247579	331093	5.50947e-10	10	ukb-a-291	Trunk fat mass || id:ukb-a-291	TRUE	reported	igd	2	TRUE	NA	NA	1115	217677	0.431149	0.4143	1.42458643259602
220	rs7094644	A	G	A	G	0.0160225	-0.0202	0.674176	0.6925	FALSE	FALSE	FALSE	finn-b-C3_BLADDER	10	16773864	0.0467	218792	0.665001	Malignant neoplasm of bladder || id:finn-b-C3_BLADDER	Malignant neoplasm of bladder	Malignant neoplasm of bladder || ||	TRUE	igd	NA	NA	NA	NA	NA	NA	NA	16773864	0.00265676	331093	1.63286e-09	10	ukb-a-291	Trunk fat mass || id:ukb-a-291	TRUE	reported	igd	2	TRUE	NA	NA	1115	217677	0.325824	0.3075	1.52871780347436
221	rs7124681	A	C	A	C	0.025464	0.0476	0.408057	0.3971	FALSE	FALSE	FALSE	finn-b-C3_BLADDER	11	47529947	0.0449	218792	0.2891	Malignant neoplasm of bladder || id:finn-b-C3_BLADDER	Malignant neoplasm of bladder	Malignant neoplasm of bladder || ||	TRUE	igd	NA	NA	NA	NA	NA	NA	NA	47529947	0.00248334	331093	1.14604e-24	11	ukb-a-291	Trunk fat mass || id:ukb-a-291	TRUE	reported	igd	2	TRUE	NA	NA	1115	217677	0.408057	0.408057	1.42893075403123
222	rs713586	C	T	C	T	0.0243133	-0.0269	0.489512	0.4194	FALSE	FALSE	FALSE	finn-b-C3_BLADDER	2	25158008	0.0436	218792	0.5374	Malignant neoplasm of bladder || id:finn-b-C3_BLADDER	Malignant neoplasm of bladder	Malignant neoplasm of bladder || ||	TRUE	igd	NA	NA	NA	NA	NA	NA	NA	25158008	0.00244245	331093	2.42941e-23	2	ukb-a-291	Trunk fat mass || id:ukb-a-291	TRUE	reported	igd	2	TRUE	NA	NA	1115	217677	0.489512	0.489512	1.40540236946354
223	rs7167767	A	G	A	G	0.0140476	-0.0568	0.651022	0.6469	FALSE	FALSE	FALSE	finn-b-C3_BLADDER	15	81025755	0.0448	218792	0.2046	Malignant neoplasm of bladder || id:finn-b-C3_BLADDER	Malignant neoplasm of bladder	Malignant neoplasm of bladder || ||	TRUE	igd	NA	NA	NA	NA	NA	NA	NA	81025755	0.00256033	331093	4.09977e-08	15	ukb-a-291	Trunk fat mass || id:ukb-a-291	TRUE	reported	igd	2	TRUE	NA	NA	1115	217677	0.348978	0.3531	1.47323132453421
224	rs7171864	A	G	A	G	0.0192515	-0.0165	0.660927	0.7031	FALSE	FALSE	FALSE	finn-b-C3_BLADDER	15	73227249	0.0469	218792	0.7258	Malignant neoplasm of bladder || id:finn-b-C3_BLADDER	Malignant neoplasm of bladder	Malignant neoplasm of bladder || ||	TRUE	igd	NA	NA	NA	NA	NA	NA	NA	73227249	0.00259512	331093	1.18878e-13	15	ukb-a-291	Trunk fat mass || id:ukb-a-291	TRUE	reported	igd	2	TRUE	NA	NA	1115	217677	0.339073	0.2969	1.49324972754497
225	rs7193783	C	A	C	A	-0.0182477	0.0822	0.649173	0.656	FALSE	FALSE	FALSE	finn-b-C3_BLADDER	16	4949608	0.0453	218792	0.0692803	Malignant neoplasm of bladder || id:finn-b-C3_BLADDER	Malignant neoplasm of bladder	Malignant neoplasm of bladder || ||	TRUE	igd	NA	NA	NA	NA	NA	NA	NA	4949608	0.0025751	331093	1.38102e-12	16	ukb-a-291	Trunk fat mass || id:ukb-a-291	TRUE	reported	igd	2	TRUE	NA	NA	1115	217677	0.350827	0.344	1.48173008315649
226	rs7218014	C	T	C	T	0.0328931	-0.0443	0.196595	0.2394	FALSE	FALSE	FALSE	finn-b-C3_BLADDER	17	65832016	0.0504	218792	0.3798	Malignant neoplasm of bladder || id:finn-b-C3_BLADDER	Malignant neoplasm of bladder	Malignant neoplasm of bladder || ||	TRUE	igd	NA	NA	NA	NA	NA	NA	NA	65832016	0.00308014	331093	1.28766e-26	17	ukb-a-291	Trunk fat mass || id:ukb-a-291	TRUE	reported	igd	2	TRUE	NA	NA	1115	217677	0.196595	0.196595	1.77233353979792
227	rs7238896	G	A	G	A	0.0205593	-0.0407	0.140717	0.1709	FALSE	FALSE	FALSE	finn-b-C3_BLADDER	18	1840658	0.0568	218792	0.4741	Malignant neoplasm of bladder || id:finn-b-C3_BLADDER	Malignant neoplasm of bladder	Malignant neoplasm of bladder || ||	TRUE	igd	NA	NA	NA	NA	NA	NA	NA	1840658	0.00353515	331093	6.04463e-09	18	ukb-a-291	Trunk fat mass || id:ukb-a-291	TRUE	reported	igd	2	TRUE	NA	NA	1115	217677	0.140717	0.140717	2.03414939360439
228	rs724016	G	A	G	A	0.0289988	-0.0067	0.447212	0.456	FALSE	FALSE	FALSE	finn-b-C3_BLADDER	3	141105570	0.0431	218792	0.8759	Malignant neoplasm of bladder || id:finn-b-C3_BLADDER	Malignant neoplasm of bladder	Malignant neoplasm of bladder || ||	TRUE	igd	NA	NA	NA	NA	NA	NA	NA	141105570	0.00245827	331093	4.13238e-32	3	ukb-a-291	Trunk fat mass || id:ukb-a-291	TRUE	reported	igd	2	TRUE	NA	NA	1115	217677	0.447212	0.447212	1.41450530523906
230	rs7259070	C	T	C	T	0.0170325	0.0496	0.599006	0.5624	FALSE	FALSE	FALSE	finn-b-C3_BLADDER	19	47562509	0.0436	218792	0.2551	Malignant neoplasm of bladder || id:finn-b-C3_BLADDER	Malignant neoplasm of bladder	Malignant neoplasm of bladder || ||	TRUE	igd	NA	NA	NA	NA	NA	NA	NA	47562509	0.00251776	331093	1.33567e-11	19	ukb-a-291	Trunk fat mass || id:ukb-a-291	TRUE	reported	igd	2	TRUE	NA	NA	1115	217677	0.400994	0.4376	1.44873625652133
231	rs72718281	T	C	T	C	0.0195118	0.0247	0.371439	0.4089	FALSE	FALSE	FALSE	finn-b-C3_BLADDER	4	146008537	0.0437	218792	0.5713	Malignant neoplasm of bladder || id:finn-b-C3_BLADDER	Malignant neoplasm of bladder	Malignant neoplasm of bladder || ||	TRUE	igd	NA	NA	NA	NA	NA	NA	NA	146008537	0.00253006	331093	1.24222e-14	4	ukb-a-291	Trunk fat mass || id:ukb-a-291	TRUE	reported	igd	2	TRUE	NA	NA	1115	217677	0.371439	0.371439	1.45581376031645
232	rs72755233	A	G	A	G	-0.031407	0.096	0.112887	0.117	FALSE	FALSE	FALSE	finn-b-C3_BLADDER	15	100692953	0.0679	218792	0.1576	Malignant neoplasm of bladder || id:finn-b-C3_BLADDER	Malignant neoplasm of bladder	Malignant neoplasm of bladder || ||	TRUE	igd	NA	NA	NA	NA	NA	NA	NA	100692953	0.00385878	331093	3.99577e-16	15	ukb-a-291	Trunk fat mass || id:ukb-a-291	TRUE	reported	igd	2	TRUE	NA	NA	1115	217677	0.112887	0.112887	2.22036830036992
233	rs72820274	A	G	A	G	0.014022	-0.0273	0.41876	0.4348	FALSE	FALSE	FALSE	finn-b-C3_BLADDER	2	104412924	0.0432	218792	0.5278	Malignant neoplasm of bladder || id:finn-b-C3_BLADDER	Malignant neoplasm of bladder	Malignant neoplasm of bladder || ||	TRUE	igd	NA	NA	NA	NA	NA	NA	NA	104412924	0.00248242	331093	1.61946e-08	2	ukb-a-291	Trunk fat mass || id:ukb-a-291	TRUE	reported	igd	2	TRUE	NA	NA	1115	217677	0.41876	0.41876	1.42840137976363
234	rs72917533	C	T	C	T	-0.0183025	0.0626	0.186273	0.1425	FALSE	FALSE	FALSE	finn-b-C3_BLADDER	2	175238924	0.0615	218792	0.3088	Malignant neoplasm of bladder || id:finn-b-C3_BLADDER	Malignant neoplasm of bladder	Malignant neoplasm of bladder || ||	TRUE	igd	NA	NA	NA	NA	NA	NA	NA	175238924	0.00314896	331093	6.17049e-09	2	ukb-a-291	Trunk fat mass || id:ukb-a-291	TRUE	reported	igd	2	TRUE	NA	NA	1115	217677	0.186273	0.186273	1.81193303664186
235	rs72976986	A	G	A	G	-0.0192322	-0.051	0.191187	0.1577	FALSE	FALSE	FALSE	finn-b-C3_BLADDER	19	4050424	0.0586	218792	0.3844	Malignant neoplasm of bladder || id:finn-b-C3_BLADDER	Malignant neoplasm of bladder	Malignant neoplasm of bladder || ||	TRUE	igd	NA	NA	NA	NA	NA	NA	NA	4050424	0.0031424	331093	9.35492e-10	19	ukb-a-291	Trunk fat mass || id:ukb-a-291	TRUE	reported	igd	2	TRUE	NA	NA	1115	217677	0.191187	0.191187	1.80815836795113
236	rs72995085	C	T	C	T	-0.0195183	-0.0757	0.177337	0.2135	FALSE	FALSE	FALSE	finn-b-C3_BLADDER	6	143193971	0.0524	218792	0.1484	Malignant neoplasm of bladder || id:finn-b-C3_BLADDER	Malignant neoplasm of bladder	Malignant neoplasm of bladder || ||	TRUE	igd	NA	NA	NA	NA	NA	NA	NA	143193971	0.00321189	331093	1.22673e-09	6	ukb-a-291	Trunk fat mass || id:ukb-a-291	TRUE	reported	igd	2	TRUE	NA	NA	1115	217677	0.177337	0.177337	1.84814338735952
237	rs73041988	G	T	G	T	-0.0231742	-0.0401	0.16616	0.1657	FALSE	FALSE	FALSE	finn-b-C3_BLADDER	11	134525273	0.0573	218792	0.4838	Malignant neoplasm of bladder || id:finn-b-C3_BLADDER	Malignant neoplasm of bladder	Malignant neoplasm of bladder || ||	TRUE	igd	TRUE	rs73041988	rs34407612	G	T	G	C	134517234	0.00328739	331093	1.80011e-12	11	ukb-a-291	Trunk fat mass || id:ukb-a-291	TRUE	reported	igd	2	TRUE	NA	NA	1115	217677	0.16616	0.16616	1.8915866017117
238	rs7305790	C	A	C	A	0.0160142	0.0302	0.277891	0.2483	FALSE	FALSE	FALSE	finn-b-C3_BLADDER	12	28289724	0.0496	218792	0.5432	Malignant neoplasm of bladder || id:finn-b-C3_BLADDER	Malignant neoplasm of bladder	Malignant neoplasm of bladder || ||	TRUE	igd	NA	NA	NA	NA	NA	NA	NA	28289724	0.00273254	331093	4.61764e-09	12	ukb-a-291	Trunk fat mass || id:ukb-a-291	TRUE	reported	igd	2	TRUE	NA	NA	1115	217677	0.277891	0.277891	1.57232213173408
239	rs7313748	T	C	T	C	-0.0165222	0.0367	0.28978	0.3645	FALSE	FALSE	FALSE	finn-b-C3_BLADDER	12	122369762	0.0448	218792	0.4129	Malignant neoplasm of bladder || id:finn-b-C3_BLADDER	Malignant neoplasm of bladder	Malignant neoplasm of bladder || ||	TRUE	igd	NA	NA	NA	NA	NA	NA	NA	122369762	0.00268853	331093	7.98436e-10	12	ukb-a-291	Trunk fat mass || id:ukb-a-291	TRUE	reported	igd	2	TRUE	NA	NA	1115	217677	0.28978	0.28978	1.54699847791104
240	rs73142879	T	C	T	C	-0.0238049	-0.1392	0.192167	0.1581	FALSE	FALSE	FALSE	finn-b-C3_BLADDER	20	51195932	0.0586	218792	0.0175501	Malignant neoplasm of bladder || id:finn-b-C3_BLADDER	Malignant neoplasm of bladder	Malignant neoplasm of bladder || ||	TRUE	igd	NA	NA	NA	NA	NA	NA	NA	51195932	0.00311302	331093	2.06443e-14	20	ukb-a-291	Trunk fat mass || id:ukb-a-291	TRUE	reported	igd	2	TRUE	NA	NA	1115	217677	0.192167	0.192167	1.79125291579659
241	rs73175572	G	A	G	A	0.0217672	0.0166	0.112113	0.1164	FALSE	FALSE	FALSE	finn-b-C3_BLADDER	3	185490184	0.0668	218792	0.804	Malignant neoplasm of bladder || id:finn-b-C3_BLADDER	Malignant neoplasm of bladder	Malignant neoplasm of bladder || ||	TRUE	igd	NA	NA	NA	NA	NA	NA	NA	185490184	0.00392077	331093	2.82989e-08	3	ukb-a-291	Trunk fat mass || id:ukb-a-291	TRUE	reported	igd	2	TRUE	NA	NA	1115	217677	0.112113	0.112113	2.25603776868372
242	rs73213484	T	A	T	A	-0.0219035	0.0322	0.139056	0.1474	FALSE	TRUE	FALSE	finn-b-C3_BLADDER	4	28489339	0.061	218792	0.5978	Malignant neoplasm of bladder || id:finn-b-C3_BLADDER	Malignant neoplasm of bladder	Malignant neoplasm of bladder || ||	TRUE	igd	NA	NA	NA	NA	NA	NA	NA	28489339	0.00353536	331093	5.81433e-10	4	ukb-a-291	Trunk fat mass || id:ukb-a-291	TRUE	reported	igd	2	TRUE	NA	NA	1115	217677	0.139056	0.139056	2.03427022903503
243	rs7442885	G	C	G	C	-0.0215256	0.006	0.210104	0.1864	FALSE	TRUE	FALSE	finn-b-C3_BLADDER	5	87682877	0.0553	218792	0.9133	Malignant neoplasm of bladder || id:finn-b-C3_BLADDER	Malignant neoplasm of bladder	Malignant neoplasm of bladder || ||	TRUE	igd	NA	NA	NA	NA	NA	NA	NA	87682877	0.00300894	331093	8.45279e-13	5	ukb-a-291	Trunk fat mass || id:ukb-a-291	TRUE	reported	igd	2	TRUE	NA	NA	1115	217677	0.210104	0.210104	1.73136457473996
244	rs7460093	A	G	A	G	0.0138879	-0.0207	0.535506	0.446	FALSE	FALSE	FALSE	finn-b-C3_BLADDER	8	144876159	0.0435	218792	0.6338	Malignant neoplasm of bladder || id:finn-b-C3_BLADDER	Malignant neoplasm of bladder	Malignant neoplasm of bladder || ||	TRUE	igd	NA	NA	NA	NA	NA	NA	NA	144876159	0.00247275	331093	1.95178e-08	8	ukb-a-291	Trunk fat mass || id:ukb-a-291	TRUE	reported	igd	2	TRUE	NA	NA	1115	217677	0.464494	0.535506	1.42283719588568
245	rs750090	C	T	C	T	-0.01477	-0.0071	0.356153	0.4137	FALSE	FALSE	FALSE	finn-b-C3_BLADDER	4	152931436	0.0438	218792	0.8712	Malignant neoplasm of bladder || id:finn-b-C3_BLADDER	Malignant neoplasm of bladder	Malignant neoplasm of bladder || ||	TRUE	igd	NA	NA	NA	NA	NA	NA	NA	152931436	0.00258041	331093	1.04193e-08	4	ukb-a-291	Trunk fat mass || id:ukb-a-291	TRUE	reported	igd	2	TRUE	NA	NA	1115	217677	0.356153	0.356153	1.48478549333146
246	rs75412871	T	C	T	C	-0.0314858	-0.0519	0.0527863	0.06633	FALSE	FALSE	FALSE	finn-b-C3_BLADDER	12	121709430	0.0862	218792	0.5469	Malignant neoplasm of bladder || id:finn-b-C3_BLADDER	Malignant neoplasm of bladder	Malignant neoplasm of bladder || ||	TRUE	igd	NA	NA	NA	NA	NA	NA	NA	121709430	0.00547441	331093	8.85584e-09	12	ukb-a-291	Trunk fat mass || id:ukb-a-291	TRUE	reported	igd	2	TRUE	NA	NA	1115	217677	0.0527863	0.0527863	3.15001280902983
247	rs75641275	C	A	C	A	0.0201395	-0.0117	0.143946	0.2236	FALSE	FALSE	FALSE	finn-b-C3_BLADDER	1	98327133	0.0516	218792	0.8208	Malignant neoplasm of bladder || id:finn-b-C3_BLADDER	Malignant neoplasm of bladder	Malignant neoplasm of bladder || ||	TRUE	igd	NA	NA	NA	NA	NA	NA	NA	98327133	0.00348336	331093	7.40543e-09	1	ukb-a-291	Trunk fat mass || id:ukb-a-291	TRUE	reported	igd	2	TRUE	NA	NA	1115	217677	0.143946	0.143946	2.00434907477922
248	rs756717	A	G	A	G	-0.0147723	-0.0334	0.398859	0.4081	FALSE	FALSE	FALSE	finn-b-C3_BLADDER	16	72996162	0.0439	218792	0.4467	Malignant neoplasm of bladder || id:finn-b-C3_BLADDER	Malignant neoplasm of bladder	Malignant neoplasm of bladder || ||	TRUE	igd	NA	NA	NA	NA	NA	NA	NA	72996162	0.00252606	331093	4.98047e-09	16	ukb-a-291	Trunk fat mass || id:ukb-a-291	TRUE	reported	igd	2	TRUE	NA	NA	1115	217677	0.398859	0.398859	1.45351213306601
249	rs7600835	A	G	A	G	-0.015548	-0.0011	0.346889	0.28	FALSE	FALSE	FALSE	finn-b-C3_BLADDER	2	172521827	0.0481	218792	0.9822	Malignant neoplasm of bladder || id:finn-b-C3_BLADDER	Malignant neoplasm of bladder	Malignant neoplasm of bladder || ||	TRUE	igd	NA	NA	NA	NA	NA	NA	NA	172521827	0.0026063	331093	2.44084e-09	2	ukb-a-291	Trunk fat mass || id:ukb-a-291	TRUE	reported	igd	2	TRUE	NA	NA	1115	217677	0.346889	0.346889	1.49968277570997
250	rs76040172	A	G	A	G	-0.0388466	-0.0455	0.0544397	0.08163	FALSE	FALSE	FALSE	finn-b-C3_BLADDER	21	46488959	0.0794	218792	0.5665	Malignant neoplasm of bladder || id:finn-b-C3_BLADDER	Malignant neoplasm of bladder	Malignant neoplasm of bladder || ||	TRUE	igd	NA	NA	NA	NA	NA	NA	NA	46488959	0.00540487	331093	6.62064e-13	21	ukb-a-291	Trunk fat mass || id:ukb-a-291	TRUE	reported	igd	2	TRUE	NA	NA	1115	217677	0.0544397	0.0544397	3.10999901928081
251	rs7613261	T	A	T	A	0.0231104	-0.0165	0.204563	0.2276	FALSE	TRUE	FALSE	finn-b-C3_BLADDER	3	131717795	0.0512	218792	0.746899	Malignant neoplasm of bladder || id:finn-b-C3_BLADDER	Malignant neoplasm of bladder	Malignant neoplasm of bladder || ||	TRUE	igd	NA	NA	NA	NA	NA	NA	NA	131717795	0.003037	331093	2.75613e-14	3	ukb-a-291	Trunk fat mass || id:ukb-a-291	TRUE	reported	igd	2	TRUE	NA	NA	1115	217677	0.204563	0.204563	1.74751048990185
252	rs76345589	G	C	G	C	-0.0316618	-0.0208	0.0672244	0.04923	FALSE	TRUE	FALSE	finn-b-C3_BLADDER	3	84185140	0.0998	218792	0.8349	Malignant neoplasm of bladder || id:finn-b-C3_BLADDER	Malignant neoplasm of bladder	Malignant neoplasm of bladder || ||	TRUE	igd	NA	NA	NA	NA	NA	NA	NA	84185140	0.00490105	331093	1.04701e-10	3	ukb-a-291	Trunk fat mass || id:ukb-a-291	TRUE	reported	igd	2	TRUE	NA	NA	1115	217677	0.0672244	0.0672244	2.82009755895076
253	rs7649970	T	C	T	C	0.0339822	0.0363	0.120866	0.1695	FALSE	FALSE	FALSE	finn-b-C3_BLADDER	3	12392272	0.0574	218792	0.5265	Malignant neoplasm of bladder || id:finn-b-C3_BLADDER	Malignant neoplasm of bladder	Malignant neoplasm of bladder || ||	TRUE	igd	NA	NA	NA	NA	NA	NA	NA	12392272	0.00374275	331093	1.09673e-19	3	ukb-a-291	Trunk fat mass || id:ukb-a-291	TRUE	reported	igd	2	TRUE	NA	NA	1115	217677	0.120866	0.120866	2.15360384790258
254	rs768023	A	G	A	G	0.0211726	0.0201	0.628564	0.5791	FALSE	FALSE	FALSE	finn-b-C3_BLADDER	6	108876002	0.0435	218792	0.6438	Malignant neoplasm of bladder || id:finn-b-C3_BLADDER	Malignant neoplasm of bladder	Malignant neoplasm of bladder || ||	TRUE	igd	NA	NA	NA	NA	NA	NA	NA	108876002	0.00252936	331093	5.74778e-17	6	ukb-a-291	Trunk fat mass || id:ukb-a-291	TRUE	reported	igd	2	TRUE	NA	NA	1115	217677	0.371436	0.4209	1.45541097554763
255	rs76895963	G	T	G	T	0.0874375	-0.1685	0.0192794	0.03114	FALSE	FALSE	FALSE	finn-b-C3_BLADDER	12	4384844	0.129	218792	0.1913	Malignant neoplasm of bladder || id:finn-b-C3_BLADDER	Malignant neoplasm of bladder	Malignant neoplasm of bladder || ||	TRUE	igd	NA	NA	NA	NA	NA	NA	NA	4384844	0.00948733	331093	3.09457e-20	12	ukb-a-291	Trunk fat mass || id:ukb-a-291	TRUE	reported	igd	2	TRUE	NA	NA	1115	217677	0.0192794	0.0192794	5.45907431549572
256	rs7696324	A	G	A	G	0.0174012	0.0227	0.317803	0.3765	FALSE	FALSE	FALSE	finn-b-C3_BLADDER	4	82276881	0.0443	218792	0.6079	Malignant neoplasm of bladder || id:finn-b-C3_BLADDER	Malignant neoplasm of bladder	Malignant neoplasm of bladder || ||	TRUE	igd	NA	NA	NA	NA	NA	NA	NA	82276881	0.00262531	331093	3.40173e-11	4	ukb-a-291	Trunk fat mass || id:ukb-a-291	TRUE	reported	igd	2	TRUE	NA	NA	1115	217677	0.317803	0.317803	1.51062125921772
257	rs7697556	C	T	C	T	-0.0144678	0.0224	0.52566	0.5101	FALSE	FALSE	FALSE	finn-b-C3_BLADDER	4	73515313	0.0429	218792	0.6012	Malignant neoplasm of bladder || id:finn-b-C3_BLADDER	Malignant neoplasm of bladder	Malignant neoplasm of bladder || ||	TRUE	igd	NA	NA	NA	NA	NA	NA	NA	73515313	0.0024477	331093	3.40871e-09	4	ukb-a-291	Trunk fat mass || id:ukb-a-291	TRUE	reported	igd	2	TRUE	NA	NA	1115	217677	0.47434	0.4899	1.40842325522975
258	rs7933085	G	A	G	A	0.0152364	-0.0143	0.509195	0.5041	FALSE	FALSE	FALSE	finn-b-C3_BLADDER	11	130811527	0.0431	218792	0.7395	Malignant neoplasm of bladder || id:finn-b-C3_BLADDER	Malignant neoplasm of bladder	Malignant neoplasm of bladder || ||	TRUE	igd	TRUE	rs7933085	rs11222401	A	G	C	T	130796248	0.00245787	331093	5.68801e-10	11	ukb-a-291	Trunk fat mass || id:ukb-a-291	TRUE	reported	igd	2	TRUE	NA	NA	1115	217677	0.490805	0.4959	1.41427514251401
259	rs79535757	T	A	T	A	-0.0789153	0.2118	0.00819546	0.003657	FALSE	TRUE	FALSE	finn-b-C3_BLADDER	12	17007584	0.3558	218792	0.5517	Malignant neoplasm of bladder || id:finn-b-C3_BLADDER	Malignant neoplasm of bladder	Malignant neoplasm of bladder || ||	TRUE	igd	NA	NA	NA	NA	NA	NA	NA	17007584	0.0138438	331093	1.19613e-08	12	ukb-a-291	Trunk fat mass || id:ukb-a-291	TRUE	reported	igd	2	TRUE	NA	NA	1115	217677	0.00819546	0.00819546	7.96581683243438
260	rs7959830	T	G	T	G	-0.0176809	-0.06	0.410597	0.3855	FALSE	FALSE	FALSE	finn-b-C3_BLADDER	12	66347368	0.0441	218792	0.1739	Malignant neoplasm of bladder || id:finn-b-C3_BLADDER	Malignant neoplasm of bladder	Malignant neoplasm of bladder || ||	TRUE	igd	NA	NA	NA	NA	NA	NA	NA	66347368	0.00248715	331093	1.17193e-12	12	ukb-a-291	Trunk fat mass || id:ukb-a-291	TRUE	reported	igd	2	TRUE	NA	NA	1115	217677	0.410597	0.410597	1.43112305398728
261	rs7987928	A	G	A	G	-0.0205849	0.0364	0.79963	0.8059	FALSE	FALSE	FALSE	finn-b-C3_BLADDER	13	54372377	0.0542	218792	0.5011	Malignant neoplasm of bladder || id:finn-b-C3_BLADDER	Malignant neoplasm of bladder	Malignant neoplasm of bladder || ||	TRUE	igd	NA	NA	NA	NA	NA	NA	NA	54372377	0.003056	331093	1.63192e-11	13	ukb-a-291	Trunk fat mass || id:ukb-a-291	TRUE	reported	igd	2	TRUE	NA	NA	1115	217677	0.20037	0.1941	1.75844321934147
262	rs8087074	T	G	T	G	0.0171411	0.0308	0.261119	0.2449	FALSE	FALSE	FALSE	finn-b-C3_BLADDER	18	45923482	0.0502	218792	0.5401	Malignant neoplasm of bladder || id:finn-b-C3_BLADDER	Malignant neoplasm of bladder	Malignant neoplasm of bladder || ||	TRUE	igd	NA	NA	NA	NA	NA	NA	NA	45923482	0.00279665	331093	8.84341e-10	18	ukb-a-291	Trunk fat mass || id:ukb-a-291	TRUE	reported	igd	2	TRUE	NA	NA	1115	217677	0.261119	0.261119	1.60921146249062
263	rs815163	C	T	C	T	-0.0146264	0.0148	0.561603	0.472	FALSE	FALSE	FALSE	finn-b-C3_BLADDER	1	190294726	0.043	218792	0.73	Malignant neoplasm of bladder || id:finn-b-C3_BLADDER	Malignant neoplasm of bladder	Malignant neoplasm of bladder || ||	TRUE	igd	NA	NA	NA	NA	NA	NA	NA	190294726	0.00246319	331093	2.88809e-09	1	ukb-a-291	Trunk fat mass || id:ukb-a-291	TRUE	reported	igd	2	TRUE	NA	NA	1115	217677	0.438397	0.528	1.41733630675711
264	rs8178882	T	C	T	C	0.0237953	-0.0042	0.0874884	0.07677	FALSE	FALSE	FALSE	finn-b-C3_BLADDER	8	42050992	0.0809	218792	0.9587	Malignant neoplasm of bladder || id:finn-b-C3_BLADDER	Malignant neoplasm of bladder	Malignant neoplasm of bladder || ||	TRUE	igd	NA	NA	NA	NA	NA	NA	NA	42050992	0.00434598	331093	4.3726e-08	8	ukb-a-291	Trunk fat mass || id:ukb-a-291	TRUE	reported	igd	2	TRUE	NA	NA	1115	217677	0.0874884	0.0874884	2.50070649947436
265	rs8192675	C	T	C	T	0.0165256	-0.0337	0.287375	0.2636	FALSE	FALSE	FALSE	finn-b-C3_BLADDER	3	170724883	0.0486	218792	0.4873	Malignant neoplasm of bladder || id:finn-b-C3_BLADDER	Malignant neoplasm of bladder	Malignant neoplasm of bladder || ||	TRUE	igd	NA	NA	NA	NA	NA	NA	NA	170724883	0.00269759	331093	9.01862e-10	3	ukb-a-291	Trunk fat mass || id:ukb-a-291	TRUE	reported	igd	2	TRUE	NA	NA	1115	217677	0.287375	0.287375	1.5522116636333
266	rs846545	C	T	C	T	-0.0136381	0.0519	0.420316	0.5023	FALSE	FALSE	FALSE	finn-b-C3_BLADDER	1	210261708	0.043	218792	0.2277	Malignant neoplasm of bladder || id:finn-b-C3_BLADDER	Malignant neoplasm of bladder	Malignant neoplasm of bladder || ||	TRUE	igd	NA	NA	NA	NA	NA	NA	NA	210261708	0.00248188	331093	3.90877e-08	1	ukb-a-291	Trunk fat mass || id:ukb-a-291	TRUE	reported	igd	2	TRUE	NA	NA	1115	217677	0.420316	0.420316	1.42809066008482
267	rs854917	T	C	T	C	-0.0164194	-0.0447	0.738006	0.7535	FALSE	FALSE	FALSE	finn-b-C3_BLADDER	6	90127390	0.05	218792	0.3713	Malignant neoplasm of bladder || id:finn-b-C3_BLADDER	Malignant neoplasm of bladder	Malignant neoplasm of bladder || ||	TRUE	igd	NA	NA	NA	NA	NA	NA	NA	90127390	0.00279449	331093	4.21648e-09	6	ukb-a-291	Trunk fat mass || id:ukb-a-291	TRUE	reported	igd	2	TRUE	NA	NA	1115	217677	0.261994	0.2465	1.60796858377538
268	rs862320	T	C	T	C	-0.0185287	-0.0342	0.410152	0.4308	FALSE	FALSE	FALSE	finn-b-C3_BLADDER	16	69651866	0.0434	218792	0.431	Malignant neoplasm of bladder || id:finn-b-C3_BLADDER	Malignant neoplasm of bladder	Malignant neoplasm of bladder || ||	TRUE	igd	NA	NA	NA	NA	NA	NA	NA	69651866	0.00248979	331093	9.95176e-14	16	ukb-a-291	Trunk fat mass || id:ukb-a-291	TRUE	reported	igd	2	TRUE	NA	NA	1115	217677	0.410152	0.410152	1.43264212797258
269	rs879620	T	C	T	C	0.0268714	-0.0338	0.615276	0.5788	FALSE	FALSE	FALSE	finn-b-C3_BLADDER	16	4015729	0.0437	218792	0.439	Malignant neoplasm of bladder || id:finn-b-C3_BLADDER	Malignant neoplasm of bladder	Malignant neoplasm of bladder || ||	TRUE	igd	NA	NA	NA	NA	NA	NA	NA	4015729	0.00252242	331093	1.7049e-26	16	ukb-a-291	Trunk fat mass || id:ukb-a-291	TRUE	reported	igd	2	TRUE	NA	NA	1115	217677	0.384724	0.4212	1.4514176522681
270	rs882378	C	A	C	A	0.0149333	-0.0979	0.309371	0.2616	FALSE	FALSE	FALSE	finn-b-C3_BLADDER	12	133376387	0.0489	218792	0.0452804	Malignant neoplasm of bladder || id:finn-b-C3_BLADDER	Malignant neoplasm of bladder	Malignant neoplasm of bladder || ||	TRUE	igd	TRUE	rs882378	rs113213648	C	A	T	C	133374682	0.00265368	331093	1.83075e-08	12	ukb-a-291	Trunk fat mass || id:ukb-a-291	TRUE	reported	igd	2	TRUE	NA	NA	1115	217677	0.309371	0.309371	1.52694555049152
271	rs9320823	C	T	C	T	0.0200606	0.0157	0.601901	0.6776	FALSE	FALSE	FALSE	finn-b-C3_BLADDER	6	98429337	0.0459	218792	0.732399	Malignant neoplasm of bladder || id:finn-b-C3_BLADDER	Malignant neoplasm of bladder	Malignant neoplasm of bladder || ||	TRUE	igd	NA	NA	NA	NA	NA	NA	NA	98429337	0.00250165	331093	1.07004e-15	6	ukb-a-291	Trunk fat mass || id:ukb-a-291	TRUE	reported	igd	2	TRUE	NA	NA	1115	217677	0.398099	0.3224	1.43946645277015
272	rs9375702	T	C	T	C	-0.017321	0.0484	0.690333	0.6762	FALSE	FALSE	FALSE	finn-b-C3_BLADDER	6	130387773	0.0458	218792	0.2905	Malignant neoplasm of bladder || id:finn-b-C3_BLADDER	Malignant neoplasm of bladder	Malignant neoplasm of bladder || ||	TRUE	igd	TRUE	rs9375702	rs9402214	C	T	T	C	130384187	0.00264402	331093	5.72269e-11	6	ukb-a-291	Trunk fat mass || id:ukb-a-291	TRUE	reported	igd	2	TRUE	NA	NA	1115	217677	0.309667	0.3238	1.52138712068169
273	rs952227	G	A	G	A	-0.0160335	0.0456	0.673163	0.6614	FALSE	FALSE	FALSE	finn-b-C3_BLADDER	2	227062080	0.0452	218792	0.3132	Malignant neoplasm of bladder || id:finn-b-C3_BLADDER	Malignant neoplasm of bladder	Malignant neoplasm of bladder || ||	TRUE	igd	NA	NA	NA	NA	NA	NA	NA	227062080	0.00260796	331093	7.85977e-10	2	ukb-a-291	Trunk fat mass || id:ukb-a-291	TRUE	reported	igd	2	TRUE	NA	NA	1115	217677	0.326837	0.3386	1.50063795101891
274	rs9584855	G	T	G	T	-0.0160128	-0.0104	0.290103	0.2565	FALSE	FALSE	FALSE	finn-b-C3_BLADDER	13	99119000	0.0489	218792	0.8321	Malignant neoplasm of bladder || id:finn-b-C3_BLADDER	Malignant neoplasm of bladder	Malignant neoplasm of bladder || ||	TRUE	igd	NA	NA	NA	NA	NA	NA	NA	99119000	0.00269145	331093	2.69209e-09	13	ukb-a-291	Trunk fat mass || id:ukb-a-291	TRUE	reported	igd	2	TRUE	NA	NA	1115	217677	0.290103	0.290103	1.54867866580386
275	rs962554	C	T	C	T	-0.0180333	-0.0571	0.284371	0.2564	FALSE	FALSE	FALSE	finn-b-C3_BLADDER	6	142734204	0.0494	218792	0.2477	Malignant neoplasm of bladder || id:finn-b-C3_BLADDER	Malignant neoplasm of bladder	Malignant neoplasm of bladder || ||	TRUE	igd	NA	NA	NA	NA	NA	NA	NA	142734204	0.00272676	331093	3.76011e-11	6	ukb-a-291	Trunk fat mass || id:ukb-a-291	TRUE	reported	igd	2	TRUE	NA	NA	1115	217677	0.284371	0.284371	1.56899628035718
276	rs9814633	A	G	A	G	0.0160836	0.0064	0.343948	0.3742	FALSE	FALSE	FALSE	finn-b-C3_BLADDER	3	41310470	0.0445	218792	0.8866	Malignant neoplasm of bladder || id:finn-b-C3_BLADDER	Malignant neoplasm of bladder	Malignant neoplasm of bladder || ||	TRUE	igd	NA	NA	NA	NA	NA	NA	NA	41310470	0.00257684	331093	4.33681e-10	3	ukb-a-291	Trunk fat mass || id:ukb-a-291	TRUE	reported	igd	2	TRUE	NA	NA	1115	217677	0.343948	0.343948	1.48273129101043
277	rs9816948	T	A	T	A	-0.0178821	0.022	0.265882	0.2175	FALSE	TRUE	FALSE	finn-b-C3_BLADDER	3	183407065	0.052	218792	0.6723	Malignant neoplasm of bladder || id:finn-b-C3_BLADDER	Malignant neoplasm of bladder	Malignant neoplasm of bladder || ||	TRUE	igd	NA	NA	NA	NA	NA	NA	NA	183407065	0.00278004	331093	1.25835e-10	3	ukb-a-291	Trunk fat mass || id:ukb-a-291	TRUE	reported	igd	2	TRUE	NA	NA	1115	217677	0.265882	0.265882	1.59965395533314
278	rs9843653	C	T	C	T	0.0250937	0.0231	0.514555	0.3938	FALSE	FALSE	FALSE	finn-b-C3_BLADDER	3	49920571	0.044	218792	0.5997	Malignant neoplasm of bladder || id:finn-b-C3_BLADDER	Malignant neoplasm of bladder	Malignant neoplasm of bladder || ||	TRUE	igd	NA	NA	NA	NA	NA	NA	NA	49920571	0.00244685	331093	1.12746e-24	3	ukb-a-291	Trunk fat mass || id:ukb-a-291	TRUE	reported	igd	2	TRUE	NA	NA	1115	217677	0.485445	0.514555	1.40793415943903
279	rs9861443	C	A	C	A	0.0159594	-0.0098	0.713659	0.6635	FALSE	FALSE	FALSE	finn-b-C3_BLADDER	3	88196211	0.0455	218792	0.8297	Malignant neoplasm of bladder || id:finn-b-C3_BLADDER	Malignant neoplasm of bladder	Malignant neoplasm of bladder || ||	TRUE	igd	NA	NA	NA	NA	NA	NA	NA	88196211	0.00272172	331093	4.53064e-09	3	ukb-a-291	Trunk fat mass || id:ukb-a-291	TRUE	reported	igd	2	TRUE	NA	NA	1115	217677	0.286341	0.3365	1.56609623002162
280	rs9964122	G	A	G	A	0.0154046	0.0305	0.24998	0.3962	FALSE	FALSE	FALSE	finn-b-C3_BLADDER	18	63404286	0.0441	218792	0.4885	Malignant neoplasm of bladder || id:finn-b-C3_BLADDER	Malignant neoplasm of bladder	Malignant neoplasm of bladder || ||	TRUE	igd	NA	NA	NA	NA	NA	NA	NA	63404286	0.00282233	331093	4.81593e-08	18	ukb-a-291	Trunk fat mass || id:ukb-a-291	TRUE	reported	igd	2	TRUE	NA	NA	1115	217677	0.24998	0.24998	1.62398790943849
[truncated: 5 more columns]
