# Supplementary material for: Mendelian randomization investigation identified the causal relationship between body fat indexes and the risk of bladder cancer
Source: PeerJ. 2023 Jan 20;11:e14739. doi: 10.7717/peerj.14739 (PMC9869775; doi:10.7717/peerj.14739)
Supplement: Supplemental Information 2 [file peerj-11-14739-s002.zip › RAW_data_csv_files/Whole-body-fat-mass_BCa.csv]

	SNP	effect_allele.exposure	other_allele.exposure	effect_allele.outcome	other_allele.outcome	beta.exposure	beta.outcome	eaf.exposure	eaf.outcome	remove	palindromic	ambiguous	id.outcome	chr	pos	se.outcome	samplesize.outcome	pval.outcome	outcome	originalname.outcome	outcome.deprecated	mr_keep.outcome	data_source.outcome	proxy.outcome	target_snp.outcome	proxy_snp.outcome	target_a1.outcome	target_a2.outcome	proxy_a1.outcome	proxy_a2.outcome	se.exposure	samplesize.exposure	pval.exposure	chr.exposure	pos.exposure	id.exposure	exposure	mr_keep.exposure	pval_origin.exposure	data_source.exposure	action	mr_keep	ncase.exposure	ncontrol.exposure	ncase.outcome	ncontrol.outcome	maf.exposure	maf.outcome	SD.exposure
1	rs10100245	A	G	A	G	0.0191523	-0.0206	0.56644	0.5281	FALSE	FALSE	FALSE	finn-b-C3_BLADDER	8	77226919	0.0431	218792	0.6326	Malignant neoplasm of bladder || id:finn-b-C3_BLADDER	Malignant neoplasm of bladder	Malignant neoplasm of bladder || ||	TRUE	igd	NA	NA	NA	NA	NA	NA	NA	0.00239017	330762	1.12331e-15	8	77226919	ukb-a-265	Whole body fat mass || id:ukb-a-265	TRUE	reported	igd	2	TRUE	NA	NA	1115	217677	0.43356	0.4719	1.37463246250051
2	rs10128597	A	G	A	G	-0.0192293	-0.0527	0.274019	0.2645	FALSE	FALSE	FALSE	finn-b-C3_BLADDER	11	8694830	0.0487	218792	0.2787	Malignant neoplasm of bladder || id:finn-b-C3_BLADDER	Malignant neoplasm of bladder	Malignant neoplasm of bladder || ||	TRUE	igd	NA	NA	NA	NA	NA	NA	NA	0.0026727	330762	6.27191e-13	11	8694830	ukb-a-265	Whole body fat mass || id:ukb-a-265	TRUE	reported	igd	2	TRUE	NA	NA	1115	217677	0.274019	0.274019	1.53712086693629
3	rs10141106	G	A	G	A	0.015793	0.0506	0.702139	0.6635	FALSE	FALSE	FALSE	finn-b-C3_BLADDER	14	59348019	0.0455	218792	0.2662	Malignant neoplasm of bladder || id:finn-b-C3_BLADDER	Malignant neoplasm of bladder	Malignant neoplasm of bladder || ||	TRUE	igd	NA	NA	NA	NA	NA	NA	NA	0.00259617	330762	1.1794e-09	14	59348019	ukb-a-265	Whole body fat mass || id:ukb-a-265	TRUE	reported	igd	2	TRUE	NA	NA	1115	217677	0.297861	0.3365	1.49310700082837
4	rs10172196	A	G	A	G	0.0186415	0.0353	0.304839	0.3351	FALSE	FALSE	FALSE	finn-b-C3_BLADDER	2	36780549	0.0458	218792	0.4403	Malignant neoplasm of bladder || id:finn-b-C3_BLADDER	Malignant neoplasm of bladder	Malignant neoplasm of bladder || ||	TRUE	igd	NA	NA	NA	NA	NA	NA	NA	0.00258222	330762	5.24204e-13	2	36780549	ukb-a-265	Whole body fat mass || id:ukb-a-265	TRUE	reported	igd	2	TRUE	NA	NA	1115	217677	0.304839	0.304839	1.48508408913093
5	rs10237306	T	G	T	G	0.0160848	-0.0309	0.380218	0.4014	FALSE	FALSE	FALSE	finn-b-C3_BLADDER	7	121955981	0.0439	218792	0.481599	Malignant neoplasm of bladder || id:finn-b-C3_BLADDER	Malignant neoplasm of bladder	Malignant neoplasm of bladder || ||	TRUE	igd	NA	NA	NA	NA	NA	NA	NA	0.0024402	330762	4.35712e-11	7	121955981	ukb-a-265	Whole body fat mass || id:ukb-a-265	TRUE	reported	igd	2	TRUE	NA	NA	1115	217677	0.380218	0.380218	1.40340567197888
6	rs10269774	A	G	A	G	0.0182011	0.0441	0.323543	0.3082	FALSE	FALSE	FALSE	finn-b-C3_BLADDER	7	92253972	0.0464	218792	0.3424	Malignant neoplasm of bladder || id:finn-b-C3_BLADDER	Malignant neoplasm of bladder	Malignant neoplasm of bladder || ||	TRUE	igd	NA	NA	NA	NA	NA	NA	NA	0.00253429	330762	6.88811e-13	7	92253972	ukb-a-265	Whole body fat mass || id:ukb-a-265	TRUE	reported	igd	2	TRUE	NA	NA	1115	217677	0.323543	0.323543	1.45751862980057
7	rs10423928	A	T	A	T	-0.0307139	0.0584	0.19349	0.2563	FALSE	TRUE	FALSE	finn-b-C3_BLADDER	19	46182304	0.0493	218792	0.2358	Malignant neoplasm of bladder || id:finn-b-C3_BLADDER	Malignant neoplasm of bladder	Malignant neoplasm of bladder || ||	TRUE	igd	NA	NA	NA	NA	NA	NA	NA	0.00299018	330762	9.54553e-25	19	46182304	ukb-a-265	Whole body fat mass || id:ukb-a-265	TRUE	reported	igd	2	TRUE	NA	NA	1115	217677	0.19349	0.19349	1.71970968454954
8	rs10490530	G	A	G	A	0.0190432	0.0487	0.139163	0.09419	FALSE	FALSE	FALSE	finn-b-C3_BLADDER	2	155158909	0.0739	218792	0.5096	Malignant neoplasm of bladder || id:finn-b-C3_BLADDER	Malignant neoplasm of bladder	Malignant neoplasm of bladder || ||	TRUE	igd	NA	NA	NA	NA	NA	NA	NA	0.0034298	330762	2.82202e-08	2	155158909	ukb-a-265	Whole body fat mass || id:ukb-a-265	TRUE	reported	igd	2	TRUE	NA	NA	1115	217677	0.139163	0.139163	1.97254355124709
9	rs10499014	G	C	G	C	-0.0159794	-0.0214	0.26787	0.2645	FALSE	TRUE	FALSE	finn-b-C3_BLADDER	6	97947755	0.0489	218792	0.6615	Malignant neoplasm of bladder || id:finn-b-C3_BLADDER	Malignant neoplasm of bladder	Malignant neoplasm of bladder || ||	TRUE	igd	NA	NA	NA	NA	NA	NA	NA	0.00269402	330762	3.00601e-09	6	97947755	ukb-a-265	Whole body fat mass || id:ukb-a-265	TRUE	reported	igd	2	TRUE	NA	NA	1115	217677	0.26787	0.26787	1.54938240653411
10	rs10507483	C	T	C	T	0.0173494	-0.0235	0.16534	0.1875	FALSE	FALSE	FALSE	finn-b-C3_BLADDER	13	40759773	0.0551	218792	0.6692	Malignant neoplasm of bladder || id:finn-b-C3_BLADDER	Malignant neoplasm of bladder	Malignant neoplasm of bladder || ||	TRUE	igd	NA	NA	NA	NA	NA	NA	NA	0.00318086	330762	4.92017e-08	13	40759773	ukb-a-265	Whole body fat mass || id:ukb-a-265	TRUE	reported	igd	2	TRUE	NA	NA	1115	217677	0.16534	0.16534	1.82937339798817
11	rs1056441	C	T	C	T	0.0168003	0.0075	0.673163	0.7437	FALSE	FALSE	FALSE	finn-b-C3_BLADDER	20	62370349	0.0489	218792	0.8785	Malignant neoplasm of bladder || id:finn-b-C3_BLADDER	Malignant neoplasm of bladder	Malignant neoplasm of bladder || ||	TRUE	igd	NA	NA	NA	NA	NA	NA	NA	0.00252634	330762	2.93427e-11	20	62370349	ukb-a-265	Whole body fat mass || id:ukb-a-265	TRUE	reported	igd	2	TRUE	NA	NA	1115	217677	0.326837	0.2563	1.4529464328117
12	rs10748028	A	C	A	C	-0.015076	-0.0387	0.440444	0.3758	FALSE	FALSE	FALSE	finn-b-C3_BLADDER	12	66388846	0.0445	218792	0.3839	Malignant neoplasm of bladder || id:finn-b-C3_BLADDER	Malignant neoplasm of bladder	Malignant neoplasm of bladder || ||	TRUE	igd	NA	NA	NA	NA	NA	NA	NA	0.00242302	330762	4.91485e-10	12	66388846	ukb-a-265	Whole body fat mass || id:ukb-a-265	TRUE	reported	igd	2	TRUE	NA	NA	1115	217677	0.440444	0.440444	1.39352512552998
13	rs10756714	G	A	G	A	-0.0226876	-0.0378	0.444794	0.5077	FALSE	FALSE	FALSE	finn-b-C3_BLADDER	9	15885041	0.0431	218792	0.3804	Malignant neoplasm of bladder || id:finn-b-C3_BLADDER	Malignant neoplasm of bladder	Malignant neoplasm of bladder || ||	TRUE	igd	NA	NA	NA	NA	NA	NA	NA	0.00238777	330762	2.08018e-21	9	15885041	ukb-a-265	Whole body fat mass || id:ukb-a-265	TRUE	reported	igd	2	TRUE	NA	NA	1115	217677	0.444794	0.444794	1.37325217661708
14	rs10756798	T	C	T	C	-0.0178153	-0.0684	0.645026	0.6574	FALSE	FALSE	FALSE	finn-b-C3_BLADDER	9	16739763	0.0452	218792	0.1302	Malignant neoplasm of bladder || id:finn-b-C3_BLADDER	Malignant neoplasm of bladder	Malignant neoplasm of bladder || ||	TRUE	igd	NA	NA	NA	NA	NA	NA	NA	0.0024778	330762	6.49382e-13	9	16739763	ukb-a-265	Whole body fat mass || id:ukb-a-265	TRUE	reported	igd	2	TRUE	NA	NA	1115	217677	0.354974	0.3426	1.4250301508193
15	rs10760724	C	T	C	T	0.0148433	-0.048	0.473935	0.5257	FALSE	FALSE	FALSE	finn-b-C3_BLADDER	9	103085144	0.043	218792	0.2642	Malignant neoplasm of bladder || id:finn-b-C3_BLADDER	Malignant neoplasm of bladder	Malignant neoplasm of bladder || ||	TRUE	igd	NA	NA	NA	NA	NA	NA	NA	0.00237183	330762	3.8996e-10	9	103085144	ukb-a-265	Whole body fat mass || id:ukb-a-265	TRUE	reported	igd	2	TRUE	NA	NA	1115	217677	0.473935	0.473935	1.36408477787462
16	rs10787738	T	C	T	C	0.0198574	-0.0031	0.253303	0.2554	FALSE	FALSE	FALSE	finn-b-C3_BLADDER	10	118777371	0.0494	218792	0.9495	Malignant neoplasm of bladder || id:finn-b-C3_BLADDER	Malignant neoplasm of bladder	Malignant neoplasm of bladder || ||	TRUE	igd	NA	NA	NA	NA	NA	NA	NA	0.00276221	330762	6.54184e-13	10	118777371	ukb-a-265	Whole body fat mass || id:ukb-a-265	TRUE	reported	igd	2	TRUE	NA	NA	1115	217677	0.253303	0.253303	1.5885997791971
17	rs10820852	A	C	A	C	-0.0160336	0.0488	0.274338	0.2079	FALSE	FALSE	FALSE	finn-b-C3_BLADDER	9	94186973	0.0529	218792	0.3563	Malignant neoplasm of bladder || id:finn-b-C3_BLADDER	Malignant neoplasm of bladder	Malignant neoplasm of bladder || ||	TRUE	igd	NA	NA	NA	NA	NA	NA	NA	0.00266081	330762	1.68419e-09	9	94186973	ukb-a-265	Whole body fat mass || id:ukb-a-265	TRUE	reported	igd	2	TRUE	NA	NA	1115	217677	0.274338	0.274338	1.53028270062213
18	rs10827289	T	C	T	C	-0.013925	0.0266	0.583034	0.6174	FALSE	FALSE	FALSE	finn-b-C3_BLADDER	10	34091492	0.044	218792	0.5457	Malignant neoplasm of bladder || id:finn-b-C3_BLADDER	Malignant neoplasm of bladder	Malignant neoplasm of bladder || ||	TRUE	igd	NA	NA	NA	NA	NA	NA	NA	0.00240872	330762	7.42882e-09	10	34091492	ukb-a-265	Whole body fat mass || id:ukb-a-265	TRUE	reported	igd	2	TRUE	NA	NA	1115	217677	0.416966	0.3826	1.3853009221412
20	rs10915840	A	G	A	G	-0.0155131	0.0053	0.272151	0.2326	FALSE	FALSE	FALSE	finn-b-C3_BLADDER	1	225668524	0.0508	218792	0.9173	Malignant neoplasm of bladder || id:finn-b-C3_BLADDER	Malignant neoplasm of bladder	Malignant neoplasm of bladder || ||	TRUE	igd	NA	NA	NA	NA	NA	NA	NA	0.00267726	330762	6.86278e-09	1	225668524	ukb-a-265	Whole body fat mass || id:ukb-a-265	TRUE	reported	igd	2	TRUE	NA	NA	1115	217677	0.272151	0.272151	1.53974341011481
21	rs10938397	G	A	G	A	0.0266592	0.0302	0.434075	0.4736	FALSE	FALSE	FALSE	finn-b-C3_BLADDER	4	45182527	0.0431	218792	0.4829	Malignant neoplasm of bladder || id:finn-b-C3_BLADDER	Malignant neoplasm of bladder	Malignant neoplasm of bladder || ||	TRUE	igd	NA	NA	NA	NA	NA	NA	NA	0.00239553	330762	9.20238e-29	4	45182527	ukb-a-265	Whole body fat mass || id:ukb-a-265	TRUE	reported	igd	2	TRUE	NA	NA	1115	217677	0.434075	0.434075	1.37771510097351
22	rs10947793	G	A	G	A	-0.0160411	-0.0175	0.373604	0.3875	FALSE	FALSE	FALSE	finn-b-C3_BLADDER	6	12142817	0.0441	218792	0.6911	Malignant neoplasm of bladder || id:finn-b-C3_BLADDER	Malignant neoplasm of bladder	Malignant neoplasm of bladder || ||	TRUE	igd	NA	NA	NA	NA	NA	NA	NA	0.00246282	330762	7.36207e-11	6	12142817	ukb-a-265	Whole body fat mass || id:ukb-a-265	TRUE	reported	igd	2	TRUE	NA	NA	1115	217677	0.373604	0.373604	1.41641486643022
23	rs10954772	C	T	C	T	-0.0174848	0.0293	0.685712	0.7331	FALSE	FALSE	FALSE	finn-b-C3_BLADDER	8	30863938	0.0488	218792	0.5479	Malignant neoplasm of bladder || id:finn-b-C3_BLADDER	Malignant neoplasm of bladder	Malignant neoplasm of bladder || ||	TRUE	igd	NA	NA	NA	NA	NA	NA	NA	0.00256851	330762	9.95405e-12	8	30863938	ukb-a-265	Whole body fat mass || id:ukb-a-265	TRUE	reported	igd	2	TRUE	NA	NA	1115	217677	0.314288	0.2669	1.47719920602183
24	rs10999460	T	C	T	C	0.0157278	0.0208	0.265951	0.2703	FALSE	FALSE	FALSE	finn-b-C3_BLADDER	10	72428283	0.0482	218792	0.6663	Malignant neoplasm of bladder || id:finn-b-C3_BLADDER	Malignant neoplasm of bladder	Malignant neoplasm of bladder || ||	TRUE	igd	NA	NA	NA	NA	NA	NA	NA	0.00269207	330762	5.1543e-09	10	72428283	ukb-a-265	Whole body fat mass || id:ukb-a-265	TRUE	reported	igd	2	TRUE	NA	NA	1115	217677	0.265951	0.265951	1.54826092425382
25	rs11012732	G	A	G	A	0.0231047	-0.0715	0.331106	0.3143	FALSE	FALSE	FALSE	finn-b-C3_BLADDER	10	21830104	0.0463	218792	0.1228	Malignant neoplasm of bladder || id:finn-b-C3_BLADDER	Malignant neoplasm of bladder	Malignant neoplasm of bladder || ||	TRUE	igd	NA	NA	NA	NA	NA	NA	NA	0.00251982	330762	4.79181e-20	10	21830104	ukb-a-265	Whole body fat mass || id:ukb-a-265	TRUE	reported	igd	2	TRUE	NA	NA	1115	217677	0.331106	0.331106	1.44919665616171
26	rs11030119	A	G	A	G	0.0310488	0.0214	0.308813	0.332	FALSE	FALSE	FALSE	finn-b-C3_BLADDER	11	27728102	0.0455	218792	0.6384	Malignant neoplasm of bladder || id:finn-b-C3_BLADDER	Malignant neoplasm of bladder	Malignant neoplasm of bladder || ||	TRUE	igd	NA	NA	NA	NA	NA	NA	NA	0.00256561	330762	1.04858e-33	11	27728102	ukb-a-265	Whole body fat mass || id:ukb-a-265	TRUE	reported	igd	2	TRUE	NA	NA	1115	217677	0.308813	0.308813	1.47553136057935
27	rs11150745	G	A	G	A	-0.019338	-0.1069	0.319489	0.2798	FALSE	FALSE	FALSE	finn-b-C3_BLADDER	17	78757626	0.0478	218792	0.02537	Malignant neoplasm of bladder || id:finn-b-C3_BLADDER	Malignant neoplasm of bladder	Malignant neoplasm of bladder || ||	TRUE	igd	NA	NA	NA	NA	NA	NA	NA	0.00254453	330762	2.97235e-14	17	78757626	ukb-a-265	Whole body fat mass || id:ukb-a-265	TRUE	reported	igd	2	TRUE	NA	NA	1115	217677	0.319489	0.319489	1.46340784956988
28	rs111640872	C	G	C	G	0.022845	0.1636	0.331076	0.3534	FALSE	TRUE	FALSE	finn-b-C3_BLADDER	19	30290357	0.0453	218792	0.000300698	Malignant neoplasm of bladder || id:finn-b-C3_BLADDER	Malignant neoplasm of bladder	Malignant neoplasm of bladder || ||	TRUE	igd	NA	NA	NA	NA	NA	NA	NA	0.00252417	330762	1.43087e-19	19	30290357	ukb-a-265	Whole body fat mass || id:ukb-a-265	TRUE	reported	igd	2	TRUE	NA	NA	1115	217677	0.331076	0.331076	1.45169842432543
29	rs11205303	C	T	C	T	0.0222248	0.0133	0.409126	0.327	FALSE	FALSE	FALSE	finn-b-C3_BLADDER	1	149906413	0.0461	218792	0.7732	Malignant neoplasm of bladder || id:finn-b-C3_BLADDER	Malignant neoplasm of bladder	Malignant neoplasm of bladder || ||	TRUE	igd	NA	NA	NA	NA	NA	NA	NA	0.00241126	330762	3.07044e-20	1	149906413	ukb-a-265	Whole body fat mass || id:ukb-a-265	TRUE	reported	igd	2	TRUE	NA	NA	1115	217677	0.409126	0.409126	1.38676172470117
30	rs11205617	A	G	A	G	0.0210216	-0.02	0.31713	0.3714	FALSE	FALSE	FALSE	finn-b-C3_BLADDER	1	49732337	0.0446	218792	0.6543	Malignant neoplasm of bladder || id:finn-b-C3_BLADDER	Malignant neoplasm of bladder	Malignant neoplasm of bladder || ||	TRUE	igd	NA	NA	NA	NA	NA	NA	NA	0.00253955	330762	1.26067e-16	1	49732337	ukb-a-265	Whole body fat mass || id:ukb-a-265	TRUE	reported	igd	2	TRUE	NA	NA	1115	217677	0.31713	0.31713	1.46054375636175
32	rs113866544	C	T	C	T	0.0361408	0.0419	0.0676841	0.1066	FALSE	FALSE	FALSE	finn-b-C3_BLADDER	17	46270606	0.0702	218792	0.5501	Malignant neoplasm of bladder || id:finn-b-C3_BLADDER	Malignant neoplasm of bladder	Malignant neoplasm of bladder || ||	TRUE	igd	NA	NA	NA	NA	NA	NA	NA	0.00472154	330762	1.9467e-14	17	46270606	ukb-a-265	Whole body fat mass || id:ukb-a-265	TRUE	reported	igd	2	TRUE	NA	NA	1115	217677	0.0676841	0.0676841	2.71544792085695
33	rs11474838	G	T	G	T	0.0169832	0.0078	0.432734	0.4516	FALSE	FALSE	FALSE	finn-b-C3_BLADDER	20	25458297	0.043	218792	0.8565	Malignant neoplasm of bladder || id:finn-b-C3_BLADDER	Malignant neoplasm of bladder	Malignant neoplasm of bladder || ||	TRUE	igd	TRUE	rs11474838	rs417110	G	T	C	T	0.00243873	330762	3.31513e-12	20	25449887	ukb-a-265	Whole body fat mass || id:ukb-a-265	TRUE	reported	igd	2	TRUE	NA	NA	1115	217677	0.432734	0.432734	1.40256024687527
34	rs11538	G	A	G	A	0.0183801	0.1656	0.172127	0.1929	FALSE	FALSE	FALSE	finn-b-C3_BLADDER	22	18220831	0.0544	218792	0.00233598	Malignant neoplasm of bladder || id:finn-b-C3_BLADDER	Malignant neoplasm of bladder	Malignant neoplasm of bladder || ||	TRUE	igd	NA	NA	NA	NA	NA	NA	NA	0.00313634	330762	4.62253e-09	22	18220831	ukb-a-265	Whole body fat mass || id:ukb-a-265	TRUE	reported	igd	2	TRUE	NA	NA	1115	217677	0.172127	0.172127	1.80376909485052
35	rs11580836	T	C	T	C	0.0136608	-0.0582	0.543532	0.5271	FALSE	FALSE	FALSE	finn-b-C3_BLADDER	1	84333310	0.0429	218792	0.1744	Malignant neoplasm of bladder || id:finn-b-C3_BLADDER	Malignant neoplasm of bladder	Malignant neoplasm of bladder || ||	TRUE	igd	NA	NA	NA	NA	NA	NA	NA	0.00238226	330762	9.7967e-09	1	84333310	ukb-a-265	Whole body fat mass || id:ukb-a-265	TRUE	reported	igd	2	TRUE	NA	NA	1115	217677	0.456468	0.4729	1.37008327027637
36	rs11603783	C	T	C	T	0.0167228	0.0166	0.24665	0.1934	FALSE	FALSE	FALSE	finn-b-C3_BLADDER	11	122752954	0.0538	218792	0.758399	Malignant neoplasm of bladder || id:finn-b-C3_BLADDER	Malignant neoplasm of bladder	Malignant neoplasm of bladder || ||	TRUE	igd	NA	NA	NA	NA	NA	NA	NA	0.0027671	330762	1.51011e-09	11	122752954	ukb-a-265	Whole body fat mass || id:ukb-a-265	TRUE	reported	igd	2	TRUE	NA	NA	1115	217677	0.24665	0.24665	1.59141211168459
37	rs11642015	T	C	T	C	0.0609045	0.0682	0.40236	0.4189	FALSE	FALSE	FALSE	finn-b-C3_BLADDER	16	53802494	0.0435	218792	0.1166	Malignant neoplasm of bladder || id:finn-b-C3_BLADDER	Malignant neoplasm of bladder	Malignant neoplasm of bladder || ||	TRUE	igd	NA	NA	NA	NA	NA	NA	NA	0.00241464	330762	3.04089e-140	16	53802494	ukb-a-265	Whole body fat mass || id:ukb-a-265	TRUE	reported	igd	2	TRUE	NA	NA	1115	217677	0.40236	0.40236	1.38870562732033
38	rs11656758	G	A	G	A	0.016125	0.0106	0.339618	0.2992	FALSE	FALSE	FALSE	finn-b-C3_BLADDER	17	42301541	0.0468	218792	0.8201	Malignant neoplasm of bladder || id:finn-b-C3_BLADDER	Malignant neoplasm of bladder	Malignant neoplasm of bladder || ||	TRUE	igd	NA	NA	NA	NA	NA	NA	NA	0.00250382	330762	1.19501e-10	17	42301541	ukb-a-265	Whole body fat mass || id:ukb-a-265	TRUE	reported	igd	2	TRUE	NA	NA	1115	217677	0.339618	0.339618	1.43999475027217
40	rs11695700	T	G	T	G	0.0132764	0.0379	0.417672	0.4341	FALSE	FALSE	FALSE	finn-b-C3_BLADDER	2	110008322	0.0431	218792	0.3794	Malignant neoplasm of bladder || id:finn-b-C3_BLADDER	Malignant neoplasm of bladder	Malignant neoplasm of bladder || ||	TRUE	igd	NA	NA	NA	NA	NA	NA	NA	0.00241053	330762	3.63882e-08	2	110008322	ukb-a-265	Whole body fat mass || id:ukb-a-265	TRUE	reported	igd	2	TRUE	NA	NA	1115	217677	0.417672	0.417672	1.38634188774496
41	rs11725731	T	C	T	C	0.0149713	0.0566	0.266331	0.2469	FALSE	FALSE	FALSE	finn-b-C3_BLADDER	4	82271434	0.0496	218792	0.2538	Malignant neoplasm of bladder || id:finn-b-C3_BLADDER	Malignant neoplasm of bladder	Malignant neoplasm of bladder || ||	TRUE	igd	NA	NA	NA	NA	NA	NA	NA	0.00268373	330762	2.42695e-08	4	82271434	ukb-a-265	Whole body fat mass || id:ukb-a-265	TRUE	reported	igd	2	TRUE	NA	NA	1115	217677	0.266331	0.266331	1.5434644308089
42	rs11764337	T	C	T	C	-0.0177976	0.0646	0.183248	0.2634	FALSE	FALSE	FALSE	finn-b-C3_BLADDER	7	1892309	0.049	218792	0.1876	Malignant neoplasm of bladder || id:finn-b-C3_BLADDER	Malignant neoplasm of bladder	Malignant neoplasm of bladder || ||	TRUE	igd	NA	NA	NA	NA	NA	NA	NA	0.00307193	330762	6.89477e-09	7	1892309	ukb-a-265	Whole body fat mass || id:ukb-a-265	TRUE	reported	igd	2	TRUE	NA	NA	1115	217677	0.183248	0.183248	1.76672567245393
44	rs11782074	T	G	T	G	0.0145164	-0.0122	0.385641	0.3591	FALSE	FALSE	FALSE	finn-b-C3_BLADDER	8	142617096	0.0445	218792	0.783599	Malignant neoplasm of bladder || id:finn-b-C3_BLADDER	Malignant neoplasm of bladder	Malignant neoplasm of bladder || ||	TRUE	igd	NA	NA	NA	NA	NA	NA	NA	0.00247233	330762	4.32126e-09	8	142617096	ukb-a-265	Whole body fat mass || id:ukb-a-265	TRUE	reported	igd	2	TRUE	NA	NA	1115	217677	0.385641	0.385641	1.42188424924331
45	rs11782341	G	A	G	A	0.0182584	0.047	0.188513	0.2224	FALSE	FALSE	FALSE	finn-b-C3_BLADDER	8	4813459	0.0516	218792	0.3628	Malignant neoplasm of bladder || id:finn-b-C3_BLADDER	Malignant neoplasm of bladder	Malignant neoplasm of bladder || ||	TRUE	igd	NA	NA	NA	NA	NA	NA	NA	0.003051	330762	2.17445e-09	8	4813459	ukb-a-265	Whole body fat mass || id:ukb-a-265	TRUE	reported	igd	2	TRUE	NA	NA	1115	217677	0.188513	0.188513	1.75468842931217
46	rs11786089	G	A	G	A	0.0140366	-0.055	0.456852	0.422	FALSE	FALSE	FALSE	finn-b-C3_BLADDER	8	21975521	0.0434	218792	0.2043	Malignant neoplasm of bladder || id:finn-b-C3_BLADDER	Malignant neoplasm of bladder	Malignant neoplasm of bladder || ||	TRUE	igd	NA	NA	NA	NA	NA	NA	NA	0.00238313	330762	3.8667e-09	8	21975521	ukb-a-265	Whole body fat mass || id:ukb-a-265	TRUE	reported	igd	2	TRUE	NA	NA	1115	217677	0.456852	0.456852	1.37058362390911
47	rs1182199	A	C	A	C	-0.0233127	-0.0276	0.305066	0.3615	FALSE	FALSE	FALSE	finn-b-C3_BLADDER	7	2862542	0.0445	218792	0.5352	Malignant neoplasm of bladder || id:finn-b-C3_BLADDER	Malignant neoplasm of bladder	Malignant neoplasm of bladder || ||	TRUE	igd	NA	NA	NA	NA	NA	NA	NA	0.00257417	330762	1.35519e-19	7	2862542	ukb-a-265	Whole body fat mass || id:ukb-a-265	TRUE	reported	igd	2	TRUE	NA	NA	1115	217677	0.305066	0.305066	1.48045438023025
48	rs11824092	C	T	C	T	0.0139633	-0.0095	0.637451	0.5397	FALSE	FALSE	FALSE	finn-b-C3_BLADDER	11	13346294	0.0432	218792	0.8258	Malignant neoplasm of bladder || id:finn-b-C3_BLADDER	Malignant neoplasm of bladder	Malignant neoplasm of bladder || ||	TRUE	igd	NA	NA	NA	NA	NA	NA	NA	0.00247934	330762	1.78427e-08	11	13346294	ukb-a-265	Whole body fat mass || id:ukb-a-265	TRUE	reported	igd	2	TRUE	NA	NA	1115	217677	0.362549	0.4603	1.42591583426117
49	rs11958027	G	A	G	A	0.0154562	0.0144	0.576439	0.5139	FALSE	FALSE	FALSE	finn-b-C3_BLADDER	5	105751502	0.0429	218792	0.736801	Malignant neoplasm of bladder || id:finn-b-C3_BLADDER	Malignant neoplasm of bladder	Malignant neoplasm of bladder || ||	TRUE	igd	NA	NA	NA	NA	NA	NA	NA	0.00240201	330762	1.239e-10	5	105751502	ukb-a-265	Whole body fat mass || id:ukb-a-265	TRUE	reported	igd	2	TRUE	NA	NA	1115	217677	0.423561	0.4861	1.38144187285877
50	rs12031634	A	G	A	G	-0.016007	-0.0539	0.29869	0.253	FALSE	FALSE	FALSE	finn-b-C3_BLADDER	1	34584393	0.0492	218792	0.273	Malignant neoplasm of bladder || id:finn-b-C3_BLADDER	Malignant neoplasm of bladder	Malignant neoplasm of bladder || ||	TRUE	igd	NA	NA	NA	NA	NA	NA	NA	0.0026051	330762	8.03101e-10	1	34584393	ukb-a-265	Whole body fat mass || id:ukb-a-265	TRUE	reported	igd	2	TRUE	NA	NA	1115	217677	0.29869	0.29869	1.49824281455297
51	rs12128526	A	G	A	G	0.0132957	0.0393	0.459975	0.5077	FALSE	FALSE	FALSE	finn-b-C3_BLADDER	1	7723957	0.0431	218792	0.3613	Malignant neoplasm of bladder || id:finn-b-C3_BLADDER	Malignant neoplasm of bladder	Malignant neoplasm of bladder || ||	TRUE	igd	NA	NA	NA	NA	NA	NA	NA	0.00237989	330762	2.31585e-08	1	7723957	ukb-a-265	Whole body fat mass || id:ukb-a-265	TRUE	reported	igd	2	TRUE	NA	NA	1115	217677	0.459975	0.459975	1.36872023796648
52	rs12140153	T	G	T	G	-0.0334163	-0.0086	0.0967607	0.07886	FALSE	FALSE	FALSE	finn-b-C3_BLADDER	1	62579891	0.0799	218792	0.9147	Malignant neoplasm of bladder || id:finn-b-C3_BLADDER	Malignant neoplasm of bladder	Malignant neoplasm of bladder || ||	TRUE	igd	NA	NA	NA	NA	NA	NA	NA	0.0041097	330762	4.26973e-16	1	62579891	ukb-a-265	Whole body fat mass || id:ukb-a-265	TRUE	reported	igd	2	TRUE	NA	NA	1115	217677	0.0967607	0.0967607	2.36356703964084
53	rs12144626	C	T	C	T	-0.0150414	0.0506	0.581821	0.618	FALSE	FALSE	FALSE	finn-b-C3_BLADDER	1	47670525	0.0443	218792	0.2532	Malignant neoplasm of bladder || id:finn-b-C3_BLADDER	Malignant neoplasm of bladder	Malignant neoplasm of bladder || ||	TRUE	igd	NA	NA	NA	NA	NA	NA	NA	0.00241079	330762	4.40382e-10	1	47670525	ukb-a-265	Whole body fat mass || id:ukb-a-265	TRUE	reported	igd	2	TRUE	NA	NA	1115	217677	0.418179	0.382	1.38649141871566
54	rs1218824	A	G	A	G	0.016945	0.0099	0.66205	0.6669	FALSE	FALSE	FALSE	finn-b-C3_BLADDER	13	28010734	0.0457	218792	0.8275	Malignant neoplasm of bladder || id:finn-b-C3_BLADDER	Malignant neoplasm of bladder	Malignant neoplasm of bladder || ||	TRUE	igd	NA	NA	NA	NA	NA	NA	NA	0.00250518	330762	1.34493e-11	13	28010734	ukb-a-265	Whole body fat mass || id:ukb-a-265	TRUE	reported	igd	2	TRUE	NA	NA	1115	217677	0.33795	0.3331	1.44077691227278
55	rs12254441	T	C	T	C	-0.0155129	0.0041	0.372835	0.2567	FALSE	FALSE	FALSE	finn-b-C3_BLADDER	10	76617857	0.0492	218792	0.9339	Malignant neoplasm of bladder || id:finn-b-C3_BLADDER	Malignant neoplasm of bladder	Malignant neoplasm of bladder || ||	TRUE	igd	NA	NA	NA	NA	NA	NA	NA	0.00253554	330762	9.47436e-10	10	76617857	ukb-a-265	Whole body fat mass || id:ukb-a-265	TRUE	reported	igd	2	TRUE	NA	NA	1115	217677	0.372835	0.372835	1.45823752869819
56	rs1229984	C	T	C	T	0.045415	-0.1815	0.977549	0.9946	FALSE	FALSE	FALSE	finn-b-C3_BLADDER	4	100239319	0.2822	218792	0.5202	Malignant neoplasm of bladder || id:finn-b-C3_BLADDER	Malignant neoplasm of bladder	Malignant neoplasm of bladder || ||	TRUE	igd	NA	NA	NA	NA	NA	NA	NA	0.00800433	330762	1.39772e-08	4	100239319	ukb-a-265	Whole body fat mass || id:ukb-a-265	TRUE	reported	igd	2	TRUE	NA	NA	1115	217677	0.022451	0.00539999999999996	4.60344321055269
57	rs12330631	T	C	T	C	-0.0146421	-0.0137	0.367113	0.3559	FALSE	FALSE	FALSE	finn-b-C3_BLADDER	3	123089834	0.0447	218792	0.760001	Malignant neoplasm of bladder || id:finn-b-C3_BLADDER	Malignant neoplasm of bladder	Malignant neoplasm of bladder || ||	TRUE	igd	NA	NA	NA	NA	NA	NA	NA	0.00246276	330762	2.7609e-09	3	123089834	ukb-a-265	Whole body fat mass || id:ukb-a-265	TRUE	reported	igd	2	TRUE	NA	NA	1115	217677	0.367113	0.367113	1.41638035928313
58	rs12339822	G	A	G	A	0.0162154	-0.0748	0.5432	0.5178	FALSE	FALSE	FALSE	finn-b-C3_BLADDER	9	92187178	0.0432	218792	0.0836893	Malignant neoplasm of bladder || id:finn-b-C3_BLADDER	Malignant neoplasm of bladder	Malignant neoplasm of bladder || ||	TRUE	igd	NA	NA	NA	NA	NA	NA	NA	0.00238855	330762	1.1324e-11	9	92187178	ukb-a-265	Whole body fat mass || id:ukb-a-265	TRUE	reported	igd	2	TRUE	NA	NA	1115	217677	0.4568	0.4822	1.3737007695292
59	rs12367809	T	C	T	C	0.0279469	0.0193	0.368275	0.3835	FALSE	FALSE	FALSE	finn-b-C3_BLADDER	12	50256063	0.0443	218792	0.6629	Malignant neoplasm of bladder || id:finn-b-C3_BLADDER	Malignant neoplasm of bladder	Malignant neoplasm of bladder || ||	TRUE	igd	NA	NA	NA	NA	NA	NA	NA	0.00246648	330762	9.36483e-30	12	50256063	ukb-a-265	Whole body fat mass || id:ukb-a-265	TRUE	reported	igd	2	TRUE	NA	NA	1115	217677	0.368275	0.368275	1.41851980240245
60	rs12459368	G	A	G	A	-0.017509	-0.0256	0.267065	0.223	FALSE	FALSE	FALSE	finn-b-C3_BLADDER	19	18459377	0.0512	218792	0.6165	Malignant neoplasm of bladder || id:finn-b-C3_BLADDER	Malignant neoplasm of bladder	Malignant neoplasm of bladder || ||	TRUE	igd	NA	NA	NA	NA	NA	NA	NA	0.00267249	330762	5.70033e-11	19	18459377	ukb-a-265	Whole body fat mass || id:ukb-a-265	TRUE	reported	igd	2	TRUE	NA	NA	1115	217677	0.267065	0.267065	1.53700009192149
61	rs12475388	A	G	A	G	-0.0150295	-0.0842	0.486748	0.4598	FALSE	FALSE	FALSE	finn-b-C3_BLADDER	2	27039792	0.0432	218792	0.0510199	Malignant neoplasm of bladder || id:finn-b-C3_BLADDER	Malignant neoplasm of bladder	Malignant neoplasm of bladder || ||	TRUE	igd	NA	NA	NA	NA	NA	NA	NA	0.00238205	330762	2.80324e-10	2	27039792	ukb-a-265	Whole body fat mass || id:ukb-a-265	TRUE	reported	igd	2	TRUE	NA	NA	1115	217677	0.486748	0.486748	1.36996249526157
62	rs12578952	G	A	G	A	-0.0173887	-0.0108	0.251697	0.2899	FALSE	FALSE	FALSE	finn-b-C3_BLADDER	12	103755097	0.0475	218792	0.8208	Malignant neoplasm of bladder || id:finn-b-C3_BLADDER	Malignant neoplasm of bladder	Malignant neoplasm of bladder || ||	TRUE	igd	NA	NA	NA	NA	NA	NA	NA	0.00273013	330762	1.90261e-10	12	103755097	ukb-a-265	Whole body fat mass || id:ukb-a-265	TRUE	reported	igd	2	TRUE	NA	NA	1115	217677	0.251697	0.251697	1.57014995788857
63	rs12610925	G	A	G	A	0.0183139	-0.0337	0.351773	0.3656	FALSE	FALSE	FALSE	finn-b-C3_BLADDER	19	33880349	0.0446	218792	0.4496	Malignant neoplasm of bladder || id:finn-b-C3_BLADDER	Malignant neoplasm of bladder	Malignant neoplasm of bladder || ||	TRUE	igd	NA	NA	NA	NA	NA	NA	NA	0.0024868	330762	1.78279e-13	19	33880349	ukb-a-265	Whole body fat mass || id:ukb-a-265	TRUE	reported	igd	2	TRUE	NA	NA	1115	217677	0.351773	0.351773	1.43020622288217
64	rs12616638	G	A	G	A	-0.0143071	0.0638	0.416094	0.5355	FALSE	FALSE	FALSE	finn-b-C3_BLADDER	2	54298672	0.0431	218792	0.1385	Malignant neoplasm of bladder || id:finn-b-C3_BLADDER	Malignant neoplasm of bladder	Malignant neoplasm of bladder || ||	TRUE	igd	NA	NA	NA	NA	NA	NA	NA	0.00242048	330762	3.40659e-09	2	54298672	ukb-a-265	Whole body fat mass || id:ukb-a-265	TRUE	reported	igd	2	TRUE	NA	NA	1115	217677	0.416094	0.416094	1.39206432297001
65	rs12619178	T	C	T	C	-0.0167309	-0.0077	0.402922	0.4072	FALSE	FALSE	FALSE	finn-b-C3_BLADDER	2	100838157	0.0438	218792	0.8608	Malignant neoplasm of bladder || id:finn-b-C3_BLADDER	Malignant neoplasm of bladder	Malignant neoplasm of bladder || ||	TRUE	igd	NA	NA	NA	NA	NA	NA	NA	0.00241519	330762	4.29536e-12	2	100838157	ukb-a-265	Whole body fat mass || id:ukb-a-265	TRUE	reported	igd	2	TRUE	NA	NA	1115	217677	0.402922	0.402922	1.38902194283528
66	rs1268403	C	T	C	T	-0.017002	-0.1009	0.205997	0.2124	FALSE	FALSE	FALSE	finn-b-C3_BLADDER	14	21976476	0.0527	218792	0.0555405	Malignant neoplasm of bladder || id:finn-b-C3_BLADDER	Malignant neoplasm of bladder	Malignant neoplasm of bladder || ||	TRUE	igd	NA	NA	NA	NA	NA	NA	NA	0.0029365	330762	7.04937e-09	14	21976476	ukb-a-265	Whole body fat mass || id:ukb-a-265	TRUE	reported	igd	2	TRUE	NA	NA	1115	217677	0.205997	0.205997	1.68883729029013
67	rs12877270	A	G	A	G	0.0141539	0.0072	0.43845	0.5311	FALSE	FALSE	FALSE	finn-b-C3_BLADDER	13	97047020	0.0431	218792	0.868	Malignant neoplasm of bladder || id:finn-b-C3_BLADDER	Malignant neoplasm of bladder	Malignant neoplasm of bladder || ||	TRUE	igd	NA	NA	NA	NA	NA	NA	NA	0.00240603	330762	4.04064e-09	13	97047020	ukb-a-265	Whole body fat mass || id:ukb-a-265	TRUE	reported	igd	2	TRUE	NA	NA	1115	217677	0.43845	0.43845	1.38375385171352
68	rs12887636	G	T	G	T	-0.0144721	0.0301	0.347396	0.3979	FALSE	FALSE	FALSE	finn-b-C3_BLADDER	14	29702590	0.044	218792	0.4938	Malignant neoplasm of bladder || id:finn-b-C3_BLADDER	Malignant neoplasm of bladder	Malignant neoplasm of bladder || ||	TRUE	igd	NA	NA	NA	NA	NA	NA	NA	0.00250488	330762	7.5856e-09	14	29702590	ukb-a-265	Whole body fat mass || id:ukb-a-265	TRUE	reported	igd	2	TRUE	NA	NA	1115	217677	0.347396	0.347396	1.44060437653735
69	rs12890931	G	T	G	T	0.0142573	-0.0275	0.363463	0.4437	FALSE	FALSE	FALSE	finn-b-C3_BLADDER	14	69753369	0.0433	218792	0.5255	Malignant neoplasm of bladder || id:finn-b-C3_BLADDER	Malignant neoplasm of bladder	Malignant neoplasm of bladder || ||	TRUE	igd	NA	NA	NA	NA	NA	NA	NA	0.00247808	330762	8.75508e-09	14	69753369	ukb-a-265	Whole body fat mass || id:ukb-a-265	TRUE	reported	igd	2	TRUE	NA	NA	1115	217677	0.363463	0.363463	1.42519118417237
70	rs12926311	C	G	C	G	-0.0158623	-0.0226	0.355425	0.2954	FALSE	TRUE	FALSE	finn-b-C3_BLADDER	16	406427	0.0473	218792	0.6323	Malignant neoplasm of bladder || id:finn-b-C3_BLADDER	Malignant neoplasm of bladder	Malignant neoplasm of bladder || ||	TRUE	igd	NA	NA	NA	NA	NA	NA	NA	0.00248303	330762	1.68008e-10	16	406427	ukb-a-265	Whole body fat mass || id:ukb-a-265	TRUE	reported	igd	2	TRUE	NA	NA	1115	217677	0.355425	0.355425	1.42803802380695
72	rs12987931	T	C	T	C	0.0138848	-0.0333	0.6149	0.5886	FALSE	FALSE	FALSE	finn-b-C3_BLADDER	2	172900948	0.0437	218792	0.4465	Malignant neoplasm of bladder || id:finn-b-C3_BLADDER	Malignant neoplasm of bladder	Malignant neoplasm of bladder || ||	TRUE	igd	NA	NA	NA	NA	NA	NA	NA	0.00244846	330762	1.42213e-08	2	172900948	ukb-a-265	Whole body fat mass || id:ukb-a-265	TRUE	reported	igd	2	TRUE	NA	NA	1115	217677	0.3851	0.4114	1.40815615589435
73	rs12992672	A	G	A	G	0.0432548	-0.0239	0.828635	0.8374	FALSE	FALSE	FALSE	finn-b-C3_BLADDER	2	632592	0.0578	218792	0.679201	Malignant neoplasm of bladder || id:finn-b-C3_BLADDER	Malignant neoplasm of bladder	Malignant neoplasm of bladder || ||	TRUE	igd	NA	NA	NA	NA	NA	NA	NA	0.00313915	330762	3.49945e-43	2	632592	ukb-a-265	Whole body fat mass || id:ukb-a-265	TRUE	reported	igd	2	TRUE	NA	NA	1115	217677	0.171365	0.1626	1.80538517957237
74	rs13056506	T	G	T	G	-0.0190215	-0.0083	0.599118	0.6101	FALSE	FALSE	FALSE	finn-b-C3_BLADDER	22	38580917	0.0439	218792	0.8499	Malignant neoplasm of bladder || id:finn-b-C3_BLADDER	Malignant neoplasm of bladder	Malignant neoplasm of bladder || ||	TRUE	igd	NA	NA	NA	NA	NA	NA	NA	0.00241472	330762	3.35583e-15	22	38580917	ukb-a-265	Whole body fat mass || id:ukb-a-265	TRUE	reported	igd	2	TRUE	NA	NA	1115	217677	0.400882	0.3899	1.38875163684978
75	rs13062093	G	T	G	T	0.0168192	0.0363	0.366444	0.3396	FALSE	FALSE	FALSE	finn-b-C3_BLADDER	3	35667057	0.0454	218792	0.4236	Malignant neoplasm of bladder || id:finn-b-C3_BLADDER	Malignant neoplasm of bladder	Malignant neoplasm of bladder || ||	TRUE	igd	NA	NA	NA	NA	NA	NA	NA	0.00245721	330762	7.67008e-12	3	35667057	ukb-a-265	Whole body fat mass || id:ukb-a-265	TRUE	reported	igd	2	TRUE	NA	NA	1115	217677	0.366444	0.366444	1.4131884481777
76	rs13067187	A	G	A	G	-0.020492	-0.0348	0.142056	0.1757	FALSE	FALSE	FALSE	finn-b-C3_BLADDER	3	25077932	0.057	218792	0.541101	Malignant neoplasm of bladder || id:finn-b-C3_BLADDER	Malignant neoplasm of bladder	Malignant neoplasm of bladder || ||	TRUE	igd	NA	NA	NA	NA	NA	NA	NA	0.00344754	330762	2.78516e-09	3	25077932	ukb-a-265	Whole body fat mass || id:ukb-a-265	TRUE	reported	igd	2	TRUE	NA	NA	1115	217677	0.142056	0.142056	1.98274616440212
77	rs13135092	G	A	G	A	0.0417337	0.0692	0.0832342	0.01761	FALSE	FALSE	FALSE	finn-b-C3_BLADDER	4	103198082	0.16	218792	0.665301	Malignant neoplasm of bladder || id:finn-b-C3_BLADDER	Malignant neoplasm of bladder	Malignant neoplasm of bladder || ||	TRUE	igd	NA	NA	NA	NA	NA	NA	NA	0.0043164	330762	4.12667e-22	4	103198082	ukb-a-265	Whole body fat mass || id:ukb-a-265	TRUE	reported	igd	2	TRUE	NA	NA	1115	217677	0.0832342	0.0832342	2.48244416135137
78	rs13156484	A	G	A	G	-0.0150424	-0.0529	0.470873	0.512	FALSE	FALSE	FALSE	finn-b-C3_BLADDER	5	122653399	0.0429	218792	0.2175	Malignant neoplasm of bladder || id:finn-b-C3_BLADDER	Malignant neoplasm of bladder	Malignant neoplasm of bladder || ||	TRUE	igd	NA	NA	NA	NA	NA	NA	NA	0.00239599	330762	3.43013e-10	5	122653399	ukb-a-265	Whole body fat mass || id:ukb-a-265	TRUE	reported	igd	2	TRUE	NA	NA	1115	217677	0.470873	0.470873	1.37797965576783
79	rs13174863	G	A	G	A	0.0244056	-0.0567	0.148208	0.1498	FALSE	FALSE	FALSE	finn-b-C3_BLADDER	5	139080745	0.0607	218792	0.3504	Malignant neoplasm of bladder || id:finn-b-C3_BLADDER	Malignant neoplasm of bladder	Malignant neoplasm of bladder || ||	TRUE	igd	NA	NA	NA	NA	NA	NA	NA	0.00335495	330762	3.48498e-13	5	139080745	ukb-a-265	Whole body fat mass || id:ukb-a-265	TRUE	reported	igd	2	TRUE	NA	NA	1115	217677	0.148208	0.148208	1.92949588525757
80	rs13333747	C	T	C	T	-0.0236801	-0.0689	0.181958	0.1804	FALSE	FALSE	FALSE	finn-b-C3_BLADDER	16	2175373	0.0568	218792	0.2252	Malignant neoplasm of bladder || id:finn-b-C3_BLADDER	Malignant neoplasm of bladder	Malignant neoplasm of bladder || ||	TRUE	igd	NA	NA	NA	NA	NA	NA	NA	0.0030851	330762	1.65082e-14	16	2175373	ukb-a-265	Whole body fat mass || id:ukb-a-265	TRUE	reported	igd	2	TRUE	NA	NA	1115	217677	0.181958	0.181958	1.77429999123925
81	rs1335055	A	G	A	G	-0.0160058	-0.0376	0.655777	0.7231	FALSE	FALSE	FALSE	finn-b-C3_BLADDER	1	107624563	0.0479	218792	0.4329	Malignant neoplasm of bladder || id:finn-b-C3_BLADDER	Malignant neoplasm of bladder	Malignant neoplasm of bladder || ||	TRUE	igd	NA	NA	NA	NA	NA	NA	NA	0.00251804	330762	2.06738e-10	1	107624563	ukb-a-265	Whole body fat mass || id:ukb-a-265	TRUE	reported	igd	2	TRUE	NA	NA	1115	217677	0.344223	0.2769	1.4481729441315
82	rs13427822	G	A	G	A	-0.0156749	-0.0868	0.272052	0.3043	FALSE	FALSE	FALSE	finn-b-C3_BLADDER	2	213414265	0.047	218792	0.0643799	Malignant neoplasm of bladder || id:finn-b-C3_BLADDER	Malignant neoplasm of bladder	Malignant neoplasm of bladder || ||	TRUE	igd	NA	NA	NA	NA	NA	NA	NA	0.00269193	330762	5.78722e-09	2	213414265	ukb-a-265	Whole body fat mass || id:ukb-a-265	TRUE	reported	igd	2	TRUE	NA	NA	1115	217677	0.272052	0.272052	1.54818040757729
83	rs1383723	T	A	T	A	-0.0173167	0.0068	0.782487	0.778	FALSE	TRUE	FALSE	finn-b-C3_BLADDER	4	67803507	0.0519	218792	0.8953	Malignant neoplasm of bladder || id:finn-b-C3_BLADDER	Malignant neoplasm of bladder	Malignant neoplasm of bladder || ||	TRUE	igd	NA	NA	NA	NA	NA	NA	NA	0.00288181	330762	1.86887e-09	4	67803507	ukb-a-265	Whole body fat mass || id:ukb-a-265	TRUE	reported	igd	2	TRUE	NA	NA	1115	217677	0.217513	0.222	1.65738402572143
84	rs1441264	A	G	A	G	0.0174932	0.0231	0.591866	0.6706	FALSE	FALSE	FALSE	finn-b-C3_BLADDER	13	79580919	0.0456	218792	0.6122	Malignant neoplasm of bladder || id:finn-b-C3_BLADDER	Malignant neoplasm of bladder	Malignant neoplasm of bladder || ||	TRUE	igd	NA	NA	NA	NA	NA	NA	NA	0.00246216	330762	1.20726e-12	13	79580919	ukb-a-265	Whole body fat mass || id:ukb-a-265	TRUE	reported	igd	2	TRUE	NA	NA	1115	217677	0.408134	0.3294	1.41603528781227
85	rs1446585	G	A	G	A	-0.0174384	-0.0104	0.228006	0.348	FALSE	FALSE	FALSE	finn-b-C3_BLADDER	2	136407479	0.0453	218792	0.8188	Malignant neoplasm of bladder || id:finn-b-C3_BLADDER	Malignant neoplasm of bladder	Malignant neoplasm of bladder || ||	TRUE	igd	NA	NA	NA	NA	NA	NA	NA	0.00283701	330762	7.91644e-10	2	136407479	ukb-a-265	Whole body fat mass || id:ukb-a-265	TRUE	reported	igd	2	TRUE	NA	NA	1115	217677	0.228006	0.228006	1.63161868923071
87	rs1470749	T	G	T	G	-0.0138532	0.0218	0.510604	0.4299	FALSE	FALSE	FALSE	finn-b-C3_BLADDER	7	50578023	0.0434	218792	0.6161	Malignant neoplasm of bladder || id:finn-b-C3_BLADDER	Malignant neoplasm of bladder	Malignant neoplasm of bladder || ||	TRUE	igd	NA	NA	NA	NA	NA	NA	NA	0.00237232	330762	5.23962e-09	7	50578023	ukb-a-265	Whole body fat mass || id:ukb-a-265	TRUE	reported	igd	2	TRUE	NA	NA	1115	217677	0.489396	0.510604	1.36436658624249
88	rs1477290	C	T	C	T	0.0314306	-0.0283	0.135362	0.1214	FALSE	FALSE	FALSE	finn-b-C3_BLADDER	5	87988934	0.0656	218792	0.666099	Malignant neoplasm of bladder || id:finn-b-C3_BLADDER	Malignant neoplasm of bladder	Malignant neoplasm of bladder || ||	TRUE	igd	NA	NA	NA	NA	NA	NA	NA	0.00348911	330762	2.10523e-19	5	87988934	ukb-a-265	Whole body fat mass || id:ukb-a-265	TRUE	reported	igd	2	TRUE	NA	NA	1115	217677	0.135362	0.135362	2.00665386614139
89	rs147730268	T	G	T	G	-0.0444643	-0.0713	0.0905299	0.08385	FALSE	FALSE	FALSE	finn-b-C3_BLADDER	12	123024476	0.0768	218792	0.3534	Malignant neoplasm of bladder || id:finn-b-C3_BLADDER	Malignant neoplasm of bladder	Malignant neoplasm of bladder || ||	TRUE	igd	NA	NA	NA	NA	NA	NA	NA	0.00426945	330762	2.14783e-25	12	123024476	ukb-a-265	Whole body fat mass || id:ukb-a-265	TRUE	reported	igd	2	TRUE	NA	NA	1115	217677	0.0905299	0.0905299	2.45544231875675
90	rs1491905	C	T	C	T	-0.0135542	-0.0262	0.506315	0.5848	FALSE	FALSE	FALSE	finn-b-C3_BLADDER	14	47296286	0.0436	218792	0.548399	Malignant neoplasm of bladder || id:finn-b-C3_BLADDER	Malignant neoplasm of bladder	Malignant neoplasm of bladder || ||	TRUE	igd	NA	NA	NA	NA	NA	NA	NA	0.00236979	330762	1.06873e-08	14	47296286	ukb-a-265	Whole body fat mass || id:ukb-a-265	TRUE	reported	igd	2	TRUE	NA	NA	1115	217677	0.493685	0.4152	1.36291153487371
91	rs1503527	T	C	T	C	0.015163	0.0331	0.479717	0.5757	FALSE	FALSE	FALSE	finn-b-C3_BLADDER	5	63020536	0.0435	218792	0.4463	Malignant neoplasm of bladder || id:finn-b-C3_BLADDER	Malignant neoplasm of bladder	Malignant neoplasm of bladder || ||	TRUE	igd	NA	NA	NA	NA	NA	NA	NA	0.00237104	330762	1.60687e-10	5	63020536	ukb-a-265	Whole body fat mass || id:ukb-a-265	TRUE	reported	igd	2	TRUE	NA	NA	1115	217677	0.479717	0.4243	1.36363043377133
92	rs1568489	G	A	G	A	0.0162771	-0.0352	0.574397	0.6106	FALSE	FALSE	FALSE	finn-b-C3_BLADDER	3	153673681	0.044	218792	0.4233	Malignant neoplasm of bladder || id:finn-b-C3_BLADDER	Malignant neoplasm of bladder	Malignant neoplasm of bladder || ||	TRUE	igd	NA	NA	NA	NA	NA	NA	NA	0.00240278	330762	1.25256e-11	3	153673681	ukb-a-265	Whole body fat mass || id:ukb-a-265	TRUE	reported	igd	2	TRUE	NA	NA	1115	217677	0.425603	0.3894	1.38188471457971
93	rs1652376	T	G	T	G	-0.0226845	-0.1097	0.464221	0.4814	FALSE	FALSE	FALSE	finn-b-C3_BLADDER	18	21109466	0.043	218792	0.0106999	Malignant neoplasm of bladder || id:finn-b-C3_BLADDER	Malignant neoplasm of bladder	Malignant neoplasm of bladder || ||	TRUE	igd	NA	NA	NA	NA	NA	NA	NA	0.00237576	330762	1.32648e-21	18	21109466	ukb-a-265	Whole body fat mass || id:ukb-a-265	TRUE	reported	igd	2	TRUE	NA	NA	1115	217677	0.464221	0.464221	1.36634499600874
94	rs1653892	C	T	C	T	-0.0169536	0.0626	0.69557	0.7033	FALSE	FALSE	FALSE	finn-b-C3_BLADDER	7	32399469	0.0471	218792	0.1839	Malignant neoplasm of bladder || id:finn-b-C3_BLADDER	Malignant neoplasm of bladder	Malignant neoplasm of bladder || ||	TRUE	igd	NA	NA	NA	NA	NA	NA	NA	0.0025936	330762	6.29796e-11	7	32399469	ukb-a-265	Whole body fat mass || id:ukb-a-265	TRUE	reported	igd	2	TRUE	NA	NA	1115	217677	0.30443	0.2967	1.49162894469487
95	rs17014332	C	T	C	T	0.0170506	0.0216	0.210609	0.1934	FALSE	FALSE	FALSE	finn-b-C3_BLADDER	1	209520450	0.0544	218792	0.6909	Malignant neoplasm of bladder || id:finn-b-C3_BLADDER	Malignant neoplasm of bladder	Malignant neoplasm of bladder || ||	TRUE	igd	NA	NA	NA	NA	NA	NA	NA	0.00290371	330762	4.30963e-09	1	209520450	ukb-a-265	Whole body fat mass || id:ukb-a-265	TRUE	reported	igd	2	TRUE	NA	NA	1115	217677	0.210609	0.210609	1.66997913440775
96	rs17024393	C	T	C	T	0.0643641	-0.2079	0.0257993	0.05543	FALSE	FALSE	FALSE	finn-b-C3_BLADDER	1	110154688	0.0943	218792	0.0273697	Malignant neoplasm of bladder || id:finn-b-C3_BLADDER	Malignant neoplasm of bladder	Malignant neoplasm of bladder || ||	TRUE	igd	NA	NA	NA	NA	NA	NA	NA	0.00749721	330762	9.11591e-18	1	110154688	ukb-a-265	Whole body fat mass || id:ukb-a-265	TRUE	reported	igd	2	TRUE	NA	NA	1115	217677	0.0257993	0.0257993	4.31178880338364
97	rs17218879	G	C	G	C	0.0141734	0.0034	0.336885	0.2863	FALSE	TRUE	FALSE	finn-b-C3_BLADDER	9	14768540	0.0475	218792	0.9421	Malignant neoplasm of bladder || id:finn-b-C3_BLADDER	Malignant neoplasm of bladder	Malignant neoplasm of bladder || ||	TRUE	igd	NA	NA	NA	NA	NA	NA	NA	0.00251593	330762	1.76779e-08	9	14768540	ukb-a-265	Whole body fat mass || id:ukb-a-265	TRUE	reported	igd	2	TRUE	NA	NA	1115	217677	0.336885	0.336885	1.44695944279232
98	rs1724551	A	G	A	G	-0.0160068	0.0145	0.512128	0.4578	FALSE	FALSE	FALSE	finn-b-C3_BLADDER	4	137064123	0.0432	218792	0.7361	Malignant neoplasm of bladder || id:finn-b-C3_BLADDER	Malignant neoplasm of bladder	Malignant neoplasm of bladder || ||	TRUE	igd	NA	NA	NA	NA	NA	NA	NA	0.00239092	330762	2.16272e-11	4	137064123	ukb-a-265	Whole body fat mass || id:ukb-a-265	TRUE	reported	igd	2	TRUE	NA	NA	1115	217677	0.487872	0.512128	1.37506380183908
99	rs17265513	C	T	C	T	0.0166791	-0.0106	0.199974	0.2841	FALSE	FALSE	FALSE	finn-b-C3_BLADDER	20	39832628	0.0478	218792	0.8249	Malignant neoplasm of bladder || id:finn-b-C3_BLADDER	Malignant neoplasm of bladder	Malignant neoplasm of bladder || ||	TRUE	igd	NA	NA	NA	NA	NA	NA	NA	0.00296156	330762	1.78427e-08	20	39832628	ukb-a-265	Whole body fat mass || id:ukb-a-265	TRUE	reported	igd	2	TRUE	NA	NA	1115	217677	0.199974	0.199974	1.70324977538962
100	rs17770336	T	C	T	C	0.0221272	0.0087	0.323821	0.3742	FALSE	FALSE	FALSE	finn-b-C3_BLADDER	9	28414625	0.0445	218792	0.8444	Malignant neoplasm of bladder || id:finn-b-C3_BLADDER	Malignant neoplasm of bladder	Malignant neoplasm of bladder || ||	TRUE	igd	NA	NA	NA	NA	NA	NA	NA	0.00252782	330762	2.07778e-18	9	28414625	ukb-a-265	Whole body fat mass || id:ukb-a-265	TRUE	reported	igd	2	TRUE	NA	NA	1115	217677	0.323821	0.323821	1.45379760910648
101	rs1782508	G	C	G	C	-0.0152142	-0.0305	0.656325	0.6685	FALSE	TRUE	FALSE	finn-b-C3_BLADDER	11	30243795	0.0457	218792	0.5046	Malignant neoplasm of bladder || id:finn-b-C3_BLADDER	Malignant neoplasm of bladder	Malignant neoplasm of bladder || ||	TRUE	igd	NA	NA	NA	NA	NA	NA	NA	0.00249099	330762	1.01186e-09	11	30243795	ukb-a-265	Whole body fat mass || id:ukb-a-265	TRUE	reported	igd	2	TRUE	NA	NA	1115	217677	0.343675	0.3315	1.43261597198699
102	rs1783541	T	C	T	C	0.0178194	0.0539	0.218469	0.08938	FALSE	FALSE	FALSE	finn-b-C3_BLADDER	11	65294799	0.0739	218792	0.4659	Malignant neoplasm of bladder || id:finn-b-C3_BLADDER	Malignant neoplasm of bladder	Malignant neoplasm of bladder || ||	TRUE	igd	NA	NA	NA	NA	NA	NA	NA	0.00287009	330762	5.34995e-10	11	65294799	ukb-a-265	Whole body fat mass || id:ukb-a-265	TRUE	reported	igd	2	TRUE	NA	NA	1115	217677	0.218469	0.218469	1.65064362965734
103	rs1834144	A	C	A	C	-0.0181611	-0.0552	0.374186	0.4462	FALSE	FALSE	FALSE	finn-b-C3_BLADDER	18	40744790	0.0432	218792	0.2013	Malignant neoplasm of bladder || id:finn-b-C3_BLADDER	Malignant neoplasm of bladder	Malignant neoplasm of bladder || ||	TRUE	igd	NA	NA	NA	NA	NA	NA	NA	0.00245543	330762	1.40378e-13	18	40744790	ukb-a-265	Whole body fat mass || id:ukb-a-265	TRUE	reported	igd	2	TRUE	NA	NA	1115	217677	0.374186	0.374186	1.41216473614748
104	rs1840126	C	A	C	A	-0.01311	-0.0115	0.56206	0.5272	FALSE	FALSE	FALSE	finn-b-C3_BLADDER	2	236896765	0.0432	218792	0.79	Malignant neoplasm of bladder || id:finn-b-C3_BLADDER	Malignant neoplasm of bladder	Malignant neoplasm of bladder || ||	TRUE	igd	NA	NA	NA	NA	NA	NA	NA	0.00238831	330762	4.03934e-08	2	236896765	ukb-a-265	Whole body fat mass || id:ukb-a-265	TRUE	reported	igd	2	TRUE	NA	NA	1115	217677	0.43794	0.4728	1.37356274094085
105	rs1879529	T	G	T	G	-0.0163902	0.0521	0.265099	0.3168	FALSE	FALSE	FALSE	finn-b-C3_BLADDER	15	89414295	0.0466	218792	0.2634	Malignant neoplasm of bladder || id:finn-b-C3_BLADDER	Malignant neoplasm of bladder	Malignant neoplasm of bladder || ||	TRUE	igd	NA	NA	NA	NA	NA	NA	NA	0.00270392	330762	1.34887e-09	15	89414295	ukb-a-265	Whole body fat mass || id:ukb-a-265	TRUE	reported	igd	2	TRUE	NA	NA	1115	217677	0.265099	0.265099	1.55507608580326
106	rs1881505	C	T	C	T	-0.0281302	0.2655	0.942104	0.9691	FALSE	FALSE	FALSE	finn-b-C3_BLADDER	11	1483177	0.1243	218792	0.0326896	Malignant neoplasm of bladder || id:finn-b-C3_BLADDER	Malignant neoplasm of bladder	Malignant neoplasm of bladder || ||	TRUE	igd	NA	NA	NA	NA	NA	NA	NA	0.00512203	330762	3.97667e-08	11	1483177	ukb-a-265	Whole body fat mass || id:ukb-a-265	TRUE	reported	igd	2	TRUE	NA	NA	1115	217677	0.0578959999999999	0.0309	2.94577737646339
107	rs1927626	T	C	T	C	0.027102	0.0538	0.936314	0.9538	FALSE	FALSE	FALSE	finn-b-C3_BLADDER	9	16587758	0.1026	218792	0.600101	Malignant neoplasm of bladder || id:finn-b-C3_BLADDER	Malignant neoplasm of bladder	Malignant neoplasm of bladder || ||	TRUE	igd	NA	NA	NA	NA	NA	NA	NA	0.00486107	330762	2.47292e-08	9	16587758	ukb-a-265	Whole body fat mass || id:ukb-a-265	TRUE	reported	igd	2	TRUE	NA	NA	1115	217677	0.063686	0.0462	2.79569429140495
108	rs1928496	T	C	T	C	0.0165622	4e-04	0.742388	0.6829	FALSE	FALSE	FALSE	finn-b-C3_BLADDER	13	31012904	0.0466	218792	0.994	Malignant neoplasm of bladder || id:finn-b-C3_BLADDER	Malignant neoplasm of bladder	Malignant neoplasm of bladder || ||	TRUE	igd	NA	NA	NA	NA	NA	NA	NA	0.00270652	330762	9.40503e-10	13	31012904	ukb-a-265	Whole body fat mass || id:ukb-a-265	TRUE	reported	igd	2	TRUE	NA	NA	1115	217677	0.257612	0.3171	1.55657139551031
109	rs1964599	T	C	T	C	-0.0186014	0.0961	0.343712	0.232	FALSE	FALSE	FALSE	finn-b-C3_BLADDER	12	124580119	0.0512	218792	0.0602907	Malignant neoplasm of bladder || id:finn-b-C3_BLADDER	Malignant neoplasm of bladder	Malignant neoplasm of bladder || ||	TRUE	igd	NA	NA	NA	NA	NA	NA	NA	0.00254861	330762	2.91273e-13	12	124580119	ukb-a-265	Whole body fat mass || id:ukb-a-265	TRUE	reported	igd	2	TRUE	NA	NA	1115	217677	0.343712	0.343712	1.46575433557171
110	rs2016469	A	G	A	G	0.0143302	-0.0778	0.373695	0.3546	FALSE	FALSE	FALSE	finn-b-C3_BLADDER	3	108023965	0.0449	218792	0.0828705	Malignant neoplasm of bladder || id:finn-b-C3_BLADDER	Malignant neoplasm of bladder	Malignant neoplasm of bladder || ||	TRUE	igd	NA	NA	NA	NA	NA	NA	NA	0.00246838	330762	6.42259e-09	3	108023965	ukb-a-265	Whole body fat mass || id:ukb-a-265	TRUE	reported	igd	2	TRUE	NA	NA	1115	217677	0.373695	0.373695	1.41961252872683
111	rs2072413	T	C	T	C	-0.0153543	0.0125	0.272655	0.2375	FALSE	FALSE	FALSE	finn-b-C3_BLADDER	7	150647969	0.0504	218792	0.8037	Malignant neoplasm of bladder || id:finn-b-C3_BLADDER	Malignant neoplasm of bladder	Malignant neoplasm of bladder || ||	TRUE	igd	NA	NA	NA	NA	NA	NA	NA	0.00267793	330762	9.83739e-09	7	150647969	ukb-a-265	Whole body fat mass || id:ukb-a-265	TRUE	reported	igd	2	TRUE	NA	NA	1115	217677	0.272655	0.272655	1.54012873992394
112	rs2102278	G	A	G	A	0.0161253	0.0181	0.322075	0.3309	FALSE	FALSE	FALSE	finn-b-C3_BLADDER	4	52818664	0.0461	218792	0.694201	Malignant neoplasm of bladder || id:finn-b-C3_BLADDER	Malignant neoplasm of bladder	Malignant neoplasm of bladder || ||	TRUE	igd	NA	NA	NA	NA	NA	NA	NA	0.00254105	330762	2.21386e-10	4	52818664	ukb-a-265	Whole body fat mass || id:ukb-a-265	TRUE	reported	igd	2	TRUE	NA	NA	1115	217677	0.322075	0.322075	1.4614064350389
113	rs2172131	C	T	C	T	-0.0167137	-0.0244	0.580636	0.5139	FALSE	FALSE	FALSE	finn-b-C3_BLADDER	10	133978962	0.0429	218792	0.5699	Malignant neoplasm of bladder || id:finn-b-C3_BLADDER	Malignant neoplasm of bladder	Malignant neoplasm of bladder || ||	TRUE	igd	NA	NA	NA	NA	NA	NA	NA	0.00240205	330762	3.45541e-12	10	133978962	ukb-a-265	Whole body fat mass || id:ukb-a-265	TRUE	reported	igd	2	TRUE	NA	NA	1115	217677	0.419364	0.4861	1.3814648776235
114	rs2181375	G	A	G	A	0.0190389	0.0399	0.598633	0.6012	FALSE	FALSE	FALSE	finn-b-C3_BLADDER	1	96940119	0.0437	218792	0.3611	Malignant neoplasm of bladder || id:finn-b-C3_BLADDER	Malignant neoplasm of bladder	Malignant neoplasm of bladder || ||	TRUE	igd	NA	NA	NA	NA	NA	NA	NA	0.00241547	330762	3.22849e-15	1	96940119	ukb-a-265	Whole body fat mass || id:ukb-a-265	TRUE	reported	igd	2	TRUE	NA	NA	1115	217677	0.401367	0.3988	1.38918297618835
115	rs2192527	G	A	G	A	0.0187338	-0.011	0.464952	0.3763	FALSE	FALSE	FALSE	finn-b-C3_BLADDER	4	18329824	0.0442	218792	0.8031	Malignant neoplasm of bladder || id:finn-b-C3_BLADDER	Malignant neoplasm of bladder	Malignant neoplasm of bladder || ||	TRUE	igd	NA	NA	NA	NA	NA	NA	NA	0.0023808	330762	3.59418e-15	4	18329824	ukb-a-265	Whole body fat mass || id:ukb-a-265	TRUE	reported	igd	2	TRUE	NA	NA	1115	217677	0.464952	0.464952	1.36924359636395
116	rs2239647	C	A	C	A	-0.0181735	-0.0277	0.551791	0.5708	FALSE	FALSE	FALSE	finn-b-C3_BLADDER	14	33292743	0.0435	218792	0.5246	Malignant neoplasm of bladder || id:finn-b-C3_BLADDER	Malignant neoplasm of bladder	Malignant neoplasm of bladder || ||	TRUE	igd	NA	NA	NA	NA	NA	NA	NA	0.00238404	330762	2.48599e-14	14	33292743	ukb-a-265	Whole body fat mass || id:ukb-a-265	TRUE	reported	igd	2	TRUE	NA	NA	1115	217677	0.448209	0.4292	1.37110698230658
118	rs2287214	G	A	G	A	0.0181569	0.0589	0.397832	0.3807	FALSE	FALSE	FALSE	finn-b-C3_BLADDER	12	108090518	0.0442	218792	0.1826	Malignant neoplasm of bladder || id:finn-b-C3_BLADDER	Malignant neoplasm of bladder	Malignant neoplasm of bladder || ||	TRUE	igd	NA	NA	NA	NA	NA	NA	NA	0.00242056	330762	6.34308e-14	12	108090518	ukb-a-265	Whole body fat mass || id:ukb-a-265	TRUE	reported	igd	2	TRUE	NA	NA	1115	217677	0.397832	0.397832	1.39211033249946
119	rs2289379	T	C	T	C	-0.0166901	-0.0459	0.394972	0.5151	FALSE	FALSE	FALSE	finn-b-C3_BLADDER	7	44804225	0.0431	218792	0.2875	Malignant neoplasm of bladder || id:finn-b-C3_BLADDER	Malignant neoplasm of bladder	Malignant neoplasm of bladder || ||	TRUE	igd	NA	NA	NA	NA	NA	NA	NA	0.00243195	330762	6.76083e-12	7	44804225	ukb-a-265	Whole body fat mass || id:ukb-a-265	TRUE	reported	igd	2	TRUE	NA	NA	1115	217677	0.394972	0.394972	1.39866093925458
120	rs2292238	C	A	C	A	-0.0133854	-0.1064	0.408667	0.3931	FALSE	FALSE	FALSE	finn-b-C3_BLADDER	12	56493822	0.0439	218792	0.0152799	Malignant neoplasm of bladder || id:finn-b-C3_BLADDER	Malignant neoplasm of bladder	Malignant neoplasm of bladder || ||	TRUE	igd	NA	NA	NA	NA	NA	NA	NA	0.00241502	330762	2.98284e-08	12	56493822	ukb-a-265	Whole body fat mass || id:ukb-a-265	TRUE	reported	igd	2	TRUE	NA	NA	1115	217677	0.408667	0.408667	1.38892417258521
121	rs2307111	C	T	C	T	-0.0269424	-0.0506	0.393183	0.4266	FALSE	FALSE	FALSE	finn-b-C3_BLADDER	5	75003678	0.0435	218792	0.2447	Malignant neoplasm of bladder || id:finn-b-C3_BLADDER	Malignant neoplasm of bladder	Malignant neoplasm of bladder || ||	TRUE	igd	NA	NA	NA	NA	NA	NA	NA	0.00242838	330762	1.34493e-28	5	75003678	ukb-a-265	Whole body fat mass || id:ukb-a-265	TRUE	reported	igd	2	TRUE	NA	NA	1115	217677	0.393183	0.393183	1.39660776400298
122	rs2370982	T	C	T	C	0.0273096	-0.0073	0.215336	0.237	FALSE	FALSE	FALSE	finn-b-C3_BLADDER	14	79890677	0.0502	218792	0.8841	Malignant neoplasm of bladder || id:finn-b-C3_BLADDER	Malignant neoplasm of bladder	Malignant neoplasm of bladder || ||	TRUE	igd	NA	NA	NA	NA	NA	NA	NA	0.00290477	330762	5.40505e-21	14	79890677	ukb-a-265	Whole body fat mass || id:ukb-a-265	TRUE	reported	igd	2	TRUE	NA	NA	1115	217677	0.215336	0.215336	1.67058876067293
123	rs2374947	G	A	G	A	0.0160316	-0.0024	0.760979	0.7466	FALSE	FALSE	FALSE	finn-b-C3_BLADDER	12	108327605	0.0492	218792	0.9612	Malignant neoplasm of bladder || id:finn-b-C3_BLADDER	Malignant neoplasm of bladder	Malignant neoplasm of bladder || ||	TRUE	igd	NA	NA	NA	NA	NA	NA	NA	0.00279058	330762	9.20556e-09	12	108327605	ukb-a-265	Whole body fat mass || id:ukb-a-265	TRUE	reported	igd	2	TRUE	NA	NA	1115	217677	0.239021	0.2534	1.6049159085775
125	rs2425024	C	A	C	A	0.0161534	-0.0342	0.323742	0.3319	FALSE	FALSE	FALSE	finn-b-C3_BLADDER	20	33844938	0.0459	218792	0.4556	Malignant neoplasm of bladder || id:finn-b-C3_BLADDER	Malignant neoplasm of bladder	Malignant neoplasm of bladder || ||	TRUE	igd	NA	NA	NA	NA	NA	NA	NA	0.00253038	330762	1.72962e-10	20	33844938	ukb-a-265	Whole body fat mass || id:ukb-a-265	TRUE	reported	igd	2	TRUE	NA	NA	1115	217677	0.323742	0.323742	1.45526991404881
126	rs2439823	G	A	G	A	0.0196182	0.1044	0.547705	0.4896	FALSE	FALSE	FALSE	finn-b-C3_BLADDER	10	99778226	0.043	218792	0.0152598	Malignant neoplasm of bladder || id:finn-b-C3_BLADDER	Malignant neoplasm of bladder	Malignant neoplasm of bladder || ||	TRUE	igd	NA	NA	NA	NA	NA	NA	NA	0.00238642	330762	2.02955e-16	10	99778226	ukb-a-265	Whole body fat mass || id:ukb-a-265	TRUE	reported	igd	2	TRUE	NA	NA	1115	217677	0.452295	0.5104	1.37247576580765
127	rs245775	G	A	G	A	0.0195898	0.0224	0.728826	0.6753	FALSE	FALSE	FALSE	finn-b-C3_BLADDER	5	170532105	0.0459	218792	0.6264	Malignant neoplasm of bladder || id:finn-b-C3_BLADDER	Malignant neoplasm of bladder	Malignant neoplasm of bladder || ||	TRUE	igd	NA	NA	NA	NA	NA	NA	NA	0.00266747	330762	2.07826e-13	5	170532105	ukb-a-265	Whole body fat mass || id:ukb-a-265	TRUE	reported	igd	2	TRUE	NA	NA	1115	217677	0.271174	0.3247	1.53411299394865
128	rs2479958	G	A	G	A	-0.0166449	-0.0449	0.515151	0.5087	FALSE	FALSE	FALSE	finn-b-C3_BLADDER	13	111984244	0.0431	218792	0.2972	Malignant neoplasm of bladder || id:finn-b-C3_BLADDER	Malignant neoplasm of bladder	Malignant neoplasm of bladder || ||	TRUE	igd	NA	NA	NA	NA	NA	NA	NA	0.00239644	330762	3.77311e-12	13	111984244	ukb-a-265	Whole body fat mass || id:ukb-a-265	TRUE	reported	igd	2	TRUE	NA	NA	1115	217677	0.484849	0.4913	1.37823845937098
129	rs2482398	A	C	A	C	-0.0145243	-0.0467	0.5225	0.4927	FALSE	FALSE	FALSE	finn-b-C3_BLADDER	6	83432845	0.043	218792	0.2776	Malignant neoplasm of bladder || id:finn-b-C3_BLADDER	Malignant neoplasm of bladder	Malignant neoplasm of bladder || ||	TRUE	igd	NA	NA	NA	NA	NA	NA	NA	0.00238555	330762	1.14127e-09	6	83432845	ukb-a-265	Whole body fat mass || id:ukb-a-265	TRUE	reported	igd	2	TRUE	NA	NA	1115	217677	0.4775	0.5073	1.37197541217491
130	rs2494196	A	C	A	C	0.0220201	0.0289	0.287662	0.2975	FALSE	FALSE	FALSE	finn-b-C3_BLADDER	1	219762581	0.047	218792	0.5384	Malignant neoplasm of bladder || id:finn-b-C3_BLADDER	Malignant neoplasm of bladder	Malignant neoplasm of bladder || ||	TRUE	igd	NA	NA	NA	NA	NA	NA	NA	0.00261729	330762	4.00037e-17	1	219762581	ukb-a-265	Whole body fat mass || id:ukb-a-265	TRUE	reported	igd	2	TRUE	NA	NA	1115	217677	0.287662	0.287662	1.50525351660257
131	rs2499468	A	C	A	C	0.0147145	0.0286	0.652736	0.7344	FALSE	FALSE	FALSE	finn-b-C3_BLADDER	6	51809081	0.0485	218792	0.5546	Malignant neoplasm of bladder || id:finn-b-C3_BLADDER	Malignant neoplasm of bladder	Malignant neoplasm of bladder || ||	TRUE	igd	NA	NA	NA	NA	NA	NA	NA	0.00249282	330762	3.57816e-09	6	51809081	ukb-a-265	Whole body fat mass || id:ukb-a-265	TRUE	reported	igd	2	TRUE	NA	NA	1115	217677	0.347264	0.2656	1.43366843997311
132	rs252749	A	G	A	G	-0.0200685	-0.1105	0.246565	0.1858	FALSE	FALSE	FALSE	finn-b-C3_BLADDER	5	77389973	0.0548	218792	0.0438995	Malignant neoplasm of bladder || id:finn-b-C3_BLADDER	Malignant neoplasm of bladder	Malignant neoplasm of bladder || ||	TRUE	igd	NA	NA	NA	NA	NA	NA	NA	0.00274343	330762	2.57691e-13	5	77389973	ukb-a-265	Whole body fat mass || id:ukb-a-265	TRUE	reported	igd	2	TRUE	NA	NA	1115	217677	0.246565	0.246565	1.57779904215925
133	rs2606228	C	A	C	A	-0.0140551	0.1005	0.642769	0.5875	FALSE	FALSE	FALSE	finn-b-C3_BLADDER	3	183537759	0.0438	218792	0.02175	Malignant neoplasm of bladder || id:finn-b-C3_BLADDER	Malignant neoplasm of bladder	Malignant neoplasm of bladder || ||	TRUE	igd	NA	NA	NA	NA	NA	NA	NA	0.00250165	330762	1.92943e-08	3	183537759	ukb-a-265	Whole body fat mass || id:ukb-a-265	TRUE	reported	igd	2	TRUE	NA	NA	1115	217677	0.357231	0.4125	1.4387467417859
134	rs2678204	G	T	G	T	0.0238723	0.0217	0.341813	0.2962	FALSE	FALSE	FALSE	finn-b-C3_BLADDER	1	201800511	0.0473	218792	0.6462	Malignant neoplasm of bladder || id:finn-b-C3_BLADDER	Malignant neoplasm of bladder	Malignant neoplasm of bladder || ||	TRUE	igd	NA	NA	NA	NA	NA	NA	NA	0.00250065	330762	1.35114e-21	1	201800511	ukb-a-265	Whole body fat mass || id:ukb-a-265	TRUE	reported	igd	2	TRUE	NA	NA	1115	217677	0.341813	0.341813	1.4381716226678
135	rs2814943	A	G	A	G	0.0463972	-0.1747	0.139971	0.2027	FALSE	FALSE	FALSE	finn-b-C3_BLADDER	6	34552736	0.0549	218792	0.00145999	Malignant neoplasm of bladder || id:finn-b-C3_BLADDER	Malignant neoplasm of bladder	Malignant neoplasm of bladder || ||	TRUE	igd	NA	NA	NA	NA	NA	NA	NA	0.00340994	330762	3.76357e-42	6	34552736	ukb-a-265	Whole body fat mass || id:ukb-a-265	TRUE	reported	igd	2	TRUE	NA	NA	1115	217677	0.139971	0.139971	1.9611216855617
136	rs28366156	C	T	C	T	-0.0281243	-0.0252	0.131356	0.07094	FALSE	FALSE	FALSE	finn-b-C3_BLADDER	6	31671498	0.0821	218792	0.758799	Malignant neoplasm of bladder || id:finn-b-C3_BLADDER	Malignant neoplasm of bladder	Malignant neoplasm of bladder || ||	TRUE	igd	NA	NA	NA	NA	NA	NA	NA	0.00350733	330762	1.07226e-15	6	31671498	ukb-a-265	Whole body fat mass || id:ukb-a-265	TRUE	reported	igd	2	TRUE	NA	NA	1115	217677	0.131356	0.131356	2.0171325364731
137	rs2861685	C	T	C	T	-0.0165258	-0.0481	0.411371	0.4128	FALSE	FALSE	FALSE	finn-b-C3_BLADDER	2	67837553	0.0437	218792	0.2705	Malignant neoplasm of bladder || id:finn-b-C3_BLADDER	Malignant neoplasm of bladder	Malignant neoplasm of bladder || ||	TRUE	igd	NA	NA	NA	NA	NA	NA	NA	0.00240459	330762	6.31393e-12	2	67837553	ukb-a-265	Whole body fat mass || id:ukb-a-265	TRUE	reported	igd	2	TRUE	NA	NA	1115	217677	0.411371	0.411371	1.38292568018346
138	rs28636067	A	G	A	G	0.0194995	-0.0424	0.129916	0.08939	FALSE	FALSE	FALSE	finn-b-C3_BLADDER	5	199415	0.0751	218792	0.5728	Malignant neoplasm of bladder || id:finn-b-C3_BLADDER	Malignant neoplasm of bladder	Malignant neoplasm of bladder || ||	TRUE	igd	NA	NA	NA	NA	NA	NA	NA	0.00352998	330762	3.31673e-08	5	199415	ukb-a-265	Whole body fat mass || id:ukb-a-265	TRUE	reported	igd	2	TRUE	NA	NA	1115	217677	0.129916	0.129916	2.03015898449799
139	rs2869950	T	C	T	C	-0.0148002	-0.0281	0.377865	0.4086	FALSE	FALSE	FALSE	finn-b-C3_BLADDER	4	89742764	0.0435	218792	0.5189	Malignant neoplasm of bladder || id:finn-b-C3_BLADDER	Malignant neoplasm of bladder	Malignant neoplasm of bladder || ||	TRUE	igd	NA	NA	NA	NA	NA	NA	NA	0.00251487	330762	3.98245e-09	4	89742764	ukb-a-265	Whole body fat mass || id:ukb-a-265	TRUE	reported	igd	2	TRUE	NA	NA	1115	217677	0.377865	0.377865	1.44634981652714
140	rs2917705	A	G	A	G	-0.0200881	0.0634	0.139388	0.1091	FALSE	FALSE	FALSE	finn-b-C3_BLADDER	16	64339094	0.0686	218792	0.3553	Malignant neoplasm of bladder || id:finn-b-C3_BLADDER	Malignant neoplasm of bladder	Malignant neoplasm of bladder || ||	TRUE	igd	NA	NA	NA	NA	NA	NA	NA	0.00342641	330762	4.55743e-09	16	64339094	ukb-a-265	Whole body fat mass || id:ukb-a-265	TRUE	reported	igd	2	TRUE	NA	NA	1115	217677	0.139388	0.139388	1.97059389743674
141	rs2954021	G	A	G	A	0.0164638	0.0115	0.505955	0.536	FALSE	FALSE	FALSE	finn-b-C3_BLADDER	8	126482077	0.0429	218792	0.7877	Malignant neoplasm of bladder || id:finn-b-C3_BLADDER	Malignant neoplasm of bladder	Malignant neoplasm of bladder || ||	TRUE	igd	NA	NA	NA	NA	NA	NA	NA	0.00237053	330762	3.78704e-12	8	126482077	ukb-a-265	Whole body fat mass || id:ukb-a-265	TRUE	reported	igd	2	TRUE	NA	NA	1115	217677	0.494045	0.464	1.3633371230211
142	rs314279	A	C	A	C	-0.0232539	-0.0364	0.883747	0.8768	FALSE	FALSE	FALSE	finn-b-C3_BLADDER	6	105402083	0.0654	218792	0.577801	Malignant neoplasm of bladder || id:finn-b-C3_BLADDER	Malignant neoplasm of bladder	Malignant neoplasm of bladder || ||	TRUE	igd	NA	NA	NA	NA	NA	NA	NA	0.00370566	330762	3.49551e-10	6	105402083	ukb-a-265	Whole body fat mass || id:ukb-a-265	TRUE	reported	igd	2	TRUE	NA	NA	1115	217677	0.116253	0.1232	2.13119591116517
143	rs34045288	T	C	T	C	0.0223311	-0.0063	0.335903	0.3767	FALSE	FALSE	FALSE	finn-b-C3_BLADDER	6	40369081	0.0443	218792	0.887	Malignant neoplasm of bladder || id:finn-b-C3_BLADDER	Malignant neoplasm of bladder	Malignant neoplasm of bladder || ||	TRUE	igd	NA	NA	NA	NA	NA	NA	NA	0.0025104	330762	5.84655e-19	6	40369081	ukb-a-265	Whole body fat mass || id:ukb-a-265	TRUE	reported	igd	2	TRUE	NA	NA	1115	217677	0.335903	0.335903	1.44377903406924
144	rs34517439	A	C	A	C	0.0403863	-0.0125	0.125765	0.127	FALSE	FALSE	FALSE	finn-b-C3_BLADDER	1	78450517	0.0645	218792	0.8461	Malignant neoplasm of bladder || id:finn-b-C3_BLADDER	Malignant neoplasm of bladder	Malignant neoplasm of bladder || ||	TRUE	igd	NA	NA	NA	NA	NA	NA	NA	0.00363374	330762	1.08218e-28	1	78450517	ukb-a-265	Whole body fat mass || id:ukb-a-265	TRUE	reported	igd	2	TRUE	NA	NA	1115	217677	0.125765	0.125765	2.08983334419167
145	rs34769775	T	C	T	C	-0.0184682	0.1023	0.297863	0.2668	FALSE	FALSE	FALSE	finn-b-C3_BLADDER	15	80989172	0.0483	218792	0.0341397	Malignant neoplasm of bladder || id:finn-b-C3_BLADDER	Malignant neoplasm of bladder	Malignant neoplasm of bladder || ||	TRUE	igd	NA	NA	NA	NA	NA	NA	NA	0.00258717	330762	9.46237e-13	15	80989172	ukb-a-265	Whole body fat mass || id:ukb-a-265	TRUE	reported	igd	2	TRUE	NA	NA	1115	217677	0.297863	0.297863	1.48793092876551
146	rs34966008	T	C	T	C	-0.0175854	0.018	0.408148	0.3692	FALSE	FALSE	FALSE	finn-b-C3_BLADDER	17	34919623	0.0446	218792	0.686	Malignant neoplasm of bladder || id:finn-b-C3_BLADDER	Malignant neoplasm of bladder	Malignant neoplasm of bladder || ||	TRUE	igd	NA	NA	NA	NA	NA	NA	NA	0.00240977	330762	2.93697e-13	17	34919623	ukb-a-265	Whole body fat mass || id:ukb-a-265	TRUE	reported	igd	2	TRUE	NA	NA	1115	217677	0.408148	0.408148	1.3859047972152
147	rs35589149	C	G	C	G	0.0217453	-0.0973	0.132481	0.1384	FALSE	TRUE	FALSE	finn-b-C3_BLADDER	7	6426273	0.0615	218792	0.1139	Malignant neoplasm of bladder || id:finn-b-C3_BLADDER	Malignant neoplasm of bladder	Malignant neoplasm of bladder || ||	TRUE	igd	NA	NA	NA	NA	NA	NA	NA	0.00349994	330762	5.20295e-10	7	6426273	ukb-a-265	Whole body fat mass || id:ukb-a-265	TRUE	reported	igd	2	TRUE	NA	NA	1115	217677	0.132481	0.132481	2.01288240619037
148	rs35697691	G	C	G	C	0.0249407	0.1452	0.0886539	0.04206	FALSE	TRUE	FALSE	finn-b-C3_BLADDER	15	52353498	0.1079	218792	0.1785	Malignant neoplasm of bladder || id:finn-b-C3_BLADDER	Malignant neoplasm of bladder	Malignant neoplasm of bladder || ||	TRUE	igd	NA	NA	NA	NA	NA	NA	NA	0.00421674	330762	3.32836e-09	15	52353498	ukb-a-265	Whole body fat mass || id:ukb-a-265	TRUE	reported	igd	2	TRUE	NA	NA	1115	217677	0.0886539	0.0886539	2.42512779004188
149	rs35851183	G	A	G	A	0.0160464	-0.01	0.357777	0.3043	FALSE	FALSE	FALSE	finn-b-C3_BLADDER	4	80717182	0.0468	218792	0.8311	Malignant neoplasm of bladder || id:finn-b-C3_BLADDER	Malignant neoplasm of bladder	Malignant neoplasm of bladder || ||	TRUE	igd	NA	NA	NA	NA	NA	NA	NA	0.00247429	330762	8.86952e-11	4	80717182	ukb-a-265	Whole body fat mass || id:ukb-a-265	TRUE	reported	igd	2	TRUE	NA	NA	1115	217677	0.357777	0.357777	1.42301148271478
150	rs35882248	T	C	T	C	0.0207084	-0.0475	0.314642	0.3154	FALSE	FALSE	FALSE	finn-b-C3_BLADDER	2	230627955	0.0463	218792	0.3046	Malignant neoplasm of bladder || id:finn-b-C3_BLADDER	Malignant neoplasm of bladder	Malignant neoplasm of bladder || ||	TRUE	igd	NA	NA	NA	NA	NA	NA	NA	0.0025543	330762	5.19398e-16	2	230627955	ukb-a-265	Whole body fat mass || id:ukb-a-265	TRUE	reported	igd	2	TRUE	NA	NA	1115	217677	0.314642	0.314642	1.46902676335368
151	rs3730071	A	C	A	C	-0.0406874	0.2649	0.030313	0.01047	FALSE	FALSE	FALSE	finn-b-C3_BLADDER	12	49168798	0.2124	218792	0.2123	Malignant neoplasm of bladder || id:finn-b-C3_BLADDER	Malignant neoplasm of bladder	Malignant neoplasm of bladder || ||	TRUE	igd	NA	NA	NA	NA	NA	NA	NA	0.00690859	330762	3.87981e-09	12	49168798	ukb-a-265	Whole body fat mass || id:ukb-a-265	TRUE	reported	igd	2	TRUE	NA	NA	1115	217677	0.030313	0.030313	3.97326218808972
152	rs3737992	A	G	A	G	-0.0191356	-0.1115	0.168479	0.191	FALSE	FALSE	FALSE	finn-b-C3_BLADDER	1	33234128	0.0544	218792	0.0405798	Malignant neoplasm of bladder || id:finn-b-C3_BLADDER	Malignant neoplasm of bladder	Malignant neoplasm of bladder || ||	TRUE	igd	NA	NA	NA	NA	NA	NA	NA	0.00316634	330762	1.51022e-09	1	33234128	ukb-a-265	Whole body fat mass || id:ukb-a-265	TRUE	reported	igd	2	TRUE	NA	NA	1115	217677	0.168479	0.168479	1.82102266839341
153	rs3766823	A	G	A	G	0.0218025	0.0178	0.171635	0.219	FALSE	FALSE	FALSE	finn-b-C3_BLADDER	1	32197257	0.0525	218792	0.7347	Malignant neoplasm of bladder || id:finn-b-C3_BLADDER	Malignant neoplasm of bladder	Malignant neoplasm of bladder || ||	TRUE	igd	NA	NA	NA	NA	NA	NA	NA	0.00314264	330762	3.99393e-12	1	32197257	ukb-a-265	Whole body fat mass || id:ukb-a-265	TRUE	reported	igd	2	TRUE	NA	NA	1115	217677	0.171635	0.171635	1.80739234529452
154	rs3784699	C	T	C	T	0.0227556	0.0406	0.603021	0.6449	FALSE	FALSE	FALSE	finn-b-C3_BLADDER	15	68007591	0.0448	218792	0.3652	Malignant neoplasm of bladder || id:finn-b-C3_BLADDER	Malignant neoplasm of bladder	Malignant neoplasm of bladder || ||	TRUE	igd	NA	NA	NA	NA	NA	NA	NA	0.00242418	330762	6.21584e-21	15	68007591	ukb-a-265	Whole body fat mass || id:ukb-a-265	TRUE	reported	igd	2	TRUE	NA	NA	1115	217677	0.396979	0.3551	1.39419226370697
155	rs3803286	G	A	G	A	-0.0194621	-0.033	0.666379	0.6625	FALSE	FALSE	FALSE	finn-b-C3_BLADDER	14	103246470	0.0454	218792	0.4674	Malignant neoplasm of bladder || id:finn-b-C3_BLADDER	Malignant neoplasm of bladder	Malignant neoplasm of bladder || ||	TRUE	igd	NA	NA	NA	NA	NA	NA	NA	0.00251011	330762	8.96809e-15	14	103246470	ukb-a-265	Whole body fat mass || id:ukb-a-265	TRUE	reported	igd	2	TRUE	NA	NA	1115	217677	0.333621	0.3375	1.443612249525
156	rs3814883	T	C	T	C	0.0271425	0.019	0.483348	0.4119	FALSE	FALSE	FALSE	finn-b-C3_BLADDER	16	29994922	0.0435	218792	0.662	Malignant neoplasm of bladder || id:finn-b-C3_BLADDER	Malignant neoplasm of bladder	Malignant neoplasm of bladder || ||	TRUE	igd	NA	NA	NA	NA	NA	NA	NA	0.00237868	330762	3.74197e-30	16	29994922	ukb-a-265	Whole body fat mass || id:ukb-a-265	TRUE	reported	igd	2	TRUE	NA	NA	1115	217677	0.483348	0.483348	1.36802434383358
157	rs3826408	T	C	T	C	0.0133047	0.0617	0.457214	0.5112	FALSE	FALSE	FALSE	finn-b-C3_BLADDER	17	7101292	0.043	218792	0.1514	Malignant neoplasm of bladder || id:finn-b-C3_BLADDER	Malignant neoplasm of bladder	Malignant neoplasm of bladder || ||	TRUE	igd	NA	NA	NA	NA	NA	NA	NA	0.00237784	330762	2.20425e-08	17	7101292	ukb-a-265	Whole body fat mass || id:ukb-a-265	TRUE	reported	igd	2	TRUE	NA	NA	1115	217677	0.457214	0.457214	1.36754124377438
158	rs3864311	G	T	G	T	-0.0146516	0.0529	0.322505	0.4016	FALSE	FALSE	FALSE	finn-b-C3_BLADDER	6	13192759	0.0439	218792	0.2283	Malignant neoplasm of bladder || id:finn-b-C3_BLADDER	Malignant neoplasm of bladder	Malignant neoplasm of bladder || ||	TRUE	igd	NA	NA	NA	NA	NA	NA	NA	0.00255337	330762	9.58076e-09	6	13192759	ukb-a-265	Whole body fat mass || id:ukb-a-265	TRUE	reported	igd	2	TRUE	NA	NA	1115	217677	0.322505	0.322505	1.46849190257385
159	rs40071	C	T	C	T	-0.0206223	0.0539	0.179293	0.2114	FALSE	FALSE	FALSE	finn-b-C3_BLADDER	5	107496102	0.0525	218792	0.3049	Malignant neoplasm of bladder || id:finn-b-C3_BLADDER	Malignant neoplasm of bladder	Malignant neoplasm of bladder || ||	TRUE	igd	NA	NA	NA	NA	NA	NA	NA	0.0030954	330762	2.70147e-11	5	107496102	ukb-a-265	Whole body fat mass || id:ukb-a-265	TRUE	reported	igd	2	TRUE	NA	NA	1115	217677	0.179293	0.179293	1.78022371815565
160	rs412522	C	T	C	T	0.0149568	0.0674	0.515203	0.5346	FALSE	FALSE	FALSE	finn-b-C3_BLADDER	6	160727102	0.043	218792	0.1171	Malignant neoplasm of bladder || id:finn-b-C3_BLADDER	Malignant neoplasm of bladder	Malignant neoplasm of bladder || ||	TRUE	igd	NA	NA	NA	NA	NA	NA	NA	0.00236431	330762	2.51826e-10	6	160727102	ukb-a-265	Whole body fat mass || id:ukb-a-265	TRUE	reported	igd	2	TRUE	NA	NA	1115	217677	0.484797	0.4654	1.35975988210654
161	rs429358	C	T	C	T	-0.0226212	-0.0448	0.156331	0.1826	FALSE	FALSE	FALSE	finn-b-C3_BLADDER	19	45411941	0.0574	218792	0.4344	Malignant neoplasm of bladder || id:finn-b-C3_BLADDER	Malignant neoplasm of bladder	Malignant neoplasm of bladder || ||	TRUE	igd	NA	NA	NA	NA	NA	NA	NA	0.00326297	330762	4.13619e-12	19	45411941	ukb-a-265	Whole body fat mass || id:ukb-a-265	TRUE	reported	igd	2	TRUE	NA	NA	1115	217677	0.156331	0.156331	1.87659642877506
162	rs4471907	A	G	A	G	0.0134038	0.0096	0.528762	0.524	FALSE	FALSE	FALSE	finn-b-C3_BLADDER	2	193870095	0.0432	218792	0.8243	Malignant neoplasm of bladder || id:finn-b-C3_BLADDER	Malignant neoplasm of bladder	Malignant neoplasm of bladder || ||	TRUE	igd	NA	NA	NA	NA	NA	NA	NA	0.00237542	330762	1.67529e-08	2	193870095	ukb-a-265	Whole body fat mass || id:ukb-a-265	TRUE	reported	igd	2	TRUE	NA	NA	1115	217677	0.471238	0.476	1.36614945550859
163	rs4477562	T	C	T	C	0.0260001	0.1185	0.128516	0.14	FALSE	FALSE	FALSE	finn-b-C3_BLADDER	13	54104968	0.0621	218792	0.0565796	Malignant neoplasm of bladder || id:finn-b-C3_BLADDER	Malignant neoplasm of bladder	Malignant neoplasm of bladder || ||	TRUE	igd	NA	NA	NA	NA	NA	NA	NA	0.00356597	330762	3.07964e-13	13	54104968	ukb-a-265	Whole body fat mass || id:ukb-a-265	TRUE	reported	igd	2	TRUE	NA	NA	1115	217677	0.128516	0.128516	2.05085752155828
164	rs4482463	A	C	A	C	-0.0309639	-0.0032	0.924181	0.9401	FALSE	FALSE	FALSE	finn-b-C3_BLADDER	2	205375909	0.0908	218792	0.9715	Malignant neoplasm of bladder || id:finn-b-C3_BLADDER	Malignant neoplasm of bladder	Malignant neoplasm of bladder || ||	TRUE	igd	NA	NA	NA	NA	NA	NA	NA	0.00448481	330762	5.05825e-12	2	205375909	ukb-a-265	Whole body fat mass || id:ukb-a-265	TRUE	reported	igd	2	TRUE	NA	NA	1115	217677	0.075819	0.0599	2.57929997202999
165	rs4502882	T	C	T	C	-0.0161647	0.0016	0.656893	0.699	FALSE	FALSE	FALSE	finn-b-C3_BLADDER	5	153093998	0.0468	218792	0.9719	Malignant neoplasm of bladder || id:finn-b-C3_BLADDER	Malignant neoplasm of bladder	Malignant neoplasm of bladder || ||	TRUE	igd	NA	NA	NA	NA	NA	NA	NA	0.00249461	330762	9.1939e-11	5	153093998	ukb-a-265	Whole body fat mass || id:ukb-a-265	TRUE	reported	igd	2	TRUE	NA	NA	1115	217677	0.343107	0.301	1.4346979031945
166	rs4503172	T	C	T	C	-0.0139496	-0.043	0.607824	0.6101	FALSE	FALSE	FALSE	finn-b-C3_BLADDER	9	124640841	0.0439	218792	0.3269	Malignant neoplasm of bladder || id:finn-b-C3_BLADDER	Malignant neoplasm of bladder	Malignant neoplasm of bladder || ||	TRUE	igd	NA	NA	NA	NA	NA	NA	NA	0.00242863	330762	9.26339e-09	9	124640841	ukb-a-265	Whole body fat mass || id:ukb-a-265	TRUE	reported	igd	2	TRUE	NA	NA	1115	217677	0.392176	0.3899	1.3967515437825
167	rs4549080	T	C	T	C	0.0160226	0.0441	0.341009	0.3155	FALSE	FALSE	FALSE	finn-b-C3_BLADDER	2	229011464	0.0463	218792	0.3409	Malignant neoplasm of bladder || id:finn-b-C3_BLADDER	Malignant neoplasm of bladder	Malignant neoplasm of bladder || ||	TRUE	igd	TRUE	rs4549080	rs4399718	T	C	A	G	0.00250003	330762	1.46703e-10	2	229008447	ukb-a-265	Whole body fat mass || id:ukb-a-265	TRUE	reported	igd	2	TRUE	NA	NA	1115	217677	0.341009	0.341009	1.43781504881458
169	rs4673617	T	C	T	C	0.0163656	0.0627	0.271641	0.2608	FALSE	FALSE	FALSE	finn-b-C3_BLADDER	2	212290579	0.0488	218792	0.1983	Malignant neoplasm of bladder || id:finn-b-C3_BLADDER	Malignant neoplasm of bladder	Malignant neoplasm of bladder || ||	TRUE	igd	NA	NA	NA	NA	NA	NA	NA	0.00267219	330762	9.11339e-10	2	212290579	ukb-a-265	Whole body fat mass || id:ukb-a-265	TRUE	reported	igd	2	TRUE	NA	NA	1115	217677	0.271641	0.271641	1.53682755618606
170	rs4718964	T	G	T	G	0.0172948	0.0473	0.412194	0.41	FALSE	FALSE	FALSE	finn-b-C3_BLADDER	7	70038969	0.0438	218792	0.2792	Malignant neoplasm of bladder || id:finn-b-C3_BLADDER	Malignant neoplasm of bladder	Malignant neoplasm of bladder || ||	TRUE	igd	NA	NA	NA	NA	NA	NA	NA	0.00241315	330762	7.68776e-13	7	70038969	ukb-a-265	Whole body fat mass || id:ukb-a-265	TRUE	reported	igd	2	TRUE	NA	NA	1115	217677	0.412194	0.412194	1.38784869983437
171	rs4794222	G	A	G	A	-0.0149729	-0.051	0.744285	0.7636	FALSE	FALSE	FALSE	finn-b-C3_BLADDER	17	49383659	0.0503	218792	0.3102	Malignant neoplasm of bladder || id:finn-b-C3_BLADDER	Malignant neoplasm of bladder	Malignant neoplasm of bladder || ||	TRUE	igd	NA	NA	NA	NA	NA	NA	NA	0.00272403	330762	3.87445e-08	17	49383659	ukb-a-265	Whole body fat mass || id:ukb-a-265	TRUE	reported	igd	2	TRUE	NA	NA	1115	217677	0.255715	0.2364	1.56664173126818
172	rs4864201	C	T	C	T	-0.01525	0.0397	0.6533	0.6169	FALSE	FALSE	FALSE	finn-b-C3_BLADDER	4	130731284	0.0445	218792	0.3717	Malignant neoplasm of bladder || id:finn-b-C3_BLADDER	Malignant neoplasm of bladder	Malignant neoplasm of bladder || ||	TRUE	igd	NA	NA	NA	NA	NA	NA	NA	0.00248694	330762	8.6872e-10	4	130731284	ukb-a-265	Whole body fat mass || id:ukb-a-265	TRUE	reported	igd	2	TRUE	NA	NA	1115	217677	0.3467	0.3831	1.4302867395587
173	rs4876611	G	A	G	A	0.0217488	0.0435	0.715809	0.6908	FALSE	FALSE	FALSE	finn-b-C3_BLADDER	8	116671848	0.0465	218792	0.3502	Malignant neoplasm of bladder || id:finn-b-C3_BLADDER	Malignant neoplasm of bladder	Malignant neoplasm of bladder || ||	TRUE	igd	NA	NA	NA	NA	NA	NA	NA	0.00262938	330762	1.32831e-16	8	116671848	ukb-a-265	Whole body fat mass || id:ukb-a-265	TRUE	reported	igd	2	TRUE	NA	NA	1115	217677	0.284191	0.3092	1.51220670674036
174	rs4900471	A	G	A	G	-0.0158399	0.0017	0.710361	0.6012	FALSE	FALSE	FALSE	finn-b-C3_BLADDER	14	101162047	0.0441	218792	0.9695	Malignant neoplasm of bladder || id:finn-b-C3_BLADDER	Malignant neoplasm of bladder	Malignant neoplasm of bladder || ||	TRUE	igd	NA	NA	NA	NA	NA	NA	NA	0.0026232	330762	1.55812e-09	14	101162047	ukb-a-265	Whole body fat mass || id:ukb-a-265	TRUE	reported	igd	2	TRUE	NA	NA	1115	217677	0.289639	0.3988	1.50865247059052
175	rs4958702	C	T	C	T	-0.015608	-0.0384	0.573675	0.6398	FALSE	FALSE	FALSE	finn-b-C3_BLADDER	5	153557371	0.0447	218792	0.3903	Malignant neoplasm of bladder || id:finn-b-C3_BLADDER	Malignant neoplasm of bladder	Malignant neoplasm of bladder || ||	TRUE	igd	TRUE	rs4958702	rs890795	T	C	A	G	0.00239366	330762	7.01455e-11	5	153544512	ukb-a-265	Whole body fat mass || id:ukb-a-265	TRUE	reported	igd	2	TRUE	NA	NA	1115	217677	0.426325	0.3602	1.37663962822267
176	rs543874	G	A	G	A	0.0423682	-0.0197	0.207808	0.1782	FALSE	FALSE	FALSE	finn-b-C3_BLADDER	1	177889480	0.056	218792	0.725	Malignant neoplasm of bladder || id:finn-b-C3_BLADDER	Malignant neoplasm of bladder	Malignant neoplasm of bladder || ||	TRUE	igd	NA	NA	NA	NA	NA	NA	NA	0.00291747	330762	9.06358e-48	1	177889480	ukb-a-265	Whole body fat mass || id:ukb-a-265	TRUE	reported	igd	2	TRUE	NA	NA	1115	217677	0.207808	0.207808	1.67789277347275
177	rs55637757	T	C	T	C	-0.0235883	0.0242	0.133438	0.2128	FALSE	FALSE	FALSE	finn-b-C3_BLADDER	16	89535888	0.0532	218792	0.6496	Malignant neoplasm of bladder || id:finn-b-C3_BLADDER	Malignant neoplasm of bladder	Malignant neoplasm of bladder || ||	TRUE	igd	NA	NA	NA	NA	NA	NA	NA	0.00354194	330762	2.74789e-11	16	89535888	ukb-a-265	Whole body fat mass || id:ukb-a-265	TRUE	reported	igd	2	TRUE	NA	NA	1115	217677	0.133438	0.133438	2.03703740915042
178	rs55714539	C	A	C	A	0.0222821	0.0531	0.342691	0.3933	FALSE	FALSE	FALSE	finn-b-C3_BLADDER	19	18207397	0.0442	218792	0.23	Malignant neoplasm of bladder || id:finn-b-C3_BLADDER	Malignant neoplasm of bladder	Malignant neoplasm of bladder || ||	TRUE	igd	NA	NA	NA	NA	NA	NA	NA	0.0025121	330762	7.35529e-19	19	18207397	ukb-a-265	Whole body fat mass || id:ukb-a-265	TRUE	reported	igd	2	TRUE	NA	NA	1115	217677	0.342691	0.342691	1.44475673657001
179	rs55726687	A	G	A	G	0.022154	0.1071	0.211138	0.2143	FALSE	FALSE	FALSE	finn-b-C3_BLADDER	12	991306	0.0525	218792	0.04142	Malignant neoplasm of bladder || id:finn-b-C3_BLADDER	Malignant neoplasm of bladder	Malignant neoplasm of bladder || ||	TRUE	igd	NA	NA	NA	NA	NA	NA	NA	0.00290197	330762	2.27929e-14	12	991306	ukb-a-265	Whole body fat mass || id:ukb-a-265	TRUE	reported	igd	2	TRUE	NA	NA	1115	217677	0.211138	0.211138	1.66897842714226
180	rs56361700	C	T	C	T	0.0278833	0.0314	0.058679	0.02397	FALSE	FALSE	FALSE	finn-b-C3_BLADDER	2	56134212	0.138	218792	0.8202	Malignant neoplasm of bladder || id:finn-b-C3_BLADDER	Malignant neoplasm of bladder	Malignant neoplasm of bladder || ||	TRUE	igd	NA	NA	NA	NA	NA	NA	NA	0.0050661	330762	3.71766e-08	2	56134212	ukb-a-265	Whole body fat mass || id:ukb-a-265	TRUE	reported	igd	2	TRUE	NA	NA	1115	217677	0.058679	0.058679	2.91361096418826
181	rs57636386	C	T	C	T	-0.0398035	-0.0314	0.0834151	0.05017	FALSE	FALSE	FALSE	finn-b-C3_BLADDER	18	58048295	0.0987	218792	0.750501	Malignant neoplasm of bladder || id:finn-b-C3_BLADDER	Malignant neoplasm of bladder	Malignant neoplasm of bladder || ||	TRUE	igd	NA	NA	NA	NA	NA	NA	NA	0.00429289	330762	1.83823e-20	18	58048295	ukb-a-265	Whole body fat mass || id:ukb-a-265	TRUE	reported	igd	2	TRUE	NA	NA	1115	217677	0.0834151	0.0834151	2.46892311088493
182	rs58862095	T	C	T	C	-0.0180662	-0.0501	0.419757	0.5149	FALSE	FALSE	FALSE	finn-b-C3_BLADDER	7	75081418	0.0431	218792	0.2452	Malignant neoplasm of bladder || id:finn-b-C3_BLADDER	Malignant neoplasm of bladder	Malignant neoplasm of bladder || ||	TRUE	igd	NA	NA	NA	NA	NA	NA	NA	0.00240676	330762	6.08976e-14	7	75081418	ukb-a-265	Whole body fat mass || id:ukb-a-265	TRUE	reported	igd	2	TRUE	NA	NA	1115	217677	0.419757	0.419757	1.38417368866973
183	rs59066241	G	T	G	T	0.0226083	-0.0135	0.118268	0.1663	FALSE	FALSE	FALSE	finn-b-C3_BLADDER	12	97925364	0.0578	218792	0.8152	Malignant neoplasm of bladder || id:finn-b-C3_BLADDER	Malignant neoplasm of bladder	Malignant neoplasm of bladder || ||	TRUE	igd	NA	NA	NA	NA	NA	NA	NA	0.00368581	330762	8.58499e-10	12	97925364	ukb-a-265	Whole body fat mass || id:ukb-a-265	TRUE	reported	igd	2	TRUE	NA	NA	1115	217677	0.118268	0.118268	2.11977979667095
184	rs59104534	T	C	T	C	0.014949	-0.0377	0.301112	0.3252	FALSE	FALSE	FALSE	finn-b-C3_BLADDER	8	25666169	0.0456	218792	0.4094	Malignant neoplasm of bladder || id:finn-b-C3_BLADDER	Malignant neoplasm of bladder	Malignant neoplasm of bladder || ||	TRUE	igd	NA	NA	NA	NA	NA	NA	NA	0.00259316	330762	8.1822e-09	8	25666169	ukb-a-265	Whole body fat mass || id:ukb-a-265	TRUE	reported	igd	2	TRUE	NA	NA	1115	217677	0.301112	0.301112	1.4913758922829
185	rs59227842	G	A	G	A	0.0239462	0.0749	0.312432	0.3104	FALSE	FALSE	FALSE	finn-b-C3_BLADDER	11	43692423	0.0465	218792	0.1073	Malignant neoplasm of bladder || id:finn-b-C3_BLADDER	Malignant neoplasm of bladder	Malignant neoplasm of bladder || ||	TRUE	igd	NA	NA	NA	NA	NA	NA	NA	0.00258111	330762	1.74542e-20	11	43692423	ukb-a-265	Whole body fat mass || id:ukb-a-265	TRUE	reported	igd	2	TRUE	NA	NA	1115	217677	0.312432	0.312432	1.48444570690984
186	rs6029180	G	A	G	A	0.014093	-0.0067	0.327231	0.2794	FALSE	FALSE	FALSE	finn-b-C3_BLADDER	20	39178923	0.0479	218792	0.8885	Malignant neoplasm of bladder || id:finn-b-C3_BLADDER	Malignant neoplasm of bladder	Malignant neoplasm of bladder || ||	TRUE	igd	NA	NA	NA	NA	NA	NA	NA	0.00255207	330762	3.35104e-08	20	39178923	ukb-a-265	Whole body fat mass || id:ukb-a-265	TRUE	reported	igd	2	TRUE	NA	NA	1115	217677	0.327231	0.327231	1.46774424772032
187	rs60898782	A	G	A	G	0.0174954	0.0082	0.2024	0.2801	FALSE	FALSE	FALSE	finn-b-C3_BLADDER	6	2098831	0.0481	218792	0.8654	Malignant neoplasm of bladder || id:finn-b-C3_BLADDER	Malignant neoplasm of bladder	Malignant neoplasm of bladder || ||	TRUE	igd	NA	NA	NA	NA	NA	NA	NA	0.00296679	330762	3.70331e-09	6	2098831	ukb-a-265	Whole body fat mass || id:ukb-a-265	TRUE	reported	igd	2	TRUE	NA	NA	1115	217677	0.2024	0.2024	1.70625764837727
188	rs61649432	T	C	T	C	0.0142722	-0.0795	0.309586	0.2632	FALSE	FALSE	FALSE	finn-b-C3_BLADDER	12	133473809	0.0488	218792	0.1033	Malignant neoplasm of bladder || id:finn-b-C3_BLADDER	Malignant neoplasm of bladder	Malignant neoplasm of bladder || ||	TRUE	igd	NA	NA	NA	NA	NA	NA	NA	0.00256328	330762	2.57965e-08	12	133473809	ukb-a-265	Whole body fat mass || id:ukb-a-265	TRUE	reported	igd	2	TRUE	NA	NA	1115	217677	0.309586	0.309586	1.47419133303418
189	rs61813293	T	G	T	G	0.0202306	0.1051	0.142947	0.1504	FALSE	FALSE	FALSE	finn-b-C3_BLADDER	1	156019075	0.0603	218792	0.0813898	Malignant neoplasm of bladder || id:finn-b-C3_BLADDER	Malignant neoplasm of bladder	Malignant neoplasm of bladder || ||	TRUE	igd	NA	NA	NA	NA	NA	NA	NA	0.00337989	330762	2.15854e-09	1	156019075	ukb-a-265	Whole body fat mass || id:ukb-a-265	TRUE	reported	igd	2	TRUE	NA	NA	1115	217677	0.142947	0.142947	1.9438393560629
190	rs61871615	T	C	T	C	-0.0260169	-0.0073	0.0905228	0.08328	FALSE	FALSE	FALSE	finn-b-C3_BLADDER	10	102487140	0.0796	218792	0.9269	Malignant neoplasm of bladder || id:finn-b-C3_BLADDER	Malignant neoplasm of bladder	Malignant neoplasm of bladder || ||	TRUE	igd	NA	NA	NA	NA	NA	NA	NA	0.00431334	330762	1.62398e-09	10	102487140	ukb-a-265	Whole body fat mass || id:ukb-a-265	TRUE	reported	igd	2	TRUE	NA	NA	1115	217677	0.0905228	0.0905228	2.48068429685
191	rs61903695	G	A	G	A	0.0155588	-0.0297	0.255999	0.2466	FALSE	FALSE	FALSE	finn-b-C3_BLADDER	11	89922417	0.0502	218792	0.5536	Malignant neoplasm of bladder || id:finn-b-C3_BLADDER	Malignant neoplasm of bladder	Malignant neoplasm of bladder || ||	TRUE	igd	NA	NA	NA	NA	NA	NA	NA	0.00271436	330762	9.93162e-09	11	89922417	ukb-a-265	Whole body fat mass || id:ukb-a-265	TRUE	reported	igd	2	TRUE	NA	NA	1115	217677	0.255999	0.255999	1.56108032939619
192	rs62025854	T	G	T	G	-0.0227683	0.0592	0.281734	0.3197	FALSE	FALSE	FALSE	finn-b-C3_BLADDER	15	84552515	0.0459	218792	0.1968	Malignant neoplasm of bladder || id:finn-b-C3_BLADDER	Malignant neoplasm of bladder	Malignant neoplasm of bladder || ||	TRUE	igd	NA	NA	NA	NA	NA	NA	NA	0.00263774	330762	6.06876e-18	15	84552515	ukb-a-265	Whole body fat mass || id:ukb-a-265	TRUE	reported	igd	2	TRUE	NA	NA	1115	217677	0.281734	0.281734	1.51701470256764
193	rs62037365	G	C	G	C	0.0312199	0.0995	0.402132	0.4126	FALSE	TRUE	FALSE	finn-b-C3_BLADDER	16	28868962	0.0435	218792	0.0223198	Malignant neoplasm of bladder || id:finn-b-C3_BLADDER	Malignant neoplasm of bladder	Malignant neoplasm of bladder || ||	TRUE	igd	NA	NA	NA	NA	NA	NA	NA	0.00241668	330762	3.61576e-38	16	28868962	ukb-a-265	Whole body fat mass || id:ukb-a-265	TRUE	reported	igd	2	TRUE	NA	NA	1115	217677	0.402132	0.402132	1.38987887032125
194	rs62106258	C	T	C	T	-0.0800732	0.0401	0.0484669	0.02048	FALSE	FALSE	FALSE	finn-b-C3_BLADDER	2	417167	0.1517	218792	0.7915	Malignant neoplasm of bladder || id:finn-b-C3_BLADDER	Malignant neoplasm of bladder	Malignant neoplasm of bladder || ||	TRUE	igd	NA	NA	NA	NA	NA	NA	NA	0.00551747	330762	1.04184e-47	2	417167	ukb-a-265	Whole body fat mass || id:ukb-a-265	TRUE	reported	igd	2	TRUE	NA	NA	1115	217677	0.0484669	0.0484669	3.17320248052344
195	rs62178054	C	T	C	T	-0.0174163	0.0282	0.371887	0.3036	FALSE	FALSE	FALSE	finn-b-C3_BLADDER	2	181574287	0.0465	218792	0.5447	Malignant neoplasm of bladder || id:finn-b-C3_BLADDER	Malignant neoplasm of bladder	Malignant neoplasm of bladder || ||	TRUE	igd	NA	NA	NA	NA	NA	NA	NA	0.00246403	330762	1.57253e-12	2	181574287	ukb-a-265	Whole body fat mass || id:ukb-a-265	TRUE	reported	igd	2	TRUE	NA	NA	1115	217677	0.371887	0.371887	1.41711076056311
196	rs62246314	A	G	A	G	0.024572	-0.1394	0.101276	0.06404	FALSE	FALSE	FALSE	finn-b-C3_BLADDER	3	9504099	0.0865	218792	0.1071	Malignant neoplasm of bladder || id:finn-b-C3_BLADDER	Malignant neoplasm of bladder	Malignant neoplasm of bladder || ||	TRUE	igd	NA	NA	NA	NA	NA	NA	NA	0.00392724	330762	3.93387e-10	3	9504099	ukb-a-265	Whole body fat mass || id:ukb-a-265	TRUE	reported	igd	2	TRUE	NA	NA	1115	217677	0.101276	0.101276	2.25863080535297
197	rs62261725	G	A	G	A	-0.0205797	-0.0103	0.327437	0.3628	FALSE	FALSE	FALSE	finn-b-C3_BLADDER	3	85898626	0.0446	218792	0.817	Malignant neoplasm of bladder || id:finn-b-C3_BLADDER	Malignant neoplasm of bladder	Malignant neoplasm of bladder || ||	TRUE	igd	NA	NA	NA	NA	NA	NA	NA	0.00252868	330762	4.01421e-16	3	85898626	ukb-a-265	Whole body fat mass || id:ukb-a-265	TRUE	reported	igd	2	TRUE	NA	NA	1115	217677	0.327437	0.327437	1.45429221154805
198	rs62343137	C	G	C	G	0.0179777	0.0267	0.370694	0.409	FALSE	TRUE	FALSE	finn-b-C3_BLADDER	4	145885961	0.0437	218792	0.5408	Malignant neoplasm of bladder || id:finn-b-C3_BLADDER	Malignant neoplasm of bladder	Malignant neoplasm of bladder || ||	TRUE	igd	NA	NA	NA	NA	NA	NA	NA	0.00245391	330762	2.37411e-13	4	145885961	ukb-a-265	Whole body fat mass || id:ukb-a-265	TRUE	reported	igd	2	TRUE	NA	NA	1115	217677	0.370694	0.370694	1.41129055508798
199	rs62396185	C	G	C	G	-0.0370265	-0.0238	0.256464	0.4031	FALSE	TRUE	FALSE	finn-b-C3_BLADDER	6	26180634	0.0443	218792	0.5902	Malignant neoplasm of bladder || id:finn-b-C3_BLADDER	Malignant neoplasm of bladder	Malignant neoplasm of bladder || ||	TRUE	igd	NA	NA	NA	NA	NA	NA	NA	0.00271711	330762	2.83335e-42	6	26180634	ukb-a-265	Whole body fat mass || id:ukb-a-265	TRUE	reported	igd	2	TRUE	NA	NA	1115	217677	0.256464	0.256464	1.56266190697095
200	rs62407569	G	A	G	A	0.0170283	0.1012	0.276206	0.1849	FALSE	FALSE	FALSE	finn-b-C3_BLADDER	6	33538865	0.0555	218792	0.0681303	Malignant neoplasm of bladder || id:finn-b-C3_BLADDER	Malignant neoplasm of bladder	Malignant neoplasm of bladder || ||	TRUE	igd	NA	NA	NA	NA	NA	NA	NA	0.002654	330762	1.40033e-10	6	33538865	ukb-a-265	Whole body fat mass || id:ukb-a-265	TRUE	reported	igd	2	TRUE	NA	NA	1115	217677	0.276206	0.276206	1.52636613942789
201	rs62499696	C	G	C	G	0.0145556	-0.0117	0.292929	0.245	FALSE	TRUE	FALSE	finn-b-C3_BLADDER	8	14292963	0.0503	218792	0.8159	Malignant neoplasm of bladder || id:finn-b-C3_BLADDER	Malignant neoplasm of bladder	Malignant neoplasm of bladder || ||	TRUE	igd	NA	NA	NA	NA	NA	NA	NA	0.00263638	330762	3.37194e-08	8	14292963	ukb-a-265	Whole body fat mass || id:ukb-a-265	TRUE	reported	igd	2	TRUE	NA	NA	1115	217677	0.292929	0.292929	1.51623254056703
202	rs6545714	A	G	A	G	-0.0206133	0.0056	0.601551	0.599	FALSE	FALSE	FALSE	finn-b-C3_BLADDER	2	59307725	0.0437	218792	0.8973	Malignant neoplasm of bladder || id:finn-b-C3_BLADDER	Malignant neoplasm of bladder	Malignant neoplasm of bladder || ||	TRUE	igd	NA	NA	NA	NA	NA	NA	NA	0.0024231	330762	1.79267e-17	2	59307725	ukb-a-265	Whole body fat mass || id:ukb-a-265	TRUE	reported	igd	2	TRUE	NA	NA	1115	217677	0.398449	0.401	1.39357113505943
203	rs6561937	A	T	A	T	-0.0150115	0.0368	0.751756	0.7944	FALSE	TRUE	FALSE	finn-b-C3_BLADDER	13	58257667	0.0533	218792	0.4898	Malignant neoplasm of bladder || id:finn-b-C3_BLADDER	Malignant neoplasm of bladder	Malignant neoplasm of bladder || ||	TRUE	igd	NA	NA	NA	NA	NA	NA	NA	0.00275031	330762	4.81604e-08	13	58257667	ukb-a-265	Whole body fat mass || id:ukb-a-265	TRUE	reported	igd	2	TRUE	NA	NA	1115	217677	0.248244	0.2056	1.58175586169176
204	rs6567160	C	T	C	T	0.045924	-0.0079	0.234055	0.1841	FALSE	FALSE	FALSE	finn-b-C3_BLADDER	18	57829135	0.0554	218792	0.8869	Malignant neoplasm of bladder || id:finn-b-C3_BLADDER	Malignant neoplasm of bladder	Malignant neoplasm of bladder || ||	TRUE	igd	NA	NA	NA	NA	NA	NA	NA	0.00279601	330762	1.34307e-60	18	57829135	ukb-a-265	Whole body fat mass || id:ukb-a-265	TRUE	reported	igd	2	TRUE	NA	NA	1115	217677	0.234055	0.234055	1.60803880538876
205	rs6575340	A	G	A	G	0.0194275	-0.0093	0.637416	0.627	FALSE	FALSE	FALSE	finn-b-C3_BLADDER	14	94023972	0.0444	218792	0.8335	Malignant neoplasm of bladder || id:finn-b-C3_BLADDER	Malignant neoplasm of bladder	Malignant neoplasm of bladder || ||	TRUE	igd	NA	NA	NA	NA	NA	NA	NA	0.00246986	330762	3.6779e-15	14	94023972	ukb-a-265	Whole body fat mass || id:ukb-a-265	TRUE	reported	igd	2	TRUE	NA	NA	1115	217677	0.362584	0.373	1.42046370502162
206	rs6598540	G	A	G	A	-0.018314	-0.0028	0.27654	0.25	FALSE	FALSE	FALSE	finn-b-C3_BLADDER	15	99230191	0.0494	218792	0.9547	Malignant neoplasm of bladder || id:finn-b-C3_BLADDER	Malignant neoplasm of bladder	Malignant neoplasm of bladder || ||	TRUE	igd	NA	NA	NA	NA	NA	NA	NA	0.00264892	330762	4.72825e-12	15	99230191	ukb-a-265	Whole body fat mass || id:ukb-a-265	TRUE	reported	igd	2	TRUE	NA	NA	1115	217677	0.27654	0.27654	1.52344453430796
207	rs6601527	A	C	A	C	-0.0152075	0.0159	0.587819	0.5026	FALSE	FALSE	FALSE	finn-b-C3_BLADDER	8	10665444	0.062	218792	0.7972	Malignant neoplasm of bladder || id:finn-b-C3_BLADDER	Malignant neoplasm of bladder	Malignant neoplasm of bladder || ||	TRUE	igd	NA	NA	NA	NA	NA	NA	NA	0.0024124	330762	2.9061e-10	8	10665444	ukb-a-265	Whole body fat mass || id:ukb-a-265	TRUE	reported	igd	2	TRUE	NA	NA	1115	217677	0.412181	0.4974	1.3874173604958
208	rs6717858	C	T	C	T	0.0192068	0.0629	0.403398	0.3751	FALSE	FALSE	FALSE	finn-b-C3_BLADDER	2	165539661	0.0444	218792	0.1564	Malignant neoplasm of bladder || id:finn-b-C3_BLADDER	Malignant neoplasm of bladder	Malignant neoplasm of bladder || ||	TRUE	igd	NA	NA	NA	NA	NA	NA	NA	0.00241786	330762	1.96789e-15	2	165539661	ukb-a-265	Whole body fat mass || id:ukb-a-265	TRUE	reported	igd	2	TRUE	NA	NA	1115	217677	0.403398	0.403398	1.3905575108806
209	rs67536595	T	C	T	C	-0.0173307	-0.0178	0.185479	0.2135	FALSE	FALSE	FALSE	finn-b-C3_BLADDER	2	142293061	0.0524	218792	0.7338	Malignant neoplasm of bladder || id:finn-b-C3_BLADDER	Malignant neoplasm of bladder	Malignant neoplasm of bladder || ||	TRUE	igd	NA	NA	NA	NA	NA	NA	NA	0.00304612	330762	1.2757e-08	2	142293061	ukb-a-265	Whole body fat mass || id:ukb-a-265	TRUE	reported	igd	2	TRUE	NA	NA	1115	217677	0.185479	0.185479	1.75188184801586
211	rs6840236	C	T	C	T	0.0141659	0.02	0.461578	0.457	FALSE	FALSE	FALSE	finn-b-C3_BLADDER	4	56289785	0.043	218792	0.6423	Malignant neoplasm of bladder || id:finn-b-C3_BLADDER	Malignant neoplasm of bladder	Malignant neoplasm of bladder || ||	TRUE	igd	NA	NA	NA	NA	NA	NA	NA	0.00238203	330762	2.73407e-09	4	56289785	ukb-a-265	Whole body fat mass || id:ukb-a-265	TRUE	reported	igd	2	TRUE	NA	NA	1115	217677	0.461578	0.461578	1.36995099287921
212	rs6861649	C	T	C	T	0.0161614	0.0138	0.607485	0.6208	FALSE	FALSE	FALSE	finn-b-C3_BLADDER	5	50864788	0.0445	218792	0.756599	Malignant neoplasm of bladder || id:finn-b-C3_BLADDER	Malignant neoplasm of bladder	Malignant neoplasm of bladder || ||	TRUE	igd	NA	NA	NA	NA	NA	NA	NA	0.00243553	330762	3.23519e-11	5	50864788	ukb-a-265	Whole body fat mass || id:ukb-a-265	TRUE	reported	igd	2	TRUE	NA	NA	1115	217677	0.392515	0.3792	1.40071986569737
213	rs6875585	C	A	C	A	0.0154841	-0.0513	0.669998	0.565	FALSE	FALSE	FALSE	finn-b-C3_BLADDER	5	95593462	0.0433	218792	0.2359	Malignant neoplasm of bladder || id:finn-b-C3_BLADDER	Malignant neoplasm of bladder	Malignant neoplasm of bladder || ||	TRUE	igd	NA	NA	NA	NA	NA	NA	NA	0.00252667	330762	8.89303e-10	5	95593462	ukb-a-265	Whole body fat mass || id:ukb-a-265	TRUE	reported	igd	2	TRUE	NA	NA	1115	217677	0.330002	0.435	1.45313622212067
214	rs6898357	G	A	G	A	-0.013992	0.0119	0.680482	0.7258	FALSE	FALSE	FALSE	finn-b-C3_BLADDER	5	166986309	0.0483	218792	0.8052	Malignant neoplasm of bladder || id:finn-b-C3_BLADDER	Malignant neoplasm of bladder	Malignant neoplasm of bladder || ||	TRUE	igd	NA	NA	NA	NA	NA	NA	NA	0.00253805	330762	3.53224e-08	5	166986309	ukb-a-265	Whole body fat mass || id:ukb-a-265	TRUE	reported	igd	2	TRUE	NA	NA	1115	217677	0.319518	0.2742	1.45968107768461
215	rs6973656	G	A	G	A	0.0151107	0.007	0.396582	0.3621	FALSE	FALSE	FALSE	finn-b-C3_BLADDER	7	77422583	0.0444	218792	0.8738	Malignant neoplasm of bladder || id:finn-b-C3_BLADDER	Malignant neoplasm of bladder	Malignant neoplasm of bladder || ||	TRUE	igd	NA	NA	NA	NA	NA	NA	NA	0.00241894	330762	4.19315e-10	7	77422583	ukb-a-265	Whole body fat mass || id:ukb-a-265	TRUE	reported	igd	2	TRUE	NA	NA	1115	217677	0.396582	0.396582	1.39117863952815
216	rs704061	C	T	C	T	0.0185348	-0.0374	0.452703	0.3765	FALSE	FALSE	FALSE	finn-b-C3_BLADDER	12	89771903	0.0441	218792	0.3971	Malignant neoplasm of bladder || id:finn-b-C3_BLADDER	Malignant neoplasm of bladder	Malignant neoplasm of bladder || ||	TRUE	igd	NA	NA	NA	NA	NA	NA	NA	0.00238118	330762	7.05505e-15	12	89771903	ukb-a-265	Whole body fat mass || id:ukb-a-265	TRUE	reported	igd	2	TRUE	NA	NA	1115	217677	0.452703	0.452703	1.36946214162883
217	rs7094644	A	G	A	G	0.0161379	-0.0202	0.674176	0.6925	FALSE	FALSE	FALSE	finn-b-C3_BLADDER	10	16773864	0.0467	218792	0.665001	Malignant neoplasm of bladder || id:finn-b-C3_BLADDER	Malignant neoplasm of bladder	Malignant neoplasm of bladder || ||	TRUE	igd	NA	NA	NA	NA	NA	NA	NA	0.00257455	330762	3.65628e-10	10	16773864	ukb-a-265	Whole body fat mass || id:ukb-a-265	TRUE	reported	igd	2	TRUE	NA	NA	1115	217677	0.325824	0.3075	1.48067292549513
218	rs7124681	A	C	A	C	0.0245679	0.0476	0.408057	0.3971	FALSE	FALSE	FALSE	finn-b-C3_BLADDER	11	47529947	0.0449	218792	0.2891	Malignant neoplasm of bladder || id:finn-b-C3_BLADDER	Malignant neoplasm of bladder	Malignant neoplasm of bladder || ||	TRUE	igd	NA	NA	NA	NA	NA	NA	NA	0.00240666	330762	1.83569e-24	11	47529947	ukb-a-265	Whole body fat mass || id:ukb-a-265	TRUE	reported	igd	2	TRUE	NA	NA	1115	217677	0.408057	0.408057	1.38411617675792
219	rs713586	C	T	C	T	0.0260885	-0.0269	0.489512	0.4194	FALSE	FALSE	FALSE	finn-b-C3_BLADDER	2	25158008	0.0436	218792	0.5374	Malignant neoplasm of bladder || id:finn-b-C3_BLADDER	Malignant neoplasm of bladder	Malignant neoplasm of bladder || ||	TRUE	igd	NA	NA	NA	NA	NA	NA	NA	0.00236668	330762	2.98676e-28	2	25158008	ukb-a-265	Whole body fat mass || id:ukb-a-265	TRUE	reported	igd	2	TRUE	NA	NA	1115	217677	0.489512	0.489512	1.36112291441643
220	rs7171864	A	G	A	G	0.0179145	-0.0165	0.660927	0.7031	FALSE	FALSE	FALSE	finn-b-C3_BLADDER	15	73227249	0.0469	218792	0.7258	Malignant neoplasm of bladder || id:finn-b-C3_BLADDER	Malignant neoplasm of bladder	Malignant neoplasm of bladder || ||	TRUE	igd	NA	NA	NA	NA	NA	NA	NA	0.00251482	330762	1.05366e-12	15	73227249	ukb-a-265	Whole body fat mass || id:ukb-a-265	TRUE	reported	igd	2	TRUE	NA	NA	1115	217677	0.339073	0.2969	1.44632106057123
221	rs7193783	C	A	C	A	-0.017214	0.0822	0.649173	0.656	FALSE	FALSE	FALSE	finn-b-C3_BLADDER	16	4949608	0.0453	218792	0.0692803	Malignant neoplasm of bladder || id:finn-b-C3_BLADDER	Malignant neoplasm of bladder	Malignant neoplasm of bladder || ||	TRUE	igd	NA	NA	NA	NA	NA	NA	NA	0.00249525	330762	5.25775e-12	16	4949608	ukb-a-265	Whole body fat mass || id:ukb-a-265	TRUE	reported	igd	2	TRUE	NA	NA	1115	217677	0.350827	0.344	1.43506597943008
222	rs7238896	G	A	G	A	0.0211603	-0.0407	0.140717	0.1709	FALSE	FALSE	FALSE	finn-b-C3_BLADDER	18	1840658	0.0568	218792	0.4741	Malignant neoplasm of bladder || id:finn-b-C3_BLADDER	Malignant neoplasm of bladder	Malignant neoplasm of bladder || ||	TRUE	igd	NA	NA	NA	NA	NA	NA	NA	0.00342603	330762	6.56856e-10	18	1840658	ukb-a-265	Whole body fat mass || id:ukb-a-265	TRUE	reported	igd	2	TRUE	NA	NA	1115	217677	0.140717	0.140717	1.97037535217187
223	rs724016	G	A	G	A	0.0235961	-0.0067	0.447212	0.456	FALSE	FALSE	FALSE	finn-b-C3_BLADDER	3	141105570	0.0431	218792	0.8759	Malignant neoplasm of bladder || id:finn-b-C3_BLADDER	Malignant neoplasm of bladder	Malignant neoplasm of bladder || ||	TRUE	igd	NA	NA	NA	NA	NA	NA	NA	0.00238226	330762	3.99209e-23	3	141105570	ukb-a-265	Whole body fat mass || id:ukb-a-265	TRUE	reported	igd	2	TRUE	NA	NA	1115	217677	0.447212	0.447212	1.37008327027637
224	rs7259070	C	T	C	T	0.0176448	0.0496	0.599006	0.5624	FALSE	FALSE	FALSE	finn-b-C3_BLADDER	19	47562509	0.0436	218792	0.2551	Malignant neoplasm of bladder || id:finn-b-C3_BLADDER	Malignant neoplasm of bladder	Malignant neoplasm of bladder || ||	TRUE	igd	NA	NA	NA	NA	NA	NA	NA	0.00243983	330762	4.7709e-13	19	47562509	ukb-a-265	Whole body fat mass || id:ukb-a-265	TRUE	reported	igd	2	TRUE	NA	NA	1115	217677	0.400994	0.4376	1.40319287790518
225	rs72755233	A	G	A	G	-0.0228523	0.096	0.112887	0.117	FALSE	FALSE	FALSE	finn-b-C3_BLADDER	15	100692953	0.0679	218792	0.1576	Malignant neoplasm of bladder || id:finn-b-C3_BLADDER	Malignant neoplasm of bladder	Malignant neoplasm of bladder || ||	TRUE	igd	NA	NA	NA	NA	NA	NA	NA	0.00373989	330762	9.94741e-10	15	100692953	ukb-a-265	Whole body fat mass || id:ukb-a-265	TRUE	reported	igd	2	TRUE	NA	NA	1115	217677	0.112887	0.112887	2.15088223857761
226	rs72820274	A	G	A	G	0.0138629	-0.0273	0.41876	0.4348	FALSE	FALSE	FALSE	finn-b-C3_BLADDER	2	104412924	0.0432	218792	0.5278	Malignant neoplasm of bladder || id:finn-b-C3_BLADDER	Malignant neoplasm of bladder	Malignant neoplasm of bladder || ||	TRUE	igd	NA	NA	NA	NA	NA	NA	NA	0.00240553	330762	8.27389e-09	2	104412924	ukb-a-265	Whole body fat mass || id:ukb-a-265	TRUE	reported	igd	2	TRUE	NA	NA	1115	217677	0.41876	0.41876	1.38346629215447
227	rs72892910	T	G	T	G	0.03536	0.0306	0.170442	0.2028	FALSE	FALSE	FALSE	finn-b-C3_BLADDER	6	50816887	0.0534	218792	0.5668	Malignant neoplasm of bladder || id:finn-b-C3_BLADDER	Malignant neoplasm of bladder	Malignant neoplasm of bladder || ||	TRUE	igd	NA	NA	NA	NA	NA	NA	NA	0.00316031	330762	4.6849e-29	6	50816887	ukb-a-265	Whole body fat mass || id:ukb-a-265	TRUE	reported	igd	2	TRUE	NA	NA	1115	217677	0.170442	0.170442	1.81755470011129
228	rs72906282	G	T	G	T	0.054741	-0.4271	0.0152595	0.004068	FALSE	FALSE	FALSE	finn-b-C3_BLADDER	11	46172038	0.3492	218792	0.2214	Malignant neoplasm of bladder || id:finn-b-C3_BLADDER	Malignant neoplasm of bladder	Malignant neoplasm of bladder || ||	TRUE	igd	NA	NA	NA	NA	NA	NA	NA	0.00969091	330762	1.61801e-08	11	46172038	ukb-a-265	Whole body fat mass || id:ukb-a-265	TRUE	reported	igd	2	TRUE	NA	NA	1115	217677	0.0152595	0.0152595	5.57342761275175
229	rs72917533	C	T	C	T	-0.0176763	0.0626	0.186273	0.1425	FALSE	FALSE	FALSE	finn-b-C3_BLADDER	2	175238924	0.0615	218792	0.3088	Malignant neoplasm of bladder || id:finn-b-C3_BLADDER	Malignant neoplasm of bladder	Malignant neoplasm of bladder || ||	TRUE	igd	NA	NA	NA	NA	NA	NA	NA	0.0030516	330762	6.94209e-09	2	175238924	ukb-a-265	Whole body fat mass || id:ukb-a-265	TRUE	reported	igd	2	TRUE	NA	NA	1115	217677	0.186273	0.186273	1.75503350078302
230	rs72976986	A	G	A	G	-0.0196951	-0.051	0.191187	0.1577	FALSE	FALSE	FALSE	finn-b-C3_BLADDER	19	4050424	0.0586	218792	0.3844	Malignant neoplasm of bladder || id:finn-b-C3_BLADDER	Malignant neoplasm of bladder	Malignant neoplasm of bladder || ||	TRUE	igd	NA	NA	NA	NA	NA	NA	NA	0.00304537	330762	9.9954e-11	19	4050424	ukb-a-265	Whole body fat mass || id:ukb-a-265	TRUE	reported	igd	2	TRUE	NA	NA	1115	217677	0.191187	0.191187	1.75145050867728
231	rs73041988	G	T	G	T	-0.023423	-0.0401	0.16616	0.1657	FALSE	FALSE	FALSE	finn-b-C3_BLADDER	11	134525273	0.0573	218792	0.4838	Malignant neoplasm of bladder || id:finn-b-C3_BLADDER	Malignant neoplasm of bladder	Malignant neoplasm of bladder || ||	TRUE	igd	TRUE	rs73041988	rs34407612	G	T	G	C	0.00318599	330762	1.95884e-13	11	134517234	ukb-a-265	Whole body fat mass || id:ukb-a-265	TRUE	reported	igd	2	TRUE	NA	NA	1115	217677	0.16616	0.16616	1.832323759064
232	rs7313748	T	C	T	C	-0.0160183	0.0367	0.28978	0.3645	FALSE	FALSE	FALSE	finn-b-C3_BLADDER	12	122369762	0.0448	218792	0.4129	Malignant neoplasm of bladder || id:finn-b-C3_BLADDER	Malignant neoplasm of bladder	Malignant neoplasm of bladder || ||	TRUE	igd	NA	NA	NA	NA	NA	NA	NA	0.00260511	330762	7.81484e-10	12	122369762	ukb-a-265	Whole body fat mass || id:ukb-a-265	TRUE	reported	igd	2	TRUE	NA	NA	1115	217677	0.28978	0.28978	1.49824856574416
233	rs73142879	T	C	T	C	-0.0239121	-0.1392	0.192167	0.1581	FALSE	FALSE	FALSE	finn-b-C3_BLADDER	20	51195932	0.0586	218792	0.0175501	Malignant neoplasm of bladder || id:finn-b-C3_BLADDER	Malignant neoplasm of bladder	Malignant neoplasm of bladder || ||	TRUE	igd	NA	NA	NA	NA	NA	NA	NA	0.00301693	330762	2.27091e-15	20	51195932	ukb-a-265	Whole body fat mass || id:ukb-a-265	TRUE	reported	igd	2	TRUE	NA	NA	1115	217677	0.192167	0.192167	1.73509412095862
234	rs73213484	T	A	T	A	-0.0221916	0.0322	0.139056	0.1474	FALSE	TRUE	FALSE	finn-b-C3_BLADDER	4	28489339	0.061	218792	0.5978	Malignant neoplasm of bladder || id:finn-b-C3_BLADDER	Malignant neoplasm of bladder	Malignant neoplasm of bladder || ||	TRUE	igd	NA	NA	NA	NA	NA	NA	NA	0.00342597	330762	9.34114e-11	4	28489339	ukb-a-265	Whole body fat mass || id:ukb-a-265	TRUE	reported	igd	2	TRUE	NA	NA	1115	217677	0.139056	0.139056	1.97034084502478
235	rs7442885	G	C	G	C	-0.0230721	0.006	0.210104	0.1864	FALSE	TRUE	FALSE	finn-b-C3_BLADDER	5	87682877	0.0553	218792	0.9133	Malignant neoplasm of bladder || id:finn-b-C3_BLADDER	Malignant neoplasm of bladder	Malignant neoplasm of bladder || ||	TRUE	igd	NA	NA	NA	NA	NA	NA	NA	0.00291561	330762	2.51478e-15	5	87682877	ukb-a-265	Whole body fat mass || id:ukb-a-265	TRUE	reported	igd	2	TRUE	NA	NA	1115	217677	0.210104	0.210104	1.67682305191309
236	rs7460093	A	G	A	G	0.0136502	-0.0207	0.535506	0.446	FALSE	FALSE	FALSE	finn-b-C3_BLADDER	8	144876159	0.0435	218792	0.6338	Malignant neoplasm of bladder || id:finn-b-C3_BLADDER	Malignant neoplasm of bladder	Malignant neoplasm of bladder || ||	TRUE	igd	NA	NA	NA	NA	NA	NA	NA	0.00239636	330762	1.22583e-08	8	144876159	ukb-a-265	Whole body fat mass || id:ukb-a-265	TRUE	reported	igd	2	TRUE	NA	NA	1115	217677	0.464494	0.535506	1.37819244984153
237	rs750090	C	T	C	T	-0.0149045	-0.0071	0.356153	0.4137	FALSE	FALSE	FALSE	finn-b-C3_BLADDER	4	152931436	0.0438	218792	0.8712	Malignant neoplasm of bladder || id:finn-b-C3_BLADDER	Malignant neoplasm of bladder	Malignant neoplasm of bladder || ||	TRUE	igd	NA	NA	NA	NA	NA	NA	NA	0.00250052	330762	2.51634e-09	4	152931436	ukb-a-265	Whole body fat mass || id:ukb-a-265	TRUE	reported	igd	2	TRUE	NA	NA	1115	217677	0.356153	0.356153	1.43809685718245
238	rs75412871	T	C	T	C	-0.0293531	-0.0519	0.0527863	0.06633	FALSE	FALSE	FALSE	finn-b-C3_BLADDER	12	121709430	0.0862	218792	0.5469	Malignant neoplasm of bladder || id:finn-b-C3_BLADDER	Malignant neoplasm of bladder	Malignant neoplasm of bladder || ||	TRUE	igd	NA	NA	NA	NA	NA	NA	NA	0.0053057	330762	3.16155e-08	12	121709430	ukb-a-265	Whole body fat mass || id:ukb-a-265	TRUE	reported	igd	2	TRUE	NA	NA	1115	217677	0.0527863	0.0527863	3.05140950488416
239	rs75557510	G	A	G	A	-0.0334322	-0.0073	0.0614963	0.04866	FALSE	FALSE	FALSE	finn-b-C3_BLADDER	3	84321469	0.1004	218792	0.9423	Malignant neoplasm of bladder || id:finn-b-C3_BLADDER	Malignant neoplasm of bladder	Malignant neoplasm of bladder || ||	TRUE	igd	NA	NA	NA	NA	NA	NA	NA	0.00503491	330762	3.14051e-11	3	84321469	ukb-a-265	Whole body fat mass || id:ukb-a-265	TRUE	reported	igd	2	TRUE	NA	NA	1115	217677	0.0614963	0.0614963	2.89567299889483
240	rs75641275	C	A	C	A	0.0207506	-0.0117	0.143946	0.2236	FALSE	FALSE	FALSE	finn-b-C3_BLADDER	1	98327133	0.0516	218792	0.8208	Malignant neoplasm of bladder || id:finn-b-C3_BLADDER	Malignant neoplasm of bladder	Malignant neoplasm of bladder || ||	TRUE	igd	NA	NA	NA	NA	NA	NA	NA	0.00337588	330762	7.91972e-10	1	98327133	ukb-a-265	Whole body fat mass || id:ukb-a-265	TRUE	reported	igd	2	TRUE	NA	NA	1115	217677	0.143946	0.143946	1.94153312839933
241	rs759502	A	G	A	G	-0.0131341	0.0369	0.587815	0.568	FALSE	FALSE	FALSE	finn-b-C3_BLADDER	2	50693952	0.0435	218792	0.396	Malignant neoplasm of bladder || id:finn-b-C3_BLADDER	Malignant neoplasm of bladder	Malignant neoplasm of bladder || ||	TRUE	igd	NA	NA	NA	NA	NA	NA	NA	0.00240599	330762	4.79468e-08	2	50693952	ukb-a-265	Whole body fat mass || id:ukb-a-265	TRUE	reported	igd	2	TRUE	NA	NA	1115	217677	0.412185	0.432	1.3837308469488
242	rs76040172	A	G	A	G	-0.0397319	-0.0455	0.0544397	0.08163	FALSE	FALSE	FALSE	finn-b-C3_BLADDER	21	46488959	0.0794	218792	0.5665	Malignant neoplasm of bladder || id:finn-b-C3_BLADDER	Malignant neoplasm of bladder	Malignant neoplasm of bladder || ||	TRUE	igd	NA	NA	NA	NA	NA	NA	NA	0.0052374	330762	3.30293e-14	21	46488959	ukb-a-265	Whole body fat mass || id:ukb-a-265	TRUE	reported	igd	2	TRUE	NA	NA	1115	217677	0.0544397	0.0544397	3.01212886911817
243	rs7613261	T	A	T	A	0.0232141	-0.0165	0.204563	0.2276	FALSE	TRUE	FALSE	finn-b-C3_BLADDER	3	131717795	0.0512	218792	0.746899	Malignant neoplasm of bladder || id:finn-b-C3_BLADDER	Malignant neoplasm of bladder	Malignant neoplasm of bladder || ||	TRUE	igd	NA	NA	NA	NA	NA	NA	NA	0.00294259	330762	3.05492e-15	3	131717795	ukb-a-265	Whole body fat mass || id:ukb-a-265	TRUE	reported	igd	2	TRUE	NA	NA	1115	217677	0.204563	0.204563	1.69233976571933
244	rs7649970	T	C	T	C	0.0299574	0.0363	0.120866	0.1695	FALSE	FALSE	FALSE	finn-b-C3_BLADDER	3	12392272	0.0574	218792	0.5265	Malignant neoplasm of bladder || id:finn-b-C3_BLADDER	Malignant neoplasm of bladder	Malignant neoplasm of bladder || ||	TRUE	igd	NA	NA	NA	NA	NA	NA	NA	0.00362678	330762	1.46117e-16	3	12392272	ukb-a-265	Whole body fat mass || id:ukb-a-265	TRUE	reported	igd	2	TRUE	NA	NA	1115	217677	0.120866	0.120866	2.08583051512972
245	rs765875	T	C	T	C	-0.0139164	-0.0534	0.488387	0.5795	FALSE	FALSE	FALSE	finn-b-C3_BLADDER	6	143185683	0.0436	218792	0.2205	Malignant neoplasm of bladder || id:finn-b-C3_BLADDER	Malignant neoplasm of bladder	Malignant neoplasm of bladder || ||	TRUE	igd	NA	NA	NA	NA	NA	NA	NA	0.00236773	330762	4.16821e-09	6	143185683	ukb-a-265	Whole body fat mass || id:ukb-a-265	TRUE	reported	igd	2	TRUE	NA	NA	1115	217677	0.488387	0.4205	1.36172678949043
246	rs76895963	G	T	G	T	0.0780465	-0.1685	0.0192794	0.03114	FALSE	FALSE	FALSE	finn-b-C3_BLADDER	12	4384844	0.129	218792	0.1913	Malignant neoplasm of bladder || id:finn-b-C3_BLADDER	Malignant neoplasm of bladder	Malignant neoplasm of bladder || ||	TRUE	igd	NA	NA	NA	NA	NA	NA	NA	0.00919218	330762	2.06538e-17	12	4384844	ukb-a-265	Whole body fat mass || id:ukb-a-265	TRUE	reported	igd	2	TRUE	NA	NA	1115	217677	0.0192794	0.0192794	5.28659845498352
247	rs7845090	A	G	A	G	-0.0242942	-0.0293	0.711116	0.7387	FALSE	FALSE	FALSE	finn-b-C3_BLADDER	8	73449940	0.0486	218792	0.5475	Malignant neoplasm of bladder || id:finn-b-C3_BLADDER	Malignant neoplasm of bladder	Malignant neoplasm of bladder || ||	TRUE	igd	NA	NA	NA	NA	NA	NA	NA	0.00262829	330762	2.4027e-20	8	73449940	ukb-a-265	Whole body fat mass || id:ukb-a-265	TRUE	reported	igd	2	TRUE	NA	NA	1115	217677	0.288884	0.2613	1.51157982690163
248	rs79113395	A	G	A	G	-0.0169304	0.0996	0.265449	0.2327	FALSE	FALSE	FALSE	finn-b-C3_BLADDER	1	1590521	0.0529	218792	0.05951	Malignant neoplasm of bladder || id:finn-b-C3_BLADDER	Malignant neoplasm of bladder	Malignant neoplasm of bladder || ||	TRUE	igd	NA	NA	NA	NA	NA	NA	NA	0.00269497	330762	3.34172e-10	1	1590521	ukb-a-265	Whole body fat mass || id:ukb-a-265	TRUE	reported	igd	2	TRUE	NA	NA	1115	217677	0.265449	0.265449	1.5499287696963
249	rs7933085	G	A	G	A	0.0155147	-0.0143	0.509195	0.5041	FALSE	FALSE	FALSE	finn-b-C3_BLADDER	11	130811527	0.0431	218792	0.7395	Malignant neoplasm of bladder || id:finn-b-C3_BLADDER	Malignant neoplasm of bladder	Malignant neoplasm of bladder || ||	TRUE	igd	TRUE	rs7933085	rs11222401	A	G	C	T	0.00238195	330762	7.35529e-11	11	130796248	ukb-a-265	Whole body fat mass || id:ukb-a-265	TRUE	reported	igd	2	TRUE	NA	NA	1115	217677	0.490805	0.4959	1.36990498334976
250	rs7987928	A	G	A	G	-0.0197507	0.0364	0.79963	0.8059	FALSE	FALSE	FALSE	finn-b-C3_BLADDER	13	54372377	0.0542	218792	0.5011	Malignant neoplasm of bladder || id:finn-b-C3_BLADDER	Malignant neoplasm of bladder	Malignant neoplasm of bladder || ||	TRUE	igd	NA	NA	NA	NA	NA	NA	NA	0.00296132	330762	2.56921e-11	13	54372377	ukb-a-265	Whole body fat mass || id:ukb-a-265	TRUE	reported	igd	2	TRUE	NA	NA	1115	217677	0.20037	0.1941	1.70311174680128
251	rs80135947	C	A	C	A	0.0301213	-0.0338	0.195339	0.2384	FALSE	FALSE	FALSE	finn-b-C3_BLADDER	17	65836001	0.0505	218792	0.5027	Malignant neoplasm of bladder || id:finn-b-C3_BLADDER	Malignant neoplasm of bladder	Malignant neoplasm of bladder || ||	TRUE	igd	NA	NA	NA	NA	NA	NA	NA	0.00298979	330762	7.20278e-24	17	65836001	ukb-a-265	Whole body fat mass || id:ukb-a-265	TRUE	reported	igd	2	TRUE	NA	NA	1115	217677	0.195339	0.195339	1.71948538809349
252	rs801738	G	C	G	C	-0.0195852	-0.0203	0.35841	0.3118	FALSE	TRUE	FALSE	finn-b-C3_BLADDER	11	65924217	0.0466	218792	0.6637	Malignant neoplasm of bladder || id:finn-b-C3_BLADDER	Malignant neoplasm of bladder	Malignant neoplasm of bladder || ||	TRUE	igd	NA	NA	NA	NA	NA	NA	NA	0.00247074	330762	2.25476e-15	11	65924217	ukb-a-265	Whole body fat mass || id:ukb-a-265	TRUE	reported	igd	2	TRUE	NA	NA	1115	217677	0.35841	0.35841	1.42096980984554
253	rs8087074	T	G	T	G	0.0162794	0.0308	0.261119	0.2449	FALSE	FALSE	FALSE	finn-b-C3_BLADDER	18	45923482	0.0502	218792	0.5401	Malignant neoplasm of bladder || id:finn-b-C3_BLADDER	Malignant neoplasm of bladder	Malignant neoplasm of bladder || ||	TRUE	igd	NA	NA	NA	NA	NA	NA	NA	0.00271007	330762	1.892e-09	18	45923482	ukb-a-265	Whole body fat mass || id:ukb-a-265	TRUE	reported	igd	2	TRUE	NA	NA	1115	217677	0.261119	0.261119	1.55861306837956
254	rs8118253	A	T	A	T	0.0192941	-0.0187	0.131901	0.2355	FALSE	TRUE	FALSE	finn-b-C3_BLADDER	20	15819926	0.051	218792	0.7145	Malignant neoplasm of bladder || id:finn-b-C3_BLADDER	Malignant neoplasm of bladder	Malignant neoplasm of bladder || ||	TRUE	igd	NA	NA	NA	NA	NA	NA	NA	0.00350523	330762	3.70758e-08	20	15819926	ukb-a-265	Whole body fat mass || id:ukb-a-265	TRUE	reported	igd	2	TRUE	NA	NA	1115	217677	0.131901	0.131901	2.0159247863251
255	rs815163	C	T	C	T	-0.0153233	0.0148	0.561603	0.472	FALSE	FALSE	FALSE	finn-b-C3_BLADDER	1	190294726	0.043	218792	0.73	Malignant neoplasm of bladder || id:finn-b-C3_BLADDER	Malignant neoplasm of bladder	Malignant neoplasm of bladder || ||	TRUE	igd	NA	NA	NA	NA	NA	NA	NA	0.00238699	330762	1.36899e-10	1	190294726	ukb-a-265	Whole body fat mass || id:ukb-a-265	TRUE	reported	igd	2	TRUE	NA	NA	1115	217677	0.438397	0.528	1.37280358370497
256	rs8192675	C	T	C	T	0.0163292	-0.0337	0.287375	0.2636	FALSE	FALSE	FALSE	finn-b-C3_BLADDER	3	170724883	0.0486	218792	0.4873	Malignant neoplasm of bladder || id:finn-b-C3_BLADDER	Malignant neoplasm of bladder	Malignant neoplasm of bladder || ||	TRUE	igd	NA	NA	NA	NA	NA	NA	NA	0.00261392	330762	4.1889e-10	3	170724883	ukb-a-265	Whole body fat mass || id:ukb-a-265	TRUE	reported	igd	2	TRUE	NA	NA	1115	217677	0.287375	0.287375	1.50331536517459
257	rs854917	T	C	T	C	-0.0163253	-0.0447	0.738006	0.7535	FALSE	FALSE	FALSE	finn-b-C3_BLADDER	6	90127390	0.05	218792	0.3713	Malignant neoplasm of bladder || id:finn-b-C3_BLADDER	Malignant neoplasm of bladder	Malignant neoplasm of bladder || ||	TRUE	igd	NA	NA	NA	NA	NA	NA	NA	0.00270797	330762	1.65569e-09	6	90127390	ukb-a-265	Whole body fat mass || id:ukb-a-265	TRUE	reported	igd	2	TRUE	NA	NA	1115	217677	0.261994	0.2465	1.55740531823155
258	rs862320	T	C	T	C	-0.0181297	-0.0342	0.410152	0.4308	FALSE	FALSE	FALSE	finn-b-C3_BLADDER	16	69651866	0.0434	218792	0.431	Malignant neoplasm of bladder || id:finn-b-C3_BLADDER	Malignant neoplasm of bladder	Malignant neoplasm of bladder || ||	TRUE	igd	NA	NA	NA	NA	NA	NA	NA	0.00241273	330762	5.74249e-14	16	69651866	ukb-a-265	Whole body fat mass || id:ukb-a-265	TRUE	reported	igd	2	TRUE	NA	NA	1115	217677	0.410152	0.410152	1.38760714980477
259	rs869400	G	T	G	T	0.0205615	0.075	0.815827	0.8386	FALSE	FALSE	FALSE	finn-b-C3_BLADDER	3	185826740	0.0583	218792	0.1985	Malignant neoplasm of bladder || id:finn-b-C3_BLADDER	Malignant neoplasm of bladder	Malignant neoplasm of bladder || ||	TRUE	igd	NA	NA	NA	NA	NA	NA	NA	0.00306428	330762	1.9485e-11	3	185826740	ukb-a-265	Whole body fat mass || id:ukb-a-265	TRUE	reported	igd	2	TRUE	NA	NA	1115	217677	0.184173	0.1614	1.76232601120049
260	rs879620	T	C	T	C	0.0264319	-0.0338	0.615276	0.5788	FALSE	FALSE	FALSE	finn-b-C3_BLADDER	16	4015729	0.0437	218792	0.439	Malignant neoplasm of bladder || id:finn-b-C3_BLADDER	Malignant neoplasm of bladder	Malignant neoplasm of bladder || ||	TRUE	igd	NA	NA	NA	NA	NA	NA	NA	0.00244437	330762	3.00677e-27	16	4015729	ukb-a-265	Whole body fat mass || id:ukb-a-265	TRUE	reported	igd	2	TRUE	NA	NA	1115	217677	0.384724	0.4212	1.40580391870134
261	rs9320823	C	T	C	T	0.0203309	0.0157	0.601901	0.6776	FALSE	FALSE	FALSE	finn-b-C3_BLADDER	6	98429337	0.0459	218792	0.732399	Malignant neoplasm of bladder || id:finn-b-C3_BLADDER	Malignant neoplasm of bladder	Malignant neoplasm of bladder || ||	TRUE	igd	NA	NA	NA	NA	NA	NA	NA	0.00242446	330762	5.06058e-17	6	98429337	ukb-a-265	Whole body fat mass || id:ukb-a-265	TRUE	reported	igd	2	TRUE	NA	NA	1115	217677	0.398099	0.3224	1.39435329706004
262	rs9375702	T	C	T	C	-0.0171906	0.0484	0.690333	0.6762	FALSE	FALSE	FALSE	finn-b-C3_BLADDER	6	130387773	0.0458	218792	0.2905	Malignant neoplasm of bladder || id:finn-b-C3_BLADDER	Malignant neoplasm of bladder	Malignant neoplasm of bladder || ||	TRUE	igd	TRUE	rs9375702	rs9402214	C	T	T	C	0.00256221	330762	1.9593e-11	6	130384187	ukb-a-265	Whole body fat mass || id:ukb-a-265	TRUE	reported	igd	2	TRUE	NA	NA	1115	217677	0.309667	0.3238	1.47357595557782
264	rs9515455	A	G	A	G	0.0162267	-0.0105	0.416606	0.4755	FALSE	FALSE	FALSE	finn-b-C3_BLADDER	13	112239671	0.0431	218792	0.8084	Malignant neoplasm of bladder || id:finn-b-C3_BLADDER	Malignant neoplasm of bladder	Malignant neoplasm of bladder || ||	TRUE	igd	NA	NA	NA	NA	NA	NA	NA	0.00241637	330762	1.87932e-11	13	112239671	ukb-a-265	Whole body fat mass || id:ukb-a-265	TRUE	reported	igd	2	TRUE	NA	NA	1115	217677	0.416606	0.416606	1.38970058339464
265	rs9569933	T	C	T	C	-0.017555	-0.0512	0.189446	0.1488	FALSE	FALSE	FALSE	finn-b-C3_BLADDER	13	59257224	0.0601	218792	0.3938	Malignant neoplasm of bladder || id:finn-b-C3_BLADDER	Malignant neoplasm of bladder	Malignant neoplasm of bladder || ||	TRUE	igd	NA	NA	NA	NA	NA	NA	NA	0.00303132	330762	6.99439e-09	13	59257224	ukb-a-265	Whole body fat mass || id:ukb-a-265	TRUE	reported	igd	2	TRUE	NA	NA	1115	217677	0.189446	0.189446	1.74337008506803
266	rs9584855	G	T	G	T	-0.0158038	-0.0104	0.290103	0.2565	FALSE	FALSE	FALSE	finn-b-C3_BLADDER	13	99119000	0.0489	218792	0.8321	Malignant neoplasm of bladder || id:finn-b-C3_BLADDER	Malignant neoplasm of bladder	Malignant neoplasm of bladder || ||	TRUE	igd	NA	NA	NA	NA	NA	NA	NA	0.00260803	330762	1.36549e-09	13	99119000	ukb-a-265	Whole body fat mass || id:ukb-a-265	TRUE	reported	igd	2	TRUE	NA	NA	1115	217677	0.290103	0.290103	1.499927913569
267	rs9610311	C	T	C	T	0.0144402	0.0309	0.30652	0.3557	FALSE	FALSE	FALSE	finn-b-C3_BLADDER	22	35924713	0.0452	218792	0.4952	Malignant neoplasm of bladder || id:finn-b-C3_BLADDER	Malignant neoplasm of bladder	Malignant neoplasm of bladder || ||	TRUE	igd	NA	NA	NA	NA	NA	NA	NA	0.00263863	330762	4.43741e-08	22	35924713	ukb-a-265	Whole body fat mass || id:ukb-a-265	TRUE	reported	igd	2	TRUE	NA	NA	1115	217677	0.30652	0.30652	1.51752655858275
268	rs9843007	T	A	T	A	-0.0143434	-0.0343	0.375399	0.3687	FALSE	TRUE	FALSE	finn-b-C3_BLADDER	3	61207077	0.0446	218792	0.4417	Malignant neoplasm of bladder || id:finn-b-C3_BLADDER	Malignant neoplasm of bladder	Malignant neoplasm of bladder || ||	TRUE	igd	NA	NA	NA	NA	NA	NA	NA	0.00244598	330762	4.52043e-09	3	61207077	ukb-a-265	Whole body fat mass || id:ukb-a-265	TRUE	reported	igd	2	TRUE	NA	NA	1115	217677	0.375399	0.375399	1.40672986048147
269	rs9843653	C	T	C	T	0.0270343	0.0231	0.514555	0.3938	FALSE	FALSE	FALSE	finn-b-C3_BLADDER	3	49920571	0.044	218792	0.5997	Malignant neoplasm of bladder || id:finn-b-C3_BLADDER	Malignant neoplasm of bladder	Malignant neoplasm of bladder || ||	TRUE	igd	NA	NA	NA	NA	NA	NA	NA	0.00237094	330762	4.12098e-30	3	49920571	ukb-a-265	Whole body fat mass || id:ukb-a-265	TRUE	reported	igd	2	TRUE	NA	NA	1115	217677	0.485445	0.514555	1.36357292185952
270	rs9861443	C	A	C	A	0.0159616	-0.0098	0.713659	0.6635	FALSE	FALSE	FALSE	finn-b-C3_BLADDER	3	88196211	0.0455	218792	0.8297	Malignant neoplasm of bladder || id:finn-b-C3_BLADDER	Malignant neoplasm of bladder	Malignant neoplasm of bladder || ||	TRUE	igd	NA	NA	NA	NA	NA	NA	NA	0.00263764	330762	1.43691e-09	3	88196211	ukb-a-265	Whole body fat mass || id:ukb-a-265	TRUE	reported	igd	2	TRUE	NA	NA	1115	217677	0.286341	0.3365	1.51695719065583
271	rs9964122	G	A	G	A	0.0150158	0.0305	0.24998	0.3962	FALSE	FALSE	FALSE	finn-b-C3_BLADDER	18	63404286	0.0441	218792	0.4885	Malignant neoplasm of bladder || id:finn-b-C3_BLADDER	Malignant neoplasm of bladder	Malignant neoplasm of bladder || ||	TRUE	igd	NA	NA	NA	NA	NA	NA	NA	0.00273497	330762	4.0156e-08	18	63404286	ukb-a-265	Whole body fat mass || id:ukb-a-265	TRUE	reported	igd	2	TRUE	NA	NA	1115	217677	0.24998	0.24998	1.57293353442016
272	rs9968060	T	C	T	C	0.0150554	0.022	0.646614	0.6382	FALSE	FALSE	FALSE	finn-b-C3_BLADDER	3	62471282	0.0451	218792	0.6255	Malignant neoplasm of bladder || id:finn-b-C3_BLADDER	Malignant neoplasm of bladder	Malignant neoplasm of bladder || ||	TRUE	igd	NA	NA	NA	NA	NA	NA	NA	0.00252076	330762	2.33814e-09	3	62471282	ukb-a-265	Whole body fat mass || id:ukb-a-265	TRUE	reported	igd	2	TRUE	NA	NA	1115	217677	0.353386	0.3618	1.44973726813272
[truncated: 5 more columns]
